# Supplementary material for: The cohesin-associated protein Wapal is required for proper Polycomb-mediated gene silencing
Source: Epigenetics Chromatin. 2016 Apr 15;9:14. doi: 10.1186/s13072-016-0063-7 (PMC4832553; doi:10.1186/s13072-016-0063-7)
Supplement: Supplementary file 6 — 10.1186/s13072-016-0063-7 All statistically significant altered gene sets from GSEA analysis after Wapal depletion. [file 13072_2016_63_MOESM6_ESM.xlsx]

## Sheet: UP in Wapal KD
NAME	GS<br> follow link to MSigDB	GS DETAILS	SIZE	ES	NES	NOM p-val	FDR q-val	FWER p-val	RANK AT MAX	LEADING EDGE
ELVIDGE_HYPOXIA_BY_DMOG_UP	ELVIDGE_HYPOXIA_BY_DMOG_UP	Details ...	105	0.553799	2.38815	0	0.00100636	0.001	4869	tags=57%, list=22%, signal=73%
BRUINS_UVC_RESPONSE_VIA_TP53_GROUP_C	BRUINS_UVC_RESPONSE_VIA_TP53_GROUP_C	Details ...	65	0.579671	2.28666	0	0.00153785	0.003	3616	tags=42%, list=17%, signal=50%
QI_HYPOXIA	QI_HYPOXIA	Details ...	116	0.5243	2.27719	0	0.00136419	0.004	2925	tags=42%, list=13%, signal=48%
ELVIDGE_HIF1A_AND_HIF2A_TARGETS_DN	ELVIDGE_HIF1A_AND_HIF2A_TARGETS_DN	Details ...	79	0.548867	2.25039	0	0.00128471	0.005	4451	tags=53%, list=20%, signal=66%
MEISSNER_BRAIN_HCP_WITH_H3_UNMETHYLATED	MEISSNER_BRAIN_HCP_WITH_H3_UNMETHYLATED	Details ...	26	0.694893	2.2438	0	0.00102777	0.005	3396	tags=58%, list=16%, signal=68%
ELVIDGE_HYPOXIA_UP	ELVIDGE_HYPOXIA_UP	Details ...	131	0.501902	2.21183	0	0.00102802	0.006	4869	tags=52%, list=22%, signal=66%
LEONARD_HYPOXIA	LEONARD_HYPOXIA	Details ...	37	0.627553	2.19442	0	0.00146694	0.01	2761	tags=54%, list=13%, signal=62%
ELVIDGE_HIF1A_TARGETS_DN	ELVIDGE_HIF1A_TARGETS_DN	Details ...	71	0.544349	2.18386	0	0.00141318	0.011	3967	tags=51%, list=18%, signal=62%
WEINMANN_ADAPTATION_TO_HYPOXIA_DN	WEINMANN_ADAPTATION_TO_HYPOXIA_DN	Details ...	36	0.618571	2.13817	0	0.00263986	0.023	2487	tags=44%, list=11%, signal=50%
RICKMAN_HEAD_AND_NECK_CANCER_C	RICKMAN_HEAD_AND_NECK_CANCER_C	Details ...	69	0.519494	2.09075	0	0.00392594	0.038	3009	tags=35%, list=14%, signal=40%
YAO_TEMPORAL_RESPONSE_TO_PROGESTERONE_CLUSTER_0	YAO_TEMPORAL_RESPONSE_TO_PROGESTERONE_CLUSTER_0	Details ...	64	0.529638	2.08383	0	0.00375895	0.04	2004	tags=36%, list=9%, signal=39%
HOELZEL_NF1_TARGETS_UP	HOELZEL_NF1_TARGETS_UP	Details ...	105	0.467539	2.04831	0	0.00594438	0.068	3187	tags=35%, list=15%, signal=41%
MARKEY_RB1_ACUTE_LOF_UP	MARKEY_RB1_ACUTE_LOF_UP	Details ...	184	0.430684	2.02396	0	0.00796812	0.098	4523	tags=39%, list=21%, signal=48%
LAMB_CCND1_TARGETS	LAMB_CCND1_TARGETS	Details ...	16	0.699033	2.02227	0	0.00776865	0.103	1247	tags=50%, list=6%, signal=53%
DALESSIO_TSA_RESPONSE	DALESSIO_TSA_RESPONSE	Details ...	18	0.69363	2.00401	0	0.00946377	0.126	4662	tags=61%, list=21%, signal=78%
TAKEDA_TARGETS_OF_NUP98_HOXA9_FUSION_10D_DN	TAKEDA_TARGETS_OF_NUP98_HOXA9_FUSION_10D_DN	Details ...	101	0.463634	1.97782	0	0.0131583	0.187	5587	tags=49%, list=26%, signal=65%
MENSE_HYPOXIA_UP	MENSE_HYPOXIA_UP	Details ...	68	0.488834	1.96462	0	0.0153179	0.23	3172	tags=38%, list=14%, signal=45%
SCHRAETS_MLL_TARGETS_DN	SCHRAETS_MLL_TARGETS_DN	Details ...	30	0.583409	1.95476	0	0.0172132	0.265	3493	tags=47%, list=16%, signal=55%
DEMAGALHAES_AGING_DN	DEMAGALHAES_AGING_DN	Details ...	15	0.708146	1.93612	0	0.0217596	0.328	4476	tags=60%, list=20%, signal=75%
AMIT_SERUM_RESPONSE_40_MCF10A	AMIT_SERUM_RESPONSE_40_MCF10A	Details ...	26	0.601846	1.93117	0.00194175	0.0218582	0.344	4491	tags=62%, list=21%, signal=77%
AMIT_EGF_RESPONSE_40_MCF10A	AMIT_EGF_RESPONSE_40_MCF10A		17	0.657364	1.92765	0	0.0221546	0.36	4180	tags=65%, list=19%, signal=80%
KUROZUMI_RESPONSE_TO_ONCOCYTIC_VIRUS	KUROZUMI_RESPONSE_TO_ONCOCYTIC_VIRUS		41	0.543245	1.92718	0.00219298	0.0213334	0.363	3227	tags=39%, list=15%, signal=46%
WINTER_HYPOXIA_METAGENE	WINTER_HYPOXIA_METAGENE		194	0.412433	1.92562	0	0.0206755	0.366	3700	tags=36%, list=17%, signal=42%
SATO_SILENCED_EPIGENETICALLY_IN_PANCREATIC_CANCER	SATO_SILENCED_EPIGENETICALLY_IN_PANCREATIC_CANCER		34	0.565179	1.92441	0	0.0202466	0.371	1750	tags=44%, list=8%, signal=48%
ALTEMEIER_RESPONSE_TO_LPS_WITH_MECHANICAL_VENTILATION	ALTEMEIER_RESPONSE_TO_LPS_WITH_MECHANICAL_VENTILATION		107	0.441629	1.90869	0	0.0235375	0.431	3166	tags=34%, list=14%, signal=39%
MIKKELSEN_IPS_ICP_WITH_H3K27ME3	MIKKELSEN_IPS_ICP_WITH_H3K27ME3		42	0.529197	1.89974	0.00209205	0.0253088	0.469	7423	tags=62%, list=34%, signal=93%
ZHENG_FOXP3_TARGETS_UP	ZHENG_FOXP3_TARGETS_UP		20	0.635082	1.88513	0.00201613	0.0292439	0.533	2377	tags=40%, list=11%, signal=45%
GEISS_RESPONSE_TO_DSRNA_UP	GEISS_RESPONSE_TO_DSRNA_UP		34	0.547439	1.88493	0	0.028276	0.534	3228	tags=47%, list=15%, signal=55%
HUANG_DASATINIB_RESISTANCE_UP	HUANG_DASATINIB_RESISTANCE_UP		69	0.470492	1.87733	0	0.0290547	0.557	4247	tags=42%, list=19%, signal=52%
ONDER_CDH1_SIGNALING_VIA_CTNNB1	ONDER_CDH1_SIGNALING_VIA_CTNNB1		67	0.472256	1.87426	0	0.0288783	0.568	5915	tags=42%, list=27%, signal=57%
SEMENZA_HIF1_TARGETS	SEMENZA_HIF1_TARGETS		29	0.561369	1.87057	0	0.0295191	0.587	2690	tags=45%, list=12%, signal=51%
MIKKELSEN_IPS_HCP_WITH_H3_UNMETHYLATED	MIKKELSEN_IPS_HCP_WITH_H3_UNMETHYLATED		59	0.48071	1.86749	0	0.0295355	0.601	6853	tags=56%, list=31%, signal=81%
LE_SKI_TARGETS_UP	LE_SKI_TARGETS_UP		15	0.673951	1.86516	0.00193798	0.0296982	0.618	2377	tags=40%, list=11%, signal=45%
TONKS_TARGETS_OF_RUNX1_RUNX1T1_FUSION_ERYTHROCYTE_UP	TONKS_TARGETS_OF_RUNX1_RUNX1T1_FUSION_ERYTHROCYTE_UP		127	0.417275	1.86486	0	0.0289755	0.621	3219	tags=35%, list=15%, signal=40%
SCHLESINGER_METHYLATED_DE_NOVO_IN_CANCER	SCHLESINGER_METHYLATED_DE_NOVO_IN_CANCER		79	0.452747	1.8632	0	0.0287439	0.629	4427	tags=47%, list=20%, signal=58%
MIKKELSEN_IPS_WITH_HCP_H3K27ME3	MIKKELSEN_IPS_WITH_HCP_H3K27ME3		80	0.447894	1.86014	0	0.0285768	0.632	4427	tags=34%, list=20%, signal=42%
GROSS_ELK3_TARGETS_DN	GROSS_ELK3_TARGETS_DN		28	0.55895	1.8574	0	0.028478	0.642	3487	tags=43%, list=16%, signal=51%
VALK_AML_WITH_FLT3_ITD	VALK_AML_WITH_FLT3_ITD		36	0.530606	1.85221	0	0.029477	0.665	3230	tags=36%, list=15%, signal=42%
KAMIKUBO_MYELOID_CEBPA_NETWORK	KAMIKUBO_MYELOID_CEBPA_NETWORK		27	0.575685	1.84403	0	0.0315898	0.701	2025	tags=33%, list=9%, signal=37%
ROSS_AML_WITH_CBFB_MYH11_FUSION	ROSS_AML_WITH_CBFB_MYH11_FUSION		43	0.499642	1.84182	0	0.0319677	0.713	2519	tags=28%, list=12%, signal=31%
HERNANDEZ_ABERRANT_MITOSIS_BY_DOCETACEL_4NM_UP	HERNANDEZ_ABERRANT_MITOSIS_BY_DOCETACEL_4NM_UP		17	0.64163	1.83435	0.00588235	0.0340721	0.748	5288	tags=71%, list=24%, signal=93%
ZHAN_MULTIPLE_MYELOMA_DN	ZHAN_MULTIPLE_MYELOMA_DN		34	0.541764	1.83301	0	0.0339523	0.755	7002	tags=59%, list=32%, signal=86%
PHONG_TNF_TARGETS_UP	PHONG_TNF_TARGETS_UP		58	0.474969	1.82689	0	0.0354517	0.775	5226	tags=52%, list=24%, signal=68%
PODAR_RESPONSE_TO_ADAPHOSTIN_UP	PODAR_RESPONSE_TO_ADAPHOSTIN_UP		114	0.420192	1.82652	0	0.0347638	0.776	2834	tags=34%, list=13%, signal=39%
FARDIN_HYPOXIA_11	FARDIN_HYPOXIA_11		24	0.577498	1.82621	0	0.0341092	0.778	2205	tags=58%, list=10%, signal=65%
IGLESIAS_E2F_TARGETS_DN	IGLESIAS_E2F_TARGETS_DN		15	0.643356	1.81326	0.00196464	0.038786	0.821	4480	tags=60%, list=20%, signal=75%
LI_CISPLATIN_RESISTANCE_UP	LI_CISPLATIN_RESISTANCE_UP		22	0.597229	1.81296	0.004	0.0380934	0.821	2249	tags=27%, list=10%, signal=30%
AKL_HTLV1_INFECTION_DN	AKL_HTLV1_INFECTION_DN		53	0.476836	1.80881	0	0.0391819	0.835	4180	tags=38%, list=19%, signal=47%
MCLACHLAN_DENTAL_CARIES_UP	MCLACHLAN_DENTAL_CARIES_UP		184	0.380971	1.80804	0	0.038761	0.838	3764	tags=34%, list=17%, signal=40%
TONKS_TARGETS_OF_RUNX1_RUNX1T1_FUSION_SUSTAINDED_IN_ERYTHROCYTE_UP	TONKS_TARGETS_OF_RUNX1_RUNX1T1_FUSION_SUSTAINDED_IN_ERYTHROCYTE_UP		38	0.517152	1.80103	0.00208768	0.0412974	0.868	2519	tags=37%, list=12%, signal=42%
FINAK_BREAST_CANCER_SDPP_SIGNATURE	FINAK_BREAST_CANCER_SDPP_SIGNATURE		23	0.567646	1.78123	0.00621118	0.0501235	0.915	6216	tags=61%, list=28%, signal=85%
SMID_BREAST_CANCER_LUMINAL_A_UP	SMID_BREAST_CANCER_LUMINAL_A_UP		73	0.433225	1.77591	0	0.0519563	0.929	4510	tags=38%, list=21%, signal=48%
GAUSSMANN_MLL_AF4_FUSION_TARGETS_B_UP	GAUSSMANN_MLL_AF4_FUSION_TARGETS_B_UP		22	0.578665	1.76748	0.00588235	0.0556053	0.945	3421	tags=50%, list=16%, signal=59%
PASINI_SUZ12_TARGETS_DN	PASINI_SUZ12_TARGETS_DN		286	0.356863	1.76623	0	0.0552462	0.947	2666	tags=27%, list=12%, signal=31%
MASSARWEH_RESPONSE_TO_ESTRADIOL	MASSARWEH_RESPONSE_TO_ESTRADIOL		49	0.472558	1.764	0	0.0554729	0.953	3282	tags=39%, list=15%, signal=46%
MIKKELSEN_MCV6_ICP_WITH_H3K4ME3_AND_H3K27ME3	MIKKELSEN_MCV6_ICP_WITH_H3K4ME3_AND_H3K27ME3		24	0.56618	1.76232	0.002	0.0554669	0.958	5751	tags=58%, list=26%, signal=79%
MIKKELSEN_NPC_HCP_WITH_H3K4ME3_AND_H3K27ME3	MIKKELSEN_NPC_HCP_WITH_H3K4ME3_AND_H3K27ME3		176	0.374196	1.75645	0	0.0578629	0.962	7014	tags=52%, list=32%, signal=75%
MEISSNER_BRAIN_HCP_WITH_H3K27ME3	MEISSNER_BRAIN_HCP_WITH_H3K27ME3		211	0.366573	1.75632	0	0.0569383	0.962	6574	tags=48%, list=30%, signal=68%
KAN_RESPONSE_TO_ARSENIC_TRIOXIDE	KAN_RESPONSE_TO_ARSENIC_TRIOXIDE		88	0.421243	1.75324	0	0.0574144	0.965	3181	tags=36%, list=15%, signal=42%
TURASHVILI_BREAST_DUCTAL_CARCINOMA_VS_LOBULAR_NORMAL_DN	TURASHVILI_BREAST_DUCTAL_CARCINOMA_VS_LOBULAR_NORMAL_DN		48	0.477719	1.74959	0.00215983	0.05902	0.969	5408	tags=46%, list=25%, signal=61%
JOHANSSON_BRAIN_CANCER_EARLY_VS_LATE_DN	JOHANSSON_BRAIN_CANCER_EARLY_VS_LATE_DN		44	0.479106	1.74699	0.00579151	0.0598342	0.971	3270	tags=34%, list=15%, signal=40%
KANG_IMMORTALIZED_BY_TERT_DN	KANG_IMMORTALIZED_BY_TERT_DN		87	0.418687	1.74674	0	0.0590192	0.972	3536	tags=31%, list=16%, signal=37%
SU_PLACENTA	SU_PLACENTA		21	0.579452	1.74667	0.00200803	0.0581323	0.973	3654	tags=38%, list=17%, signal=46%
WANG_CLASSIC_ADIPOGENIC_TARGETS_OF_PPARG	WANG_CLASSIC_ADIPOGENIC_TARGETS_OF_PPARG		25	0.54846	1.74341	0.00607287	0.0584495	0.976	2900	tags=28%, list=13%, signal=32%
BENPORATH_PRC2_TARGETS	BENPORATH_PRC2_TARGETS		500	0.329872	1.73478	0	0.0623043	0.985	6664	tags=44%, list=30%, signal=62%
CERVERA_SDHB_TARGETS_1_DN	CERVERA_SDHB_TARGETS_1_DN		30	0.533064	1.73366	0.00400802	0.0619942	0.985	5226	tags=47%, list=24%, signal=61%
PRAMOONJAGO_SOX4_TARGETS_UP	PRAMOONJAGO_SOX4_TARGETS_UP		43	0.473915	1.73278	0.00210084	0.0616018	0.987	1629	tags=35%, list=7%, signal=38%
ONDER_CDH1_TARGETS_3_UP	ONDER_CDH1_TARGETS_3_UP		16	0.6262	1.73048	0.00196078	0.0621068	0.989	2817	tags=50%, list=13%, signal=57%
ONDER_CDH1_TARGETS_1_UP	ONDER_CDH1_TARGETS_1_UP		98	0.398775	1.72479	0	0.0645601	0.99	2817	tags=33%, list=13%, signal=37%
DURAND_STROMA_S_UP	DURAND_STROMA_S_UP		243	0.356649	1.72317	0	0.0645417	0.99	5502	tags=40%, list=25%, signal=53%
TURASHVILI_BREAST_LOBULAR_CARCINOMA_VS_DUCTAL_NORMAL_DN	TURASHVILI_BREAST_LOBULAR_CARCINOMA_VS_DUCTAL_NORMAL_DN		68	0.437383	1.71683	0	0.0678682	0.99	5408	tags=46%, list=25%, signal=60%
CHIANG_LIVER_CANCER_SUBCLASS_CTNNB1_DN	CHIANG_LIVER_CANCER_SUBCLASS_CTNNB1_DN		136	0.379248	1.70722	0	0.0738801	0.993	3678	tags=31%, list=17%, signal=37%
LINDSTEDT_DENDRITIC_CELL_MATURATION_A	LINDSTEDT_DENDRITIC_CELL_MATURATION_A		61	0.442549	1.70567	0.00208333	0.0739313	0.993	2377	tags=30%, list=11%, signal=33%
OSADA_ASCL1_TARGETS_UP	OSADA_ASCL1_TARGETS_UP		42	0.480164	1.70451	0.00643777	0.0737281	0.993	2756	tags=29%, list=13%, signal=33%
MIKKELSEN_ES_ICP_WITH_H3K4ME3_AND_H3K27ME3	MIKKELSEN_ES_ICP_WITH_H3K4ME3_AND_H3K27ME3		108	0.398324	1.69852	0.00220751	0.077269	0.995	5710	tags=43%, list=26%, signal=57%
MIKKELSEN_ES_ICP_WITH_H3K27ME3	MIKKELSEN_ES_ICP_WITH_H3K27ME3		34	0.489443	1.69636	0.00838574	0.0771498	0.995	9381	tags=76%, list=43%, signal=134%
MIYAGAWA_TARGETS_OF_EWSR1_ETS_FUSIONS_DN	MIYAGAWA_TARGETS_OF_EWSR1_ETS_FUSIONS_DN		164	0.367592	1.69149	0	0.0796647	0.996	3134	tags=27%, list=14%, signal=32%
ZHANG_ANTIVIRAL_RESPONSE_TO_RIBAVIRIN_DN	ZHANG_ANTIVIRAL_RESPONSE_TO_RIBAVIRIN_DN		47	0.463001	1.68901	0.0060241	0.0803015	0.996	1711	tags=28%, list=8%, signal=30%
RICKMAN_HEAD_AND_NECK_CANCER_E	RICKMAN_HEAD_AND_NECK_CANCER_E		55	0.448321	1.68892	0.00204082	0.0793735	0.996	6835	tags=47%, list=31%, signal=69%
PLASARI_TGFB1_TARGETS_10HR_UP	PLASARI_TGFB1_TARGETS_10HR_UP		177	0.361829	1.68683	0	0.079988	0.996	3981	tags=34%, list=18%, signal=42%
KONDO_PROSTATE_CANCER_WITH_H3K27ME3	KONDO_PROSTATE_CANCER_WITH_H3K27ME3		114	0.38594	1.67856	0	0.0847537	0.997	7882	tags=54%, list=36%, signal=83%
MONNIER_POSTRADIATION_TUMOR_ESCAPE_DN	MONNIER_POSTRADIATION_TUMOR_ESCAPE_DN		272	0.340451	1.67804	0	0.0840978	0.997	3530	tags=31%, list=16%, signal=36%
MCLACHLAN_DENTAL_CARIES_DN	MCLACHLAN_DENTAL_CARIES_DN		182	0.359267	1.66499	0	0.0903271	0.999	3787	tags=34%, list=17%, signal=40%
KIM_HYPOXIA	KIM_HYPOXIA		22	0.55053	1.6582	0.00626305	0.0940858	1	3064	tags=55%, list=14%, signal=63%
VERHAAK_GLIOBLASTOMA_MESENCHYMAL	VERHAAK_GLIOBLASTOMA_MESENCHYMAL		183	0.360169	1.65649	0	0.0944409	1	4050	tags=34%, list=19%, signal=41%
BOQUEST_STEM_CELL_CULTURED_VS_FRESH_UP	BOQUEST_STEM_CELL_CULTURED_VS_FRESH_UP		352	0.32913	1.65522	0	0.0945294	1	3276	tags=26%, list=15%, signal=30%
HARRIS_HYPOXIA	HARRIS_HYPOXIA		69	0.415705	1.65361	0.00220751	0.0948911	1	4180	tags=38%, list=19%, signal=46%
MEISSNER_NPC_HCP_WITH_H3K4ME3_AND_H3K27ME3	MEISSNER_NPC_HCP_WITH_H3K4ME3_AND_H3K27ME3		113	0.378384	1.65123	0.00212766	0.096153	1	2507	tags=22%, list=11%, signal=25%
YANG_BCL3_TARGETS_UP	YANG_BCL3_TARGETS_UP		292	0.33029	1.65069	0	0.0955936	1	4306	tags=30%, list=20%, signal=37%
HOELZEL_NF1_TARGETS_DN	HOELZEL_NF1_TARGETS_DN		83	0.398849	1.64597	0	0.0986191	1	4339	tags=40%, list=20%, signal=49%
SASAI_RESISTANCE_TO_NEOPLASTIC_TRANSFROMATION	SASAI_RESISTANCE_TO_NEOPLASTIC_TRANSFROMATION		49	0.448499	1.64553	0.00214133	0.097919	1	2313	tags=35%, list=11%, signal=39%
GOZGIT_ESR1_TARGETS_UP	GOZGIT_ESR1_TARGETS_UP		106	0.378583	1.64296	0.00408998	0.0982354	1	3569	tags=31%, list=16%, signal=37%
YAMASHITA_METHYLATED_IN_PROSTATE_CANCER	YAMASHITA_METHYLATED_IN_PROSTATE_CANCER		48	0.440253	1.63714	0.0087146	0.100874	1	4735	tags=38%, list=22%, signal=48%
MIKKELSEN_MEF_HCP_WITH_H3_UNMETHYLATED	MIKKELSEN_MEF_HCP_WITH_H3_UNMETHYLATED		165	0.35229	1.63586	0	0.100187	1	7398	tags=49%, list=34%, signal=74%
STOSSI_RESPONSE_TO_ESTRADIOL	STOSSI_RESPONSE_TO_ESTRADIOL		41	0.449528	1.63219	0.00843882	0.101461	1	2868	tags=29%, list=13%, signal=34%
GAURNIER_PSMD4_TARGETS	GAURNIER_PSMD4_TARGETS		46	0.441791	1.62976	0.00641026	0.101665	1	5759	tags=43%, list=26%, signal=59%
BOQUEST_STEM_CELL_DN	BOQUEST_STEM_CELL_DN		174	0.353641	1.62891	0	0.101458	1	3762	tags=32%, list=17%, signal=39%
YAO_HOXA10_TARGETS_VIA_PROGESTERONE_UP	YAO_HOXA10_TARGETS_VIA_PROGESTERONE_UP		70	0.403387	1.62883	0.00436681	0.10061	1	3407	tags=31%, list=16%, signal=37%
SEITZ_NEOPLASTIC_TRANSFORMATION_BY_8P_DELETION_UP	SEITZ_NEOPLASTIC_TRANSFORMATION_BY_8P_DELETION_UP		59	0.422042	1.62567	0.00220264	0.0995902	1	3397	tags=34%, list=16%, signal=40%
TAKEDA_TARGETS_OF_NUP98_HOXA9_FUSION_6HR_UP	TAKEDA_TARGETS_OF_NUP98_HOXA9_FUSION_6HR_UP		65	0.410112	1.62442	0.00625	0.0997044	1	2761	tags=29%, list=13%, signal=33%
PHONG_TNF_RESPONSE_VIA_P38_PARTIAL	PHONG_TNF_RESPONSE_VIA_P38_PARTIAL		141	0.356642	1.62247	0	0.0995035	1	3228	tags=30%, list=15%, signal=36%
LABBE_TGFB1_TARGETS_DN	LABBE_TGFB1_TARGETS_DN		93	0.380769	1.61994	0.00207469	0.10072	1	5703	tags=37%, list=26%, signal=49%
MARTORIATI_MDM4_TARGETS_NEUROEPITHELIUM_DN	MARTORIATI_MDM4_TARGETS_NEUROEPITHELIUM_DN		134	0.366085	1.617	0	0.102231	1	5228	tags=36%, list=24%, signal=47%
HORIUCHI_WTAP_TARGETS_UP	HORIUCHI_WTAP_TARGETS_UP		229	0.33608	1.6144	0	0.103656	1	3708	tags=30%, list=17%, signal=35%
MIKKELSEN_MEF_LCP_WITH_H3K27ME3	MIKKELSEN_MEF_LCP_WITH_H3K27ME3		52	0.425028	1.60479	0.0041841	0.107364	1	6672	tags=54%, list=30%, signal=77%
DELYS_THYROID_CANCER_DN	DELYS_THYROID_CANCER_DN		199	0.340921	1.60248	0	0.108646	1	3245	tags=27%, list=15%, signal=32%
ƒmikkel	HELLER_HDAC_TARGETS_SILENCED_BY_METHYLATION_UP		337	0.317539	1.60158	0	0.108558	1	4160	tags=31%, list=19%, signal=37%
HADDAD_T_LYMPHOCYTE_AND_NK_PROGENITOR_DN	HADDAD_T_LYMPHOCYTE_AND_NK_PROGENITOR_DN		55	0.424652	1.59811	0.00409836	0.110187	1	5150	tags=47%, list=24%, signal=62%
TONKS_TARGETS_OF_RUNX1_RUNX1T1_FUSION_HSC_UP	TONKS_TARGETS_OF_RUNX1_RUNX1T1_FUSION_HSC_UP		148	0.352029	1.59518	0.0043956	0.111184	1	4463	tags=35%, list=20%, signal=44%
CHIANG_LIVER_CANCER_SUBCLASS_CTNNB1_UP	CHIANG_LIVER_CANCER_SUBCLASS_CTNNB1_UP		133	0.358218	1.59279	0.00215054	0.112692	1	5702	tags=42%, list=26%, signal=57%
HUANG_GATA2_TARGETS_UP	HUANG_GATA2_TARGETS_UP		121	0.359117	1.5833	0	0.117211	1	2591	tags=26%, list=12%, signal=29%
LI_WILMS_TUMOR_VS_FETAL_KIDNEY_1_UP	LI_WILMS_TUMOR_VS_FETAL_KIDNEY_1_UP		159	0.345351	1.58216	0	0.117466	1	3397	tags=30%, list=16%, signal=35%
AMIT_SERUM_RESPONSE_60_MCF10A	AMIT_SERUM_RESPONSE_60_MCF10A		49	0.42636	1.57384	0.01	0.120699	1	4137	tags=37%, list=19%, signal=45%
MIKKELSEN_MEF_HCP_WITH_H3K27ME3	MIKKELSEN_MEF_HCP_WITH_H3K27ME3		474	0.301376	1.57275	0	0.120899	1	6675	tags=43%, list=30%, signal=61%
GHANDHI_BYSTANDER_IRRADIATION_UP	GHANDHI_BYSTANDER_IRRADIATION_UP		61	0.403675	1.57242	0.0083682	0.120376	1	1974	tags=23%, list=9%, signal=25%
DIRMEIER_LMP1_RESPONSE_EARLY	DIRMEIER_LMP1_RESPONSE_EARLY		60	0.402464	1.57218	0.00826446	0.119769	1	4752	tags=48%, list=22%, signal=62%
ACEVEDO_LIVER_CANCER_WITH_H3K27ME3_UP	ACEVEDO_LIVER_CANCER_WITH_H3K27ME3_UP		185	0.335139	1.5713	0	0.119814	1	6176	tags=42%, list=28%, signal=57%
TURASHVILI_BREAST_LOBULAR_CARCINOMA_VS_LOBULAR_NORMAL_UP	TURASHVILI_BREAST_LOBULAR_CARCINOMA_VS_LOBULAR_NORMAL_UP		74	0.378526	1.57068	0.00426439	0.119592	1	2459	tags=24%, list=11%, signal=27%
WIELAND_UP_BY_HBV_INFECTION	WIELAND_UP_BY_HBV_INFECTION		75	0.391355	1.56758	0.00875273	0.118596	1	3925	tags=31%, list=18%, signal=37%
SERVITJA_LIVER_HNF1A_TARGETS_DN	SERVITJA_LIVER_HNF1A_TARGETS_DN		139	0.345722	1.56362	0.00205761	0.120608	1	4816	tags=37%, list=22%, signal=48%
WU_CELL_MIGRATION	WU_CELL_MIGRATION		149	0.341916	1.56334	0	0.120066	1	3864	tags=38%, list=18%, signal=46%
SCHAEFFER_PROSTATE_DEVELOPMENT_48HR_UP	SCHAEFFER_PROSTATE_DEVELOPMENT_48HR_UP		373	0.306063	1.55886	0	0.122193	1	3761	tags=28%, list=17%, signal=33%
MEISSNER_NPC_HCP_WITH_H3_UNMETHYLATED	MEISSNER_NPC_HCP_WITH_H3_UNMETHYLATED		389	0.305408	1.55847	0	0.121768	1	5360	tags=38%, list=24%, signal=49%
MANALO_HYPOXIA_UP	MANALO_HYPOXIA_UP		172	0.329313	1.55314	0	0.124719	1	3571	tags=34%, list=16%, signal=41%
CHARAFE_BREAST_CANCER_LUMINAL_VS_BASAL_DN	CHARAFE_BREAST_CANCER_LUMINAL_VS_BASAL_DN		349	0.306411	1.5521	0	0.125073	1	4179	tags=31%, list=19%, signal=38%
NAGASHIMA_NRG1_SIGNALING_UP	NAGASHIMA_NRG1_SIGNALING_UP		153	0.338216	1.54781	0	0.127656	1	4180	tags=33%, list=19%, signal=41%
KIM_RESPONSE_TO_TSA_AND_DECITABINE_UP	KIM_RESPONSE_TO_TSA_AND_DECITABINE_UP		98	0.364095	1.54331	0.0021692	0.130171	1	3806	tags=37%, list=17%, signal=44%
BROWN_MYELOID_CELL_DEVELOPMENT_UP	BROWN_MYELOID_CELL_DEVELOPMENT_UP		133	0.342505	1.53653	0.0021097	0.133106	1	4555	tags=38%, list=21%, signal=48%
BRUNO_HEMATOPOIESIS	BRUNO_HEMATOPOIESIS		60	0.388824	1.53586	0.00826446	0.132367	1	2748	tags=25%, list=13%, signal=29%
PLASARI_TGFB1_TARGETS_10HR_DN	PLASARI_TGFB1_TARGETS_10HR_DN		223	0.322565	1.53346	0.00223714	0.133406	1	3064	tags=26%, list=14%, signal=30%
GROSS_HYPOXIA_VIA_ELK3_AND_HIF1A_UP	GROSS_HYPOXIA_VIA_ELK3_AND_HIF1A_UP		116	0.349243	1.53294	0.00921659	0.133214	1	4218	tags=40%, list=19%, signal=49%
VERHAAK_AML_WITH_NPM1_MUTATED_UP	VERHAAK_AML_WITH_NPM1_MUTATED_UP		143	0.339989	1.52948	0	0.135153	1	5776	tags=41%, list=26%, signal=55%
KATSANOU_ELAVL1_TARGETS_UP	KATSANOU_ELAVL1_TARGETS_UP		140	0.34199	1.52935	0	0.134563	1	3036	tags=29%, list=14%, signal=33%
MISSIAGLIA_REGULATED_BY_METHYLATION_UP	MISSIAGLIA_REGULATED_BY_METHYLATION_UP		96	0.359734	1.52553	0.00445434	0.134736	1	4627	tags=39%, list=21%, signal=49%
SERVITJA_LIVER_HNF1A_TARGETS_UP	SERVITJA_LIVER_HNF1A_TARGETS_UP		125	0.34345	1.52367	0.00423729	0.134386	1	2677	tags=22%, list=12%, signal=25%
DAVICIONI_TARGETS_OF_PAX_FOXO1_FUSIONS_UP	DAVICIONI_TARGETS_OF_PAX_FOXO1_FUSIONS_UP		216	0.316947	1.52111	0	0.135075	1	4527	tags=33%, list=21%, signal=42%
SCHUETZ_BREAST_CANCER_DUCTAL_INVASIVE_UP	SCHUETZ_BREAST_CANCER_DUCTAL_INVASIVE_UP		281	0.308369	1.51449	0	0.13992	1	3904	tags=30%, list=18%, signal=36%
RUIZ_TNC_TARGETS_UP	RUIZ_TNC_TARGETS_UP		128	0.340792	1.51413	0.00657895	0.139616	1	3064	tags=27%, list=14%, signal=32%
SARRIO_EPITHELIAL_MESENCHYMAL_TRANSITION_DN	SARRIO_EPITHELIAL_MESENCHYMAL_TRANSITION_DN		123	0.341625	1.5117	0.0041841	0.138829	1	4142	tags=32%, list=19%, signal=39%
CROONQUIST_STROMAL_STIMULATION_UP	CROONQUIST_STROMAL_STIMULATION_UP		49	0.400565	1.50914	0.00831601	0.140185	1	4167	tags=43%, list=19%, signal=53%
SMID_BREAST_CANCER_LUMINAL_B_DN	SMID_BREAST_CANCER_LUMINAL_B_DN		426	0.292306	1.50766	0	0.140932	1	4653	tags=31%, list=21%, signal=39%
ACEVEDO_FGFR1_TARGETS_IN_PROSTATE_CANCER_MODEL_UP	ACEVEDO_FGFR1_TARGETS_IN_PROSTATE_CANCER_MODEL_UP		233	0.312895	1.50447	0.00228833	0.143644	1	3888	tags=27%, list=18%, signal=33%
IGLESIAS_E2F_TARGETS_UP	IGLESIAS_E2F_TARGETS_UP		139	0.335875	1.50138	0.0042735	0.1463	1	3688	tags=30%, list=17%, signal=36%
MIKKELSEN_IPS_ICP_WITH_H3K4ME3_AND_H327ME3	MIKKELSEN_IPS_ICP_WITH_H3K4ME3_AND_H327ME3		94	0.350894	1.49677	0.00683371	0.148311	1	5710	tags=43%, list=26%, signal=57%
HOOI_ST7_TARGETS_UP	HOOI_ST7_TARGETS_UP		63	0.378128	1.49521	0.00990099	0.147114	1	4490	tags=32%, list=21%, signal=40%
WANG_MLL_TARGETS	WANG_MLL_TARGETS		246	0.305558	1.49445	0	0.146687	1	5324	tags=35%, list=24%, signal=45%
OHGUCHI_LIVER_HNF4A_TARGETS_DN	OHGUCHI_LIVER_HNF4A_TARGETS_DN		118	0.336527	1.48785	0.00911162	0.150519	1	1963	tags=21%, list=9%, signal=23%
XU_GH1_AUTOCRINE_TARGETS_UP	XU_GH1_AUTOCRINE_TARGETS_UP		168	0.320816	1.48295	0.00227273	0.153356	1	5561	tags=37%, list=25%, signal=49%
CONCANNON_APOPTOSIS_BY_EPOXOMICIN_UP	CONCANNON_APOPTOSIS_BY_EPOXOMICIN_UP		184	0.31687	1.46336	0.0045045	0.164584	1	2925	tags=23%, list=13%, signal=26%
VECCHI_GASTRIC_CANCER_EARLY_DN	VECCHI_GASTRIC_CANCER_EARLY_DN		273	0.300737	1.46178	0	0.165111	1	4790	tags=32%, list=22%, signal=41%
LEE_NEURAL_CREST_STEM_CELL_UP	LEE_NEURAL_CREST_STEM_CELL_UP		124	0.326833	1.46019	0.00225225	0.164363	1	3622	tags=30%, list=17%, signal=36%
REN_ALVEOLAR_RHABDOMYOSARCOMA_DN	REN_ALVEOLAR_RHABDOMYOSARCOMA_DN		379	0.285798	1.45385	0	0.168532	1	2533	tags=21%, list=12%, signal=23%
SATO_SILENCED_BY_METHYLATION_IN_PANCREATIC_CANCER_1	SATO_SILENCED_BY_METHYLATION_IN_PANCREATIC_CANCER_1		314	0.289187	1.44588	0.00229885	0.174156	1	4823	tags=34%, list=22%, signal=43%
WANG_SMARCE1_TARGETS_UP	WANG_SMARCE1_TARGETS_UP		225	0.302093	1.4453	0	0.174219	1	3600	tags=28%, list=16%, signal=34%
ONDER_CDH1_TARGETS_2_UP	ONDER_CDH1_TARGETS_2_UP		210	0.302158	1.44149	0.0046729	0.174055	1	2908	tags=24%, list=13%, signal=28%
LEE_TARGETS_OF_PTCH1_AND_SUFU_DN	LEE_TARGETS_OF_PTCH1_AND_SUFU_DN		71	0.359197	1.44136	0.00630252	0.173593	1	5751	tags=48%, list=26%, signal=65%
SABATES_COLORECTAL_ADENOMA_DN	SABATES_COLORECTAL_ADENOMA_DN		212	0.302262	1.43951	0.00229358	0.173978	1	5054	tags=35%, list=23%, signal=45%
GRUETZMANN_PANCREATIC_CANCER_UP	GRUETZMANN_PANCREATIC_CANCER_UP		305	0.2869	1.43557	0.00221729	0.175558	1	3390	tags=23%, list=15%, signal=27%
INGRAM_SHH_TARGETS_UP	INGRAM_SHH_TARGETS_UP		105	0.33231	1.43471	0.00672646	0.175922	1	3772	tags=31%, list=17%, signal=38%
TURASHVILI_BREAST_DUCTAL_CARCINOMA_VS_DUCTAL_NORMAL_DN	TURASHVILI_BREAST_DUCTAL_CARCINOMA_VS_DUCTAL_NORMAL_DN		138	0.321732	1.43334	0.00862069	0.175006	1	4904	tags=36%, list=22%, signal=45%
SMID_BREAST_CANCER_NORMAL_LIKE_UP	SMID_BREAST_CANCER_NORMAL_LIKE_UP		366	0.284174	1.43157	0	0.175774	1	5807	tags=37%, list=27%, signal=49%
WALLACE_PROSTATE_CANCER_RACE_UP	WALLACE_PROSTATE_CANCER_RACE_UP		214	0.30173	1.42911	0.00890869	0.176838	1	3343	tags=26%, list=15%, signal=30%
MIKKELSEN_MEF_ICP_WITH_H3K27ME3	MIKKELSEN_MEF_ICP_WITH_H3K27ME3		144	0.313801	1.42871	0	0.176783	1	6047	tags=37%, list=28%, signal=51%
QI_PLASMACYTOMA_UP	QI_PLASMACYTOMA_UP		247	0.294624	1.42774	0.00228833	0.176726	1	3405	tags=27%, list=16%, signal=32%
ZHONG_RESPONSE_TO_AZACITIDINE_AND_TSA_UP	ZHONG_RESPONSE_TO_AZACITIDINE_AND_TSA_UP		137	0.315926	1.42274	0.00441501	0.181743	1	4591	tags=32%, list=21%, signal=40%
HELLER_HDAC_TARGETS_UP	HELLER_HDAC_TARGETS_UP		233	0.295455	1.41798	0.00246305	0.181604	1	2896	tags=21%, list=13%, signal=23%
BOQUEST_STEM_CELL_UP	BOQUEST_STEM_CELL_UP		229	0.295957	1.41697	0.00461894	0.182434	1	4351	tags=34%, list=20%, signal=42%
DELYS_THYROID_CANCER_UP	DELYS_THYROID_CANCER_UP		376	0.276792	1.40917	0	0.186943	1	2861	tags=22%, list=13%, signal=25%
ZHOU_INFLAMMATORY_RESPONSE_FIMA_UP	ZHOU_INFLAMMATORY_RESPONSE_FIMA_UP		359	0.280849	1.40816	0	0.18704	1	5108	tags=33%, list=23%, signal=43%
MCBRYAN_PUBERTAL_BREAST_4_5WK_UP	MCBRYAN_PUBERTAL_BREAST_4_5WK_UP		227	0.290235	1.389	0.00884956	0.200272	1	2995	tags=24%, list=14%, signal=27%
PETROVA_ENDOTHELIUM_LYMPHATIC_VS_BLOOD_DN	PETROVA_ENDOTHELIUM_LYMPHATIC_VS_BLOOD_DN		137	0.306095	1.38828	0.00860215	0.20064	1	4215	tags=31%, list=19%, signal=38%
PEDRIOLI_MIR31_TARGETS_DN	PEDRIOLI_MIR31_TARGETS_DN		292	0.281435	1.38387	0.00234742	0.204104	1	5054	tags=32%, list=23%, signal=41%
CAIRO_HEPATOBLASTOMA_DN	CAIRO_HEPATOBLASTOMA_DN		213	0.289693	1.38356	0.00689655	0.203914	1	3999	tags=28%, list=18%, signal=34%
CHARAFE_BREAST_CANCER_LUMINAL_VS_MESENCHYMAL_DN	CHARAFE_BREAST_CANCER_LUMINAL_VS_MESENCHYMAL_DN		365	0.275188	1.38022	0.00252525	0.204995	1	2957	tags=22%, list=14%, signal=26%
MIYAGAWA_TARGETS_OF_EWSR1_ETS_FUSIONS_UP	MIYAGAWA_TARGETS_OF_EWSR1_ETS_FUSIONS_UP		206	0.287328	1.37492	0.00689655	0.208435	1	3091	tags=23%, list=14%, signal=27%
NAKAMURA_TUMOR_ZONE_PERIPHERAL_VS_CENTRAL_DN	NAKAMURA_TUMOR_ZONE_PERIPHERAL_VS_CENTRAL_DN		434	0.263907	1.36612	0	0.211147	1	4751	tags=30%, list=22%, signal=37%
DANG_REGULATED_BY_MYC_DN	DANG_REGULATED_BY_MYC_DN		220	0.284097	1.36387	0.00686499	0.210173	1	3485	tags=26%, list=16%, signal=31%
BERENJENO_TRANSFORMED_BY_RHOA_DN	BERENJENO_TRANSFORMED_BY_RHOA_DN		335	0.268524	1.35747	0	0.214326	1	3904	tags=24%, list=18%, signal=29%
MIKKELSEN_MCV6_HCP_WITH_H3K27ME3	MIKKELSEN_MCV6_HCP_WITH_H3K27ME3		338	0.265096	1.33483	0.0075188	0.229229	1	6482	tags=39%, list=30%, signal=55%
FOSTER_TOLERANT_MACROPHAGE_DN	FOSTER_TOLERANT_MACROPHAGE_DN		340	0.264573	1.33451	0.00247525	0.228528	1	3003	tags=23%, list=14%, signal=27%
BRUINS_UVC_RESPONSE_VIA_TP53_GROUP_B	BRUINS_UVC_RESPONSE_VIA_TP53_GROUP_B		435	0.252798	1.31255	0.00740741	0.242073	1	3528	tags=22%, list=16%, signal=26%

## Sheet: Down in Wapal KD
NAME	GS<br> follow link to MSigDB	GS DETAILS	SIZE	ES	NES	NOM p-val	FDR q-val	FWER p-val	RANK AT MAX	LEADING EDGE
GINESTIER_BREAST_CANCER_ZNF217_AMPLIFIED_DN	GINESTIER_BREAST_CANCER_ZNF217_AMPLIFIED_DN	Details ...	222	-0.527805	-2.47583	0	0	0	5367	tags=53%, list=25%, signal=69%
WELCSH_BRCA1_TARGETS_DN	WELCSH_BRCA1_TARGETS_DN	Details ...	113	-0.550038	-2.36291	0	0	0	4272	tags=51%, list=20%, signal=63%
MANALO_HYPOXIA_DN	MANALO_HYPOXIA_DN	Details ...	227	-0.501959	-2.32924	0	0	0	5169	tags=50%, list=24%, signal=64%
ZHANG_TLX_TARGETS_60HR_DN	ZHANG_TLX_TARGETS_60HR_DN	Details ...	221	-0.491224	-2.30263	0	0	0	5193	tags=49%, list=24%, signal=64%
MONNIER_POSTRADIATION_TUMOR_ESCAPE_UP	MONNIER_POSTRADIATION_TUMOR_ESCAPE_UP	Details ...	296	-0.474477	-2.29399	0	0	0	4134	tags=43%, list=19%, signal=52%
CAIRO_HEPATOBLASTOMA_CLASSES_UP	CAIRO_HEPATOBLASTOMA_CLASSES_UP	Details ...	488	-0.446684	-2.29317	0	0	0	5146	tags=40%, list=24%, signal=51%
OXFORD_RALA_OR_RALB_TARGETS_UP	OXFORD_RALA_OR_RALB_TARGETS_UP	Details ...	41	-0.645098	-2.2738	0	0	0	4189	tags=61%, list=19%, signal=75%
GINESTIER_BREAST_CANCER_20Q13_AMPLIFICATION_DN	GINESTIER_BREAST_CANCER_20Q13_AMPLIFICATION_DN	Details ...	116	-0.525562	-2.24314	0	0.000364151	0.003	5361	tags=56%, list=24%, signal=74%
ABRAMSON_INTERACT_WITH_AIRE	ABRAMSON_INTERACT_WITH_AIRE	Details ...	38	-0.64222	-2.24139	0	0.00032369	0.003	3970	tags=53%, list=18%, signal=64%
WAKASUGI_HAVE_ZNF143_BINDING_SITES	WAKASUGI_HAVE_ZNF143_BINDING_SITES	Details ...	54	-0.596672	-2.22739	0	0.000390567	0.004	4176	tags=50%, list=19%, signal=62%
SCHLOSSER_MYC_TARGETS_AND_SERUM_RESPONSE_UP	SCHLOSSER_MYC_TARGETS_AND_SERUM_RESPONSE_UP	Details ...	41	-0.620178	-2.18455	0	0.000528409	0.006	2246	tags=34%, list=10%, signal=38%
DEBIASI_APOPTOSIS_BY_REOVIRUS_INFECTION_DN	DEBIASI_APOPTOSIS_BY_REOVIRUS_INFECTION_DN	Details ...	238	-0.461472	-2.18125	0	0.000727635	0.009	4975	tags=45%, list=23%, signal=58%
MARSON_BOUND_BY_E2F4_UNSTIMULATED	MARSON_BOUND_BY_E2F4_UNSTIMULATED	Details ...	489	-0.422183	-2.14836	0	0.000970103	0.013	4265	tags=37%, list=19%, signal=45%
IRITANI_MAD1_TARGETS_DN	IRITANI_MAD1_TARGETS_DN	Details ...	36	-0.617972	-2.13144	0	0.00117837	0.017	5528	tags=44%, list=25%, signal=59%
SANSOM_APC_TARGETS_REQUIRE_MYC	SANSOM_APC_TARGETS_REQUIRE_MYC	Details ...	154	-0.482963	-2.12241	0	0.00148886	0.023	4167	tags=41%, list=19%, signal=50%
BURTON_ADIPOGENESIS_PEAK_AT_16HR	BURTON_ADIPOGENESIS_PEAK_AT_16HR	Details ...	34	-0.632043	-2.11546	0	0.0017006	0.027	4077	tags=62%, list=19%, signal=76%
PUJANA_BRCA_CENTERED_NETWORK	PUJANA_BRCA_CENTERED_NETWORK	Details ...	101	-0.499716	-2.10206	0	0.0019995	0.034	4047	tags=39%, list=18%, signal=47%
MITSIADES_RESPONSE_TO_APLIDIN_DN	MITSIADES_RESPONSE_TO_APLIDIN_DN	Details ...	201	-0.452815	-2.09152	0	0.00210538	0.038	4001	tags=38%, list=18%, signal=46%
PENG_GLUTAMINE_DEPRIVATION_DN	PENG_GLUTAMINE_DEPRIVATION_DN	Details ...	272	-0.438785	-2.08621	0	0.00245241	0.047	4963	tags=40%, list=23%, signal=52%
SANSOM_APC_MYC_TARGETS	SANSOM_APC_MYC_TARGETS	Details ...	162	-0.466547	-2.08416	0	0.00232979	0.047	4179	tags=40%, list=19%, signal=48%
PASINI_SUZ12_TARGETS_UP	PASINI_SUZ12_TARGETS_UP		91	-0.504633	-2.0797	0	0.00235884	0.049	1574	tags=32%, list=7%, signal=34%
PEART_HDAC_PROLIFERATION_CLUSTER_DN	PEART_HDAC_PROLIFERATION_CLUSTER_DN		68	-0.528288	-2.05697	0	0.00352198	0.076	4978	tags=49%, list=23%, signal=63%
FUJII_YBX1_TARGETS_DN	FUJII_YBX1_TARGETS_DN		175	-0.453089	-2.04751	0	0.00395395	0.089	4562	tags=43%, list=21%, signal=54%
YAO_TEMPORAL_RESPONSE_TO_PROGESTERONE_CLUSTER_14	YAO_TEMPORAL_RESPONSE_TO_PROGESTERONE_CLUSTER_14		112	-0.473304	-2.04545	0	0.0038294	0.09	4156	tags=38%, list=19%, signal=46%
MUELLER_PLURINET	MUELLER_PLURINET		248	-0.428812	-2.03653	0	0.00421963	0.104	4614	tags=40%, list=21%, signal=50%
SCHLOSSER_MYC_AND_SERUM_RESPONSE_SYNERGY	SCHLOSSER_MYC_AND_SERUM_RESPONSE_SYNERGY		29	-0.615244	-1.9993	0	0.00693537	0.168	3213	tags=48%, list=15%, signal=57%
SCHLOSSER_MYC_TARGETS_REPRESSED_BY_SERUM	SCHLOSSER_MYC_TARGETS_REPRESSED_BY_SERUM		119	-0.45902	-1.97931	0	0.00896653	0.221	5101	tags=40%, list=23%, signal=52%
TIEN_INTESTINE_PROBIOTICS_6HR_UP	TIEN_INTESTINE_PROBIOTICS_6HR_UP		42	-0.555393	-1.97823	0	0.00868081	0.221	1158	tags=10%, list=5%, signal=10%
FOSTER_KDM1A_TARGETS_DN	FOSTER_KDM1A_TARGETS_DN		159	-0.437499	-1.97615	0	0.0087106	0.23	4437	tags=38%, list=20%, signal=47%
YAO_TEMPORAL_RESPONSE_TO_PROGESTERONE_CLUSTER_11	YAO_TEMPORAL_RESPONSE_TO_PROGESTERONE_CLUSTER_11		82	-0.480184	-1.95907	0	0.0106135	0.286	4431	tags=40%, list=20%, signal=50%
DUAN_PRDM5_TARGETS	DUAN_PRDM5_TARGETS		59	-0.504738	-1.93439	0.00191571	0.0142693	0.373	2812	tags=34%, list=13%, signal=39%
KAUFFMANN_DNA_REPLICATION_GENES	KAUFFMANN_DNA_REPLICATION_GENES		120	-0.443983	-1.93403	0	0.0139117	0.375	6358	tags=50%, list=29%, signal=70%
FERRANDO_HOX11_NEIGHBORS	FERRANDO_HOX11_NEIGHBORS		18	-0.663851	-1.93225	0.00402414	0.0137217	0.379	4309	tags=56%, list=20%, signal=69%
KAUFFMANN_DNA_REPAIR_GENES	KAUFFMANN_DNA_REPAIR_GENES		202	-0.422417	-1.9315	0	0.0134334	0.38	4563	tags=37%, list=21%, signal=46%
PENG_RAPAMYCIN_RESPONSE_DN	PENG_RAPAMYCIN_RESPONSE_DN		204	-0.41568	-1.92679	0	0.0138813	0.396	4741	tags=38%, list=22%, signal=48%
WANG_RESPONSE_TO_GSK3_INHIBITOR_SB216763_DN	WANG_RESPONSE_TO_GSK3_INHIBITOR_SB216763_DN		276	-0.39933	-1.9181	0	0.0152927	0.438	4005	tags=35%, list=18%, signal=42%
PUJANA_XPRSS_INT_NETWORK	PUJANA_XPRSS_INT_NETWORK		137	-0.438382	-1.91016	0	0.0161573	0.469	4097	tags=35%, list=19%, signal=43%
BURTON_ADIPOGENESIS_2	BURTON_ADIPOGENESIS_2		65	-0.491284	-1.90948	0	0.0158338	0.473	3494	tags=40%, list=16%, signal=47%
QI_HYPOXIA_TARGETS_OF_HIF1A_AND_FOXA2	QI_HYPOXIA_TARGETS_OF_HIF1A_AND_FOXA2		31	-0.559753	-1.90901	0	0.0156012	0.478	2099	tags=48%, list=10%, signal=53%
LAIHO_COLORECTAL_CANCER_SERRATED_DN	LAIHO_COLORECTAL_CANCER_SERRATED_DN		61	-0.49559	-1.90551	0	0.0160108	0.499	4308	tags=44%, list=20%, signal=55%
LIU_SOX4_TARGETS_DN	LIU_SOX4_TARGETS_DN		237	-0.404159	-1.90271	0	0.0161139	0.509	4629	tags=38%, list=21%, signal=47%
PUJANA_BREAST_CANCER_LIT_INT_NETWORK	PUJANA_BREAST_CANCER_LIT_INT_NETWORK		93	-0.454129	-1.89988	0	0.0163299	0.52	6470	tags=52%, list=30%, signal=73%
SCHLOSSER_SERUM_RESPONSE_AUGMENTED_BY_MYC	SCHLOSSER_SERUM_RESPONSE_AUGMENTED_BY_MYC		89	-0.470303	-1.89902	0	0.0160609	0.524	4775	tags=44%, list=22%, signal=56%
PUJANA_BRCA2_PCC_NETWORK	PUJANA_BRCA2_PCC_NETWORK		347	-0.386305	-1.8956	0	0.0163544	0.537	4309	tags=33%, list=20%, signal=41%
RASHI_RESPONSE_TO_IONIZING_RADIATION_3	RASHI_RESPONSE_TO_IONIZING_RADIATION_3		39	-0.539501	-1.89559	0	0.015991	0.537	2660	tags=33%, list=12%, signal=38%
KYNG_RESPONSE_TO_H2O2_VIA_ERCC6	KYNG_RESPONSE_TO_H2O2_VIA_ERCC6		15	-0.686451	-1.89269	0	0.0163583	0.55	5841	tags=73%, list=27%, signal=100%
ELVIDGE_HIF1A_AND_HIF2A_TARGETS_UP	ELVIDGE_HIF1A_AND_HIF2A_TARGETS_UP		33	-0.557846	-1.88617	0	0.017554	0.584	1384	tags=39%, list=6%, signal=42%
DAIRKEE_TERT_TARGETS_UP	DAIRKEE_TERT_TARGETS_UP		286	-0.387356	-1.88102	0	0.0182829	0.606	3645	tags=29%, list=17%, signal=34%
LINDGREN_BLADDER_CANCER_WITH_LOH_IN_CHR9Q	LINDGREN_BLADDER_CANCER_WITH_LOH_IN_CHR9Q		86	-0.465371	-1.8809	0	0.0179289	0.606	5275	tags=43%, list=24%, signal=56%
LASTOWSKA_NEUROBLASTOMA_COPY_NUMBER_UP	LASTOWSKA_NEUROBLASTOMA_COPY_NUMBER_UP		136	-0.431321	-1.87593	0	0.0186163	0.631	4370	tags=37%, list=20%, signal=46%
BONOME_OVARIAN_CANCER_POOR_SURVIVAL_DN	BONOME_OVARIAN_CANCER_POOR_SURVIVAL_DN		16	-0.678857	-1.86765	0.00409836	0.0199136	0.658	2105	tags=31%, list=10%, signal=35%
WHITE_NEUROBLASTOMA_WITH_1P36.3_DELETION	WHITE_NEUROBLASTOMA_WITH_1P36.3_DELETION		19	-0.635139	-1.86593	0.00191205	0.0200146	0.664	3201	tags=47%, list=15%, signal=55%
GARGALOVIC_RESPONSE_TO_OXIDIZED_PHOSPHOLIPIDS_TURQUOISE_DN	GARGALOVIC_RESPONSE_TO_OXIDIZED_PHOSPHOLIPIDS_TURQUOISE_DN		37	-0.542548	-1.8637	0.00582524	0.0201133	0.672	3166	tags=38%, list=14%, signal=44%
TOYOTA_TARGETS_OF_MIR34B_AND_MIR34C	TOYOTA_TARGETS_OF_MIR34B_AND_MIR34C		296	-0.386246	-1.86212	0	0.0201871	0.679	5671	tags=44%, list=26%, signal=58%
GRADE_COLON_AND_RECTAL_CANCER_UP	GRADE_COLON_AND_RECTAL_CANCER_UP		225	-0.397681	-1.85871	0	0.0205906	0.697	4629	tags=36%, list=21%, signal=45%
LEE_METASTASIS_AND_RNA_PROCESSING_UP	LEE_METASTASIS_AND_RNA_PROCESSING_UP		15	-0.676909	-1.85169	0.00194175	0.0219668	0.727	5541	tags=73%, list=25%, signal=98%
FAELT_B_CLL_WITH_VH3_21_UP	FAELT_B_CLL_WITH_VH3_21_UP		35	-0.539071	-1.84896	0.00371747	0.0223106	0.737	5616	tags=66%, list=26%, signal=88%
MARCINIAK_ER_STRESS_RESPONSE_VIA_CHOP	MARCINIAK_ER_STRESS_RESPONSE_VIA_CHOP		21	-0.610657	-1.8424	0	0.0236755	0.758	4421	tags=57%, list=20%, signal=72%
IIZUKA_LIVER_CANCER_PROGRESSION_G1_G2_DN	IIZUKA_LIVER_CANCER_PROGRESSION_G1_G2_DN		22	-0.615391	-1.84102	0.0039604	0.0237178	0.766	4963	tags=50%, list=23%, signal=65%
YUAN_ZNF143_PARTNERS	YUAN_ZNF143_PARTNERS		16	-0.656744	-1.83807	0.003861	0.0241487	0.773	2167	tags=31%, list=10%, signal=35%
MOREAUX_MULTIPLE_MYELOMA_BY_TACI_DN	MOREAUX_MULTIPLE_MYELOMA_BY_TACI_DN		127	-0.422494	-1.83743	0.00176991	0.0239732	0.776	5500	tags=43%, list=25%, signal=58%
GROSS_HYPOXIA_VIA_HIF1A_UP	GROSS_HYPOXIA_VIA_HIF1A_UP		63	-0.472013	-1.83431	0	0.024413	0.784	5222	tags=48%, list=24%, signal=62%
GOBERT_OLIGODENDROCYTE_DIFFERENTIATION_UP	GOBERT_OLIGODENDROCYTE_DIFFERENTIATION_UP		422	-0.364354	-1.83209	0	0.0246101	0.792	4508	tags=37%, list=21%, signal=45%
KATSANOU_ELAVL1_TARGETS_DN	KATSANOU_ELAVL1_TARGETS_DN		118	-0.423989	-1.82846	0	0.0252213	0.807	3486	tags=33%, list=16%, signal=39%
LEE_TARGETS_OF_PTCH1_AND_SUFU_UP	LEE_TARGETS_OF_PTCH1_AND_SUFU_UP		44	-0.514752	-1.82556	0.00195312	0.0257841	0.822	4077	tags=41%, list=19%, signal=50%
GROSS_ELK3_TARGETS_UP	GROSS_ELK3_TARGETS_UP		25	-0.572014	-1.82117	0	0.0268753	0.841	1383	tags=32%, list=6%, signal=34%
FOURNIER_ACINAR_DEVELOPMENT_LATE_2	FOURNIER_ACINAR_DEVELOPMENT_LATE_2		228	-0.386018	-1.81878	0	0.0270966	0.847	4614	tags=36%, list=21%, signal=46%
GARCIA_TARGETS_OF_FLI1_AND_DAX1_DN	GARCIA_TARGETS_OF_FLI1_AND_DAX1_DN		126	-0.418745	-1.81854	0	0.026755	0.847	4363	tags=40%, list=20%, signal=49%
THILLAINADESAN_ZNF217_TARGETS_UP	THILLAINADESAN_ZNF217_TARGETS_UP		34	-0.533309	-1.81624	0.00371747	0.0269127	0.854	3718	tags=38%, list=17%, signal=46%
OKAWA_NEUROBLASTOMA_1P36_31_DELETION	OKAWA_NEUROBLASTOMA_1P36_31_DELETION		21	-0.607611	-1.81216	0.00199601	0.0276853	0.862	3201	tags=43%, list=15%, signal=50%
GRADE_COLON_VS_RECTAL_CANCER_DN	GRADE_COLON_VS_RECTAL_CANCER_DN		42	-0.507781	-1.81205	0.00190114	0.0273366	0.862	3394	tags=36%, list=16%, signal=42%
GARY_CD5_TARGETS_DN	GARY_CD5_TARGETS_DN		332	-0.368699	-1.80814	0	0.0280991	0.87	5785	tags=44%, list=26%, signal=59%
ZHANG_RESPONSE_TO_CANTHARIDIN_DN	ZHANG_RESPONSE_TO_CANTHARIDIN_DN		57	-0.479547	-1.80547	0	0.0285469	0.882	4243	tags=32%, list=19%, signal=39%
MATTIOLI_MGUS_VS_PCL	MATTIOLI_MGUS_VS_PCL		80	-0.450928	-1.80281	0	0.0291277	0.893	4223	tags=38%, list=19%, signal=46%
DING_LUNG_CANCER_EXPRESSION_BY_COPY_NUMBER	DING_LUNG_CANCER_EXPRESSION_BY_COPY_NUMBER		86	-0.443964	-1.7998	0	0.0295011	0.899	7064	tags=57%, list=32%, signal=84%
KRASNOSELSKAYA_ILF3_TARGETS_DN	KRASNOSELSKAYA_ILF3_TARGETS_DN		41	-0.515169	-1.79797	0.00188679	0.0297492	0.902	2692	tags=44%, list=12%, signal=50%
KIM_ALL_DISORDERS_DURATION_CORR_DN	KIM_ALL_DISORDERS_DURATION_CORR_DN		122	-0.419341	-1.79252	0	0.0308584	0.92	4171	tags=33%, list=19%, signal=40%
DOUGLAS_BMI1_TARGETS_UP	DOUGLAS_BMI1_TARGETS_UP		441	-0.357508	-1.79118	0	0.0310346	0.924	3552	tags=28%, list=16%, signal=33%
SIMBULAN_UV_RESPONSE_NORMAL_DN	SIMBULAN_UV_RESPONSE_NORMAL_DN		25	-0.569059	-1.78881	0	0.0315093	0.927	2530	tags=40%, list=12%, signal=45%
CHARAFE_BREAST_CANCER_LUMINAL_VS_BASAL_UP	CHARAFE_BREAST_CANCER_LUMINAL_VS_BASAL_UP		259	-0.37382	-1.78336	0	0.0332164	0.938	3537	tags=26%, list=16%, signal=30%
KAUFFMANN_MELANOMA_RELAPSE_UP	KAUFFMANN_MELANOMA_RELAPSE_UP		54	-0.475072	-1.78037	0	0.03388	0.945	6353	tags=52%, list=29%, signal=73%
COLDREN_GEFITINIB_RESISTANCE_UP	COLDREN_GEFITINIB_RESISTANCE_UP		58	-0.46666	-1.77822	0	0.0341978	0.947	3665	tags=40%, list=17%, signal=48%
TIEN_INTESTINE_PROBIOTICS_24HR_UP	TIEN_INTESTINE_PROBIOTICS_24HR_UP		450	-0.354645	-1.77396	0	0.0351978	0.957	5962	tags=39%, list=27%, signal=53%
RAMALHO_STEMNESS_UP	RAMALHO_STEMNESS_UP		170	-0.393361	-1.77347	0	0.0349859	0.958	5034	tags=40%, list=23%, signal=52%
BACOLOD_RESISTANCE_TO_ALKYLATING_AGENTS_DN	BACOLOD_RESISTANCE_TO_ALKYLATING_AGENTS_DN		48	-0.486481	-1.76483	0.00191571	0.0378838	0.967	3102	tags=31%, list=14%, signal=36%
STEIN_ESRRA_TARGETS_RESPONSIVE_TO_ESTROGEN_DN	STEIN_ESRRA_TARGETS_RESPONSIVE_TO_ESTROGEN_DN		36	-0.506175	-1.76441	0.00191939	0.0375785	0.967	3251	tags=39%, list=15%, signal=46%
AGUIRRE_PANCREATIC_CANCER_COPY_NUMBER_DN	AGUIRRE_PANCREATIC_CANCER_COPY_NUMBER_DN		178	-0.387004	-1.76366	0	0.0374246	0.967	4994	tags=38%, list=23%, signal=49%
SCHAEFFER_PROSTATE_DEVELOPMENT_AND_CANCER_BOX4_DN	SCHAEFFER_PROSTATE_DEVELOPMENT_AND_CANCER_BOX4_DN		27	-0.537835	-1.76	0.00190114	0.038305	0.968	3387	tags=33%, list=15%, signal=39%
MODY_HIPPOCAMPUS_NEONATAL	MODY_HIPPOCAMPUS_NEONATAL		31	-0.529362	-1.75926	0.00398406	0.0382241	0.971	6430	tags=48%, list=29%, signal=68%
CHAUHAN_RESPONSE_TO_METHOXYESTRADIOL_UP	CHAUHAN_RESPONSE_TO_METHOXYESTRADIOL_UP		43	-0.495482	-1.75845	0.00385356	0.0380681	0.972	3805	tags=35%, list=17%, signal=42%
WANG_LMO4_TARGETS_DN	WANG_LMO4_TARGETS_DN		254	-0.369893	-1.75472	0	0.0391987	0.975	4502	tags=33%, list=21%, signal=41%
MARTINEZ_RESPONSE_TO_TRABECTEDIN_DN	MARTINEZ_RESPONSE_TO_TRABECTEDIN_DN		210	-0.377397	-1.75323	0	0.0394651	0.976	4117	tags=34%, list=19%, signal=41%
FERREIRA_EWINGS_SARCOMA_UNSTABLE_VS_STABLE_UP	FERREIRA_EWINGS_SARCOMA_UNSTABLE_VS_STABLE_UP		122	-0.403591	-1.75211	0	0.0395196	0.976	4730	tags=38%, list=22%, signal=48%
ZHOU_CELL_CYCLE_GENES_IN_IR_RESPONSE_6HR	ZHOU_CELL_CYCLE_GENES_IN_IR_RESPONSE_6HR		67	-0.452231	-1.74676	0	0.0411018	0.98	4211	tags=43%, list=19%, signal=53%
IVANOVA_HEMATOPOIESIS_EARLY_PROGENITOR	IVANOVA_HEMATOPOIESIS_EARLY_PROGENITOR		390	-0.351546	-1.74618	0	0.0409739	0.982	4643	tags=34%, list=21%, signal=42%
DANG_REGULATED_BY_MYC_UP	DANG_REGULATED_BY_MYC_UP		59	-0.458386	-1.74148	0	0.0421994	0.984	4837	tags=49%, list=22%, signal=63%
CHESLER_BRAIN_HIGHEST_GENETIC_VARIANCE	CHESLER_BRAIN_HIGHEST_GENETIC_VARIANCE		24	-0.554106	-1.74077	0.00811359	0.0420536	0.984	4499	tags=46%, list=21%, signal=58%
PENG_RAPAMYCIN_RESPONSE_UP	PENG_RAPAMYCIN_RESPONSE_UP		159	-0.384064	-1.73063	0	0.0454095	0.988	2740	tags=25%, list=13%, signal=29%
SCHLOSSER_MYC_TARGETS_AND_SERUM_RESPONSE_DN	SCHLOSSER_MYC_TARGETS_AND_SERUM_RESPONSE_DN		40	-0.500513	-1.73002	0	0.0452345	0.988	5248	tags=48%, list=24%, signal=62%
MAYBURD_RESPONSE_TO_L663536_UP	MAYBURD_RESPONSE_TO_L663536_UP		22	-0.561535	-1.72904	0.00970874	0.0452268	0.99	5570	tags=64%, list=25%, signal=85%
DANG_MYC_TARGETS_UP	DANG_MYC_TARGETS_UP		116	-0.40413	-1.72648	0	0.0460058	0.99	4893	tags=37%, list=22%, signal=47%
WANG_TARGETS_OF_MLL_CBP_FUSION_DN	WANG_TARGETS_OF_MLL_CBP_FUSION_DN		39	-0.493317	-1.72623	0.00212314	0.0456683	0.99	4620	tags=49%, list=21%, signal=62%
NAKAMURA_CANCER_MICROENVIRONMENT_DN	NAKAMURA_CANCER_MICROENVIRONMENT_DN		41	-0.488551	-1.72536	0	0.0456273	0.991	4776	tags=44%, list=22%, signal=56%
ROSTY_CERVICAL_CANCER_PROLIFERATION_CLUSTER	ROSTY_CERVICAL_CANCER_PROLIFERATION_CLUSTER		119	-0.395386	-1.72459	0.00181159	0.0457017	0.991	4007	tags=38%, list=18%, signal=46%
MOLENAAR_TARGETS_OF_CCND1_AND_CDK4_DN	MOLENAAR_TARGETS_OF_CCND1_AND_CDK4_DN		38	-0.493203	-1.71846	0.00389864	0.0478079	0.992	4359	tags=47%, list=20%, signal=59%
PENG_LEUCINE_DEPRIVATION_DN	PENG_LEUCINE_DEPRIVATION_DN		157	-0.388854	-1.71748	0	0.0478775	0.992	4586	tags=34%, list=21%, signal=42%
NUNODA_RESPONSE_TO_DASATINIB_IMATINIB_UP	NUNODA_RESPONSE_TO_DASATINIB_IMATINIB_UP		28	-0.536005	-1.71679	0.0059761	0.0477018	0.993	1848	tags=29%, list=8%, signal=31%
HUANG_GATA2_TARGETS_DN	HUANG_GATA2_TARGETS_DN		64	-0.442871	-1.71552	0.00365631	0.0477729	0.993	2387	tags=27%, list=11%, signal=30%
ZHANG_TLX_TARGETS_UP	ZHANG_TLX_TARGETS_UP		71	-0.432308	-1.70915	0.00385356	0.0505673	0.996	6764	tags=56%, list=31%, signal=81%
BOYAULT_LIVER_CANCER_SUBCLASS_G1_UP	BOYAULT_LIVER_CANCER_SUBCLASS_G1_UP		91	-0.40758	-1.70408	0	0.0526479	0.997	3480	tags=29%, list=16%, signal=34%
YU_BAP1_TARGETS	YU_BAP1_TARGETS		24	-0.549531	-1.69909	0	0.0545872	0.998	5169	tags=46%, list=24%, signal=60%
VECCHI_GASTRIC_CANCER_EARLY_UP	VECCHI_GASTRIC_CANCER_EARLY_UP		315	-0.347266	-1.69761	0	0.0547905	0.998	3403	tags=26%, list=16%, signal=31%
GROSS_HYPOXIA_VIA_ELK3_UP	GROSS_HYPOXIA_VIA_ELK3_UP		177	-0.375247	-1.69722	0	0.0545202	0.998	4007	tags=36%, list=18%, signal=44%
BILD_MYC_ONCOGENIC_SIGNATURE	BILD_MYC_ONCOGENIC_SIGNATURE		145	-0.380379	-1.6951	0	0.0551942	0.998	4600	tags=39%, list=21%, signal=49%
GAL_LEUKEMIC_STEM_CELL_UP	GAL_LEUKEMIC_STEM_CELL_UP		92	-0.411247	-1.69067	0	0.0572286	0.998	4471	tags=37%, list=20%, signal=46%
VANHARANTA_UTERINE_FIBROID_WITH_7Q_DELETION_UP	VANHARANTA_UTERINE_FIBROID_WITH_7Q_DELETION_UP		52	-0.455776	-1.68811	0.00199203	0.0579971	0.998	4253	tags=40%, list=19%, signal=50%
ONDER_CDH1_TARGETS_1_DN	ONDER_CDH1_TARGETS_1_DN		124	-0.386434	-1.68699	0.00192678	0.0581043	0.998	3323	tags=30%, list=15%, signal=35%
AIYAR_COBRA1_TARGETS_UP	AIYAR_COBRA1_TARGETS_UP		33	-0.500799	-1.6864	0.008	0.0578739	0.998	1618	tags=27%, list=7%, signal=29%
GAZDA_DIAMOND_BLACKFAN_ANEMIA_MYELOID_DN	GAZDA_DIAMOND_BLACKFAN_ANEMIA_MYELOID_DN		28	-0.516897	-1.68588	0.00364964	0.0576713	0.999	2743	tags=32%, list=13%, signal=37%
FRASOR_RESPONSE_TO_SERM_OR_FULVESTRANT_DN	FRASOR_RESPONSE_TO_SERM_OR_FULVESTRANT_DN		48	-0.461395	-1.68123	0.00770713	0.0597264	0.999	3578	tags=33%, list=16%, signal=40%
NAGY_TFTC_COMPONENTS_HUMAN	NAGY_TFTC_COMPONENTS_HUMAN		16	-0.612115	-1.68109	0.0094162	0.0593129	0.999	5497	tags=63%, list=25%, signal=83%
IVANOVA_HEMATOPOIESIS_INTERMEDIATE_PROGENITOR	IVANOVA_HEMATOPOIESIS_INTERMEDIATE_PROGENITOR		106	-0.398873	-1.68049	0.00183824	0.0590971	0.999	2944	tags=27%, list=13%, signal=31%
LI_WILMS_TUMOR_VS_FETAL_KIDNEY_1_DN	LI_WILMS_TUMOR_VS_FETAL_KIDNEY_1_DN		142	-0.380098	-1.67931	0	0.0590878	0.999	4980	tags=38%, list=23%, signal=49%
WIERENGA_PML_INTERACTOME	WIERENGA_PML_INTERACTOME		32	-0.497435	-1.67272	0.00773694	0.0621468	1	3720	tags=31%, list=17%, signal=38%
SCHAEFFER_PROSTATE_DEVELOPMENT_6HR_DN	SCHAEFFER_PROSTATE_DEVELOPMENT_6HR_DN		405	-0.335517	-1.67037	0	0.0630251	1	3499	tags=26%, list=16%, signal=31%
PYEON_HPV_POSITIVE_TUMORS_UP	PYEON_HPV_POSITIVE_TUMORS_UP		60	-0.443384	-1.66648	0.00193424	0.0647972	1	4077	tags=42%, list=19%, signal=51%
BURTON_ADIPOGENESIS_3	BURTON_ADIPOGENESIS_3		87	-0.407222	-1.66481	0	0.0647708	1	5193	tags=45%, list=24%, signal=59%
ELVIDGE_HIF1A_TARGETS_UP	ELVIDGE_HIF1A_TARGETS_UP		51	-0.447071	-1.66091	0.00552486	0.0664336	1	1384	tags=27%, list=6%, signal=29%
BOYLAN_MULTIPLE_MYELOMA_C_D_UP	BOYLAN_MULTIPLE_MYELOMA_C_D_UP		109	-0.392465	-1.65906	0	0.0670267	1	4489	tags=38%, list=21%, signal=47%
MCDOWELL_ACUTE_LUNG_INJURY_DN	MCDOWELL_ACUTE_LUNG_INJURY_DN		38	-0.474589	-1.65857	0.00383142	0.0667523	1	2696	tags=26%, list=12%, signal=30%
GALE_APL_WITH_FLT3_MUTATED_UP	GALE_APL_WITH_FLT3_MUTATED_UP		35	-0.474264	-1.65237	0.00379507	0.069763	1	5275	tags=43%, list=24%, signal=56%
FONTAINE_FOLLICULAR_THYROID_ADENOMA_DN	FONTAINE_FOLLICULAR_THYROID_ADENOMA_DN		52	-0.449522	-1.65138	0.00392927	0.0698849	1	2111	tags=25%, list=10%, signal=28%
BAKKER_FOXO3_TARGETS_DN	BAKKER_FOXO3_TARGETS_DN		139	-0.375375	-1.65084	0	0.0696372	1	3406	tags=27%, list=16%, signal=31%
NOUZOVA_TRETINOIN_AND_H4_ACETYLATION	NOUZOVA_TRETINOIN_AND_H4_ACETYLATION		98	-0.394494	-1.65065	0.00175131	0.0692356	1	4604	tags=40%, list=21%, signal=50%
WONG_EMBRYONIC_STEM_CELL_CORE	WONG_EMBRYONIC_STEM_CELL_CORE		291	-0.343201	-1.64881	0	0.0698995	1	5963	tags=38%, list=27%, signal=51%
KANNAN_TP53_TARGETS_UP	KANNAN_TP53_TARGETS_UP		48	-0.452726	-1.64803	0.00391389	0.0699114	1	4704	tags=40%, list=21%, signal=50%
ROESSLER_LIVER_CANCER_METASTASIS_DN	ROESSLER_LIVER_CANCER_METASTASIS_DN		37	-0.481997	-1.64132	0.00194553	0.0722818	1	2678	tags=32%, list=12%, signal=37%
SANSOM_APC_TARGETS	SANSOM_APC_TARGETS		156	-0.370196	-1.64121	0	0.071861	1	4083	tags=32%, list=19%, signal=39%
MISSIAGLIA_REGULATED_BY_METHYLATION_DN	MISSIAGLIA_REGULATED_BY_METHYLATION_DN		98	-0.387921	-1.63809	0.00195695	0.0726277	1	4211	tags=37%, list=19%, signal=45%
BASAKI_YBX1_TARGETS_UP	BASAKI_YBX1_TARGETS_UP		218	-0.347906	-1.63328	0	0.0751756	1	4007	tags=32%, list=18%, signal=38%
WHITFIELD_CELL_CYCLE_G1_S	WHITFIELD_CELL_CYCLE_G1_S		97	-0.391047	-1.62508	0.0037037	0.0791115	1	4501	tags=35%, list=21%, signal=44%
DAZARD_RESPONSE_TO_UV_NHEK_DN	DAZARD_RESPONSE_TO_UV_NHEK_DN		245	-0.34327	-1.62384	0	0.0795652	1	3628	tags=28%, list=17%, signal=33%
RAMASWAMY_METASTASIS_UP	RAMASWAMY_METASTASIS_UP		47	-0.44757	-1.62383	0.00943396	0.0790347	1	6398	tags=57%, list=29%, signal=81%
BROWNE_HCMV_INFECTION_6HR_DN	BROWNE_HCMV_INFECTION_6HR_DN		131	-0.371798	-1.61989	0.00183486	0.0809971	1	4304	tags=37%, list=20%, signal=45%
LIN_APC_TARGETS	LIN_APC_TARGETS		59	-0.424295	-1.619	0	0.0805271	1	5699	tags=49%, list=26%, signal=66%
ELVIDGE_HYPOXIA_DN	ELVIDGE_HYPOXIA_DN		118	-0.378533	-1.61867	0	0.080192	1	5034	tags=41%, list=23%, signal=53%
DAZARD_RESPONSE_TO_UV_SCC_DN	DAZARD_RESPONSE_TO_UV_SCC_DN		96	-0.391243	-1.61826	0.00369686	0.0799356	1	4614	tags=39%, list=21%, signal=49%
AMUNDSON_RESPONSE_TO_ARSENITE	AMUNDSON_RESPONSE_TO_ARSENITE		170	-0.35368	-1.60525	0	0.0874655	1	3907	tags=32%, list=18%, signal=39%
BLUM_RESPONSE_TO_SALIRASIB_DN	BLUM_RESPONSE_TO_SALIRASIB_DN		298	-0.332684	-1.6039	0	0.0879403	1	4309	tags=29%, list=20%, signal=36%
BUYTAERT_PHOTODYNAMIC_THERAPY_STRESS_DN	BUYTAERT_PHOTODYNAMIC_THERAPY_STRESS_DN		484	-0.316056	-1.60302	0	0.0880624	1	3145	tags=26%, list=14%, signal=29%
SPIELMAN_LYMPHOBLAST_EUROPEAN_VS_ASIAN_UP	SPIELMAN_LYMPHOBLAST_EUROPEAN_VS_ASIAN_UP		401	-0.3207	-1.60035	0	0.0894303	1	5035	tags=28%, list=23%, signal=36%
CAFFAREL_RESPONSE_TO_THC_24HR_5_DN	CAFFAREL_RESPONSE_TO_THC_24HR_5_DN		43	-0.453442	-1.59826	0.00952381	0.090306	1	4980	tags=40%, list=23%, signal=51%
GRESHOCK_CANCER_COPY_NUMBER_UP	GRESHOCK_CANCER_COPY_NUMBER_UP		285	-0.330544	-1.59794	0	0.0900058	1	3970	tags=27%, list=18%, signal=33%
CREIGHTON_ENDOCRINE_THERAPY_RESISTANCE_1	CREIGHTON_ENDOCRINE_THERAPY_RESISTANCE_1		391	-0.318722	-1.59333	0	0.0929224	1	3722	tags=26%, list=17%, signal=31%
SOTIRIOU_BREAST_CANCER_GRADE_1_VS_3_UP	SOTIRIOU_BREAST_CANCER_GRADE_1_VS_3_UP		117	-0.371107	-1.58484	0	0.097213	1	4216	tags=32%, list=19%, signal=40%
DUTERTRE_ESTRADIOL_RESPONSE_24HR_UP	DUTERTRE_ESTRADIOL_RESPONSE_24HR_UP		253	-0.336151	-1.58031	0	0.0998331	1	4434	tags=34%, list=20%, signal=42%
LINDGREN_BLADDER_CANCER_CLUSTER_3_UP	LINDGREN_BLADDER_CANCER_CLUSTER_3_UP		250	-0.335362	-1.57922	0	0.1002	1	4870	tags=37%, list=22%, signal=47%
ACEVEDO_NORMAL_TISSUE_ADJACENT_TO_LIVER_TUMOR_DN	ACEVEDO_NORMAL_TISSUE_ADJACENT_TO_LIVER_TUMOR_DN		274	-0.330533	-1.57514	0	0.10256	1	3936	tags=25%, list=18%, signal=30%
SHEPARD_CRUSH_AND_BURN_MUTANT_UP	SHEPARD_CRUSH_AND_BURN_MUTANT_UP		153	-0.354885	-1.57484	0.0035461	0.102225	1	5356	tags=41%, list=24%, signal=53%
AMUNDSON_POOR_SURVIVAL_AFTER_GAMMA_RADIATION_2G	AMUNDSON_POOR_SURVIVAL_AFTER_GAMMA_RADIATION_2G		132	-0.361066	-1.5718	0	0.102906	1	2799	tags=27%, list=13%, signal=31%
RICKMAN_METASTASIS_DN	RICKMAN_METASTASIS_DN		202	-0.339161	-1.57157	0	0.102523	1	3754	tags=30%, list=17%, signal=36%
RICKMAN_TUMOR_DIFFERENTIATED_WELL_VS_POORLY_UP	RICKMAN_TUMOR_DIFFERENTIATED_WELL_VS_POORLY_UP		170	-0.34811	-1.57042	0.00177936	0.10289	1	3853	tags=28%, list=18%, signal=33%
VERHAAK_GLIOBLASTOMA_CLASSICAL	VERHAAK_GLIOBLASTOMA_CLASSICAL		130	-0.360208	-1.56936	0.00372439	0.103117	1	3196	tags=27%, list=15%, signal=31%
BROWNE_HCMV_INFECTION_14HR_UP	BROWNE_HCMV_INFECTION_14HR_UP		121	-0.365165	-1.56419	0	0.10423	1	4815	tags=40%, list=22%, signal=52%
BIDUS_METASTASIS_UP	BIDUS_METASTASIS_UP		156	-0.350873	-1.56103	0	0.105736	1	3981	tags=31%, list=18%, signal=37%
PAL_PRMT5_TARGETS_UP	PAL_PRMT5_TARGETS_UP		169	-0.349042	-1.5609	0.00346021	0.105287	1	3457	tags=25%, list=16%, signal=29%
LINDGREN_BLADDER_CANCER_CLUSTER_3_DN	LINDGREN_BLADDER_CANCER_CLUSTER_3_DN		173	-0.344678	-1.56053	0.00376648	0.104506	1	2619	tags=21%, list=12%, signal=23%
PELLICCIOTTA_HDAC_IN_ANTIGEN_PRESENTATION_UP	PELLICCIOTTA_HDAC_IN_ANTIGEN_PRESENTATION_UP		57	-0.412948	-1.55918	0.0078125	0.103469	1	5789	tags=47%, list=26%, signal=64%
AGUIRRE_PANCREATIC_CANCER_COPY_NUMBER_UP	AGUIRRE_PANCREATIC_CANCER_COPY_NUMBER_UP		230	-0.33293	-1.55691	0.00182482	0.104278	1	6173	tags=43%, list=28%, signal=59%
BROWNE_HCMV_INFECTION_20HR_UP	BROWNE_HCMV_INFECTION_20HR_UP		181	-0.343051	-1.55453	0.00530973	0.105597	1	5504	tags=41%, list=25%, signal=55%
MILI_PSEUDOPODIA_CHEMOTAXIS_DN	MILI_PSEUDOPODIA_CHEMOTAXIS_DN		382	-0.31328	-1.55071	0	0.107918	1	4930	tags=34%, list=23%, signal=43%
MARTENS_BOUND_BY_PML_RARA_FUSION	MARTENS_BOUND_BY_PML_RARA_FUSION		351	-0.315058	-1.54821	0	0.109608	1	2652	tags=21%, list=12%, signal=24%
CAIRO_HEPATOBLASTOMA_UP	CAIRO_HEPATOBLASTOMA_UP		169	-0.336572	-1.53007	0.00177936	0.123066	1	3817	tags=28%, list=17%, signal=34%
THEILGAARD_NEUTROPHIL_AT_SKIN_WOUND_DN	THEILGAARD_NEUTROPHIL_AT_SKIN_WOUND_DN		192	-0.333639	-1.52967	0	0.122863	1	5635	tags=39%, list=26%, signal=51%
KOBAYASHI_EGFR_SIGNALING_24HR_DN	KOBAYASHI_EGFR_SIGNALING_24HR_DN		203	-0.333056	-1.5293	0	0.122629	1	4005	tags=33%, list=18%, signal=39%
PARENT_MTOR_SIGNALING_UP	PARENT_MTOR_SIGNALING_UP		437	-0.303404	-1.528	0	0.123198	1	4719	tags=32%, list=22%, signal=40%
ben	NIKOLSKY_BREAST_CANCER_20Q12_Q13_AMPLICON		96	-0.370204	-1.52646	0.00355872	0.124138	1	4464	tags=36%, list=20%, signal=46%
BERENJENO_TRANSFORMED_BY_RHOA_UP	BERENJENO_TRANSFORMED_BY_RHOA_UP		439	-0.304384	-1.52603	0	0.12335	1	4747	tags=32%, list=22%, signal=40%
YAO_TEMPORAL_RESPONSE_TO_PROGESTERONE_CLUSTER_17	YAO_TEMPORAL_RESPONSE_TO_PROGESTERONE_CLUSTER_17		152	-0.343863	-1.52571	0.00524476	0.123123	1	6352	tags=41%, list=29%, signal=57%
LU_EZH2_TARGETS_UP	LU_EZH2_TARGETS_UP		193	-0.327293	-1.51946	0	0.127551	1	4510	tags=32%, list=21%, signal=39%
LIAO_METASTASIS	LIAO_METASTASIS		394	-0.304269	-1.51752	0	0.128748	1	4204	tags=30%, list=19%, signal=37%
DUTERTRE_ESTRADIOL_RESPONSE_6HR_UP	DUTERTRE_ESTRADIOL_RESPONSE_6HR_UP		187	-0.330098	-1.51221	0	0.132741	1	3525	tags=29%, list=16%, signal=35%
RICKMAN_METASTASIS_UP	RICKMAN_METASTASIS_UP		224	-0.323513	-1.51209	0	0.132271	1	4585	tags=30%, list=21%, signal=38%
MARTORIATI_MDM4_TARGETS_FETAL_LIVER_DN	MARTORIATI_MDM4_TARGETS_FETAL_LIVER_DN		435	-0.301209	-1.51099	0	0.132237	1	3714	tags=26%, list=17%, signal=31%
PYEON_CANCER_HEAD_AND_NECK_VS_CERVICAL_UP	PYEON_CANCER_HEAD_AND_NECK_VS_CERVICAL_UP		132	-0.345634	-1.5107	0.00373832	0.131868	1	4211	tags=32%, list=19%, signal=39%
YAGI_AML_WITH_11Q23_REARRANGED	YAGI_AML_WITH_11Q23_REARRANGED		306	-0.307652	-1.50935	0	0.132031	1	3457	tags=24%, list=16%, signal=28%
FEVR_CTNNB1_TARGETS_DN	FEVR_CTNNB1_TARGETS_DN		416	-0.301731	-1.50617	0	0.134075	1	4035	tags=25%, list=18%, signal=31%
BENPORATH_CYCLING_GENES	BENPORATH_CYCLING_GENES		481	-0.298093	-1.50226	0	0.136884	1	5333	tags=36%, list=24%, signal=46%
CHANDRAN_METASTASIS_UP	CHANDRAN_METASTASIS_UP		141	-0.336591	-1.49825	0.00759013	0.1392	1	4620	tags=33%, list=21%, signal=42%
SARRIO_EPITHELIAL_MESENCHYMAL_TRANSITION_UP	SARRIO_EPITHELIAL_MESENCHYMAL_TRANSITION_UP		140	-0.342264	-1.49439	0.00932836	0.141349	1	4747	tags=36%, list=22%, signal=45%
TSAI_RESPONSE_TO_IONIZING_RADIATION	TSAI_RESPONSE_TO_IONIZING_RADIATION		126	-0.34337	-1.49271	0.00548446	0.142489	1	2737	tags=24%, list=13%, signal=27%
DOANE_RESPONSE_TO_ANDROGEN_DN	DOANE_RESPONSE_TO_ANDROGEN_DN		198	-0.322751	-1.47903	0	0.152642	1	2949	tags=22%, list=13%, signal=25%
RAO_BOUND_BY_SALL4	RAO_BOUND_BY_SALL4		166	-0.328463	-1.47725	0.00874126	0.153348	1	4188	tags=33%, list=19%, signal=41%
SMIRNOV_RESPONSE_TO_IR_6HR_UP	SMIRNOV_RESPONSE_TO_IR_6HR_UP		116	-0.342857	-1.47439	0.00934579	0.153495	1	4704	tags=36%, list=21%, signal=46%
BONOME_OVARIAN_CANCER_SURVIVAL_SUBOPTIMAL_DEBULKING	BONOME_OVARIAN_CANCER_SURVIVAL_SUBOPTIMAL_DEBULKING		404	-0.294393	-1.47246	0	0.154959	1	3869	tags=26%, list=18%, signal=31%
BLALOCK_ALZHEIMERS_DISEASE_INCIPIENT_UP	BLALOCK_ALZHEIMERS_DISEASE_INCIPIENT_UP		308	-0.305509	-1.47119	0	0.155772	1	4304	tags=29%, list=20%, signal=35%
KIM_MYC_AMPLIFICATION_TARGETS_UP	KIM_MYC_AMPLIFICATION_TARGETS_UP		150	-0.330205	-1.4678	0.00361011	0.157675	1	4620	tags=32%, list=21%, signal=40%
PURBEY_TARGETS_OF_CTBP1_AND_SATB1_DN	PURBEY_TARGETS_OF_CTBP1_AND_SATB1_DN		145	-0.331069	-1.46764	0.00888099	0.157229	1	4771	tags=39%, list=22%, signal=49%
DACOSTA_UV_RESPONSE_VIA_ERCC3_COMMON_DN	DACOSTA_UV_RESPONSE_VIA_ERCC3_COMMON_DN		387	-0.294082	-1.46645	0	0.156692	1	4619	tags=29%, list=21%, signal=37%
GRAESSMANN_RESPONSE_TO_MC_AND_DOXORUBICIN_UP	GRAESSMANN_RESPONSE_TO_MC_AND_DOXORUBICIN_UP		492	-0.288293	-1.45978	0	0.161295	1	5000	tags=32%, list=23%, signal=40%
MARTINEZ_RB1_AND_TP53_TARGETS_DN	MARTINEZ_RB1_AND_TP53_TARGETS_DN		466	-0.28846	-1.45638	0	0.162824	1	3932	tags=26%, list=18%, signal=31%
BHAT_ESR1_TARGETS_VIA_AKT1_UP	BHAT_ESR1_TARGETS_VIA_AKT1_UP		205	-0.319573	-1.45439	0	0.163952	1	3561	tags=27%, list=16%, signal=32%
BENPORATH_ES_1	BENPORATH_ES_1		294	-0.302089	-1.4533	0	0.164001	1	4603	tags=34%, list=21%, signal=42%
BENPORATH_MYC_TARGETS_WITH_EBOX	BENPORATH_MYC_TARGETS_WITH_EBOX		197	-0.314771	-1.44982	0.00376648	0.164606	1	3807	tags=25%, list=17%, signal=30%
SHEDDEN_LUNG_CANCER_POOR_SURVIVAL_A6	SHEDDEN_LUNG_CANCER_POOR_SURVIVAL_A6		359	-0.290795	-1.44136	0.00168919	0.169801	1	4831	tags=34%, list=22%, signal=43%
WANG_TUMOR_INVASIVENESS_UP	WANG_TUMOR_INVASIVENESS_UP		303	-0.29741	-1.43784	0.00350877	0.172784	1	5828	tags=32%, list=27%, signal=43%
CHEN_HOXA5_TARGETS_9HR_UP	CHEN_HOXA5_TARGETS_9HR_UP		154	-0.323531	-1.43409	0.00766283	0.175401	1	4267	tags=34%, list=19%, signal=42%
TARTE_PLASMA_CELL_VS_PLASMABLAST_DN	TARTE_PLASMA_CELL_VS_PLASMABLAST_DN		260	-0.303183	-1.42281	0.0087108	0.180755	1	3868	tags=25%, list=18%, signal=30%
DELACROIX_RAR_BOUND_ES	DELACROIX_RAR_BOUND_ES		353	-0.286903	-1.40921	0.00506757	0.192864	1	3033	tags=22%, list=14%, signal=25%
PEREZ_TP63_TARGETS	PEREZ_TP63_TARGETS		266	-0.289684	-1.37628	0.00718133	0.222414	1	2149	tags=17%, list=10%, signal=19%
RODRIGUES_THYROID_CARCINOMA_POORLY_DIFFERENTIATED_UP	RODRIGUES_THYROID_CARCINOMA_POORLY_DIFFERENTIATED_UP		479	-0.27091	-1.37534	0.00171821	0.223105	1	4773	tags=29%, list=22%, signal=36%
MARTINEZ_TP53_TARGETS_DN	MARTINEZ_TP53_TARGETS_DN		469	-0.273711	-1.37198	0	0.226177	1	3932	tags=25%, list=18%, signal=30%
SENESE_HDAC1_TARGETS_UP	SENESE_HDAC1_TARGETS_UP		348	-0.277187	-1.3583	0	0.235337	1	4221	tags=29%, list=19%, signal=35%
GARY_CD5_TARGETS_UP	GARY_CD5_TARGETS_UP		394	-0.273427	-1.35823	0.00840336	0.234144	1	3252	tags=22%, list=15%, signal=25%
YAGI_AML_WITH_INV_16_TRANSLOCATION	YAGI_AML_WITH_INV_16_TRANSLOCATION		335	-0.277125	-1.35549	0.00170358	0.236473	1	4048	tags=26%, list=18%, signal=31%
ACEVEDO_LIVER_CANCER_DN	ACEVEDO_LIVER_CANCER_DN		408	-0.270344	-1.35399	0.0034188	0.237456	1	3936	tags=23%, list=18%, signal=28%
LEI_MYB_TARGETS	LEI_MYB_TARGETS		264	-0.279333	-1.34252	0.00884956	0.24352	1	2801	tags=20%, list=13%, signal=22%
YAGI_AML_WITH_T_8_21_TRANSLOCATION	YAGI_AML_WITH_T_8_21_TRANSLOCATION		286	-0.279168	-1.33933	0.00711744	0.244558	1	2530	tags=19%, list=12%, signal=21%
