# Supplementary material for: The cohesin-associated protein Wapal is required for proper Polycomb-mediated gene silencing
Source: Epigenetics Chromatin. 2016 Apr 15;9:14. doi: 10.1186/s13072-016-0063-7 (PMC4832553; doi:10.1186/s13072-016-0063-7)
Supplement: Supplementary file 8 — 10.1186/s13072-016-0063-7 Genomic sites occupied by Wapal. [file 13072_2016_63_MOESM8_ESM.xlsx]

## Sheet: BirA peaks
Nearest gene within 100kb annotated, if present.
chr	start	end	geneSymbol	Distance to nearest gen	geneName	geneChr	geneStrand	txStart	txEnd	cdsStart	cdsEnd	exonCount	exonStarts	exonEnds
chr10	23532056	23532421	1110021L09Rik	15447.5	NM_183116	10	+	23516791	23547773	23516946	23546465	14	23516791,23518551,23523563,23523993,23525698,23530594,23536098,23538865,23540619,23542728,23544491,23545752,23545948,23546399,	23516988,23518690,23523658,23524066,23525845,23530750,23536234,23538966,23540710,23542823,23544565,23545845,23546000,23547773,
chr11	97638122	97638889	1700001P01Rik	5711.5	NM_028156	11	-	97632794	97637231	97632890	97637171	3	97632794,97634029,97636965,	97633050,97634128,97637231,
chr1	44121609	44121993	1700029F09Rik	-21660	NM_029368	1	-	44143461	44159232	44143734	44156706	8	44143461,44144687,44145320,44148205,44156692,44158311,44158744,44159172,	44143907,44144892,44145371,44148435,44156845,44158366,44158801,44159232,
chr15	99739817	99740098	1700030F18Rik	-8820.5	NM_028180	15	-	99748778	99762088	99748881	99760372	4	99748778,99758130,99760260,99761922,	99748902,99758309,99760408,99762088,
chr12	53705539	53706012	1700031P21Rik	4805.5	NR_045910	12	-	53700970	53703308	53703309	53703308	3	53700970,53702976,53703166,	53701064,53703041,53703308,
chr11	29444522	29444927	1700034F02Rik	-3224.5	NM_001163521	11	+	29447949	29478351	29453585	29478230	12	29447949,29453503,29456068,29457652,29460449,29460733,29461371,29463849,29469200,29471649,29475344,29478037,	29448139,29453761,29456255,29457785,29460650,29460845,29461455,29463955,29469374,29471851,29475523,29478351,
chr6	100462584	100462938	1700049E22Rik	-14632	NR_040525	6	+	100477393	100483419	100483420	100483419	4	100477393,100479612,100483058,100483298,	100477632,100479690,100483123,100483419,
chr15	63660556	63660766	1700065I16Rik	11919	NR_040315	15	+	63648742	63651094	63651095	63651094	3	63648742,63649764,63650560,	63648832,63649950,63651094,
chr4	34882982	34883101	2410114N07Rik	26004.5	NR_040652	4	-	34857037	34858729	34858730	34858729	3	34857037,34858099,34858699,	34857856,34858198,34858729,
chr1	120355235	120356299	2900060B14Rik	522	NR_027901	1	-	120355245	120355841	120355842	120355841	1	120355245,	120355841,
chrX	73844186	73844476	4930468A15Rik	16383	NM_001201395	20	-	73827948	73848262	73828150	73828782	2	73827948,73848123,	73828810,73848262,
chr19	29429960	29430326	5033414D02Rik	6977	NM_026362	19	-	29423166	29436360	29423373	29432886	6	29423166,29424849,29425533,29432806,29435306,29436286,	29423494,29424958,29425663,29432892,29435416,29436360,
chr19	8962180	8962912	5730408K05Rik	-330	NR_027866	19	-	8962876	8963259	8963260	8963259	1	8962876,	8963259,
chrX	47973101	47973455	6720401G13Rik	56982	NR_015505	20	-	47916296	47988434	47988435	47988434	20	47916296,47920716,47922453,47926400,47931047,47933757,47934579,47937855,47945101,47948637,47951310,47953920,47956615,47961654,47961863,47965881,47968537,47979613,47984067,47988121,	47918143,47920869,47923467,47926527,47931200,47934125,47934732,47938023,47945261,47948791,47951464,47954074,47956701,47961780,47961990,47966026,47968691,47979685,47984171,47988434,
chr13	23492690	23493270	Abt1	-17249	NM_013924	13	-	23510229	23515734	23513841	23515700	3	23510229,23514351,23515454,	23514203,23514550,23515734,
chr1	173433122	173433801	Alyref2	-146.5	NM_019484	1	+	173433608	173434880	173433787	173434443	1	173433608,	173434880,
chr9	22202159	22202617	Anln	66731	NM_028390	9	-	22135657	22193649	22137493	22193430	24	22135657,22138445,22142375,22143445,22155363,22156319,22156657,22157226,22157773,22160495,22162563,22163056,22164853,22165265,22167129,22168433,22172829,22176599,22177584,22179370,22180580,22184493,22186614,22193413,	22137616,22138617,22142482,22143531,22155475,22156340,22156695,22157282,22157821,22160621,22162745,22163191,22165000,22165410,22167364,22168543,22172955,22176706,22177774,22179583,22180965,22184798,22186770,22193649,
chr16	31325236	31325810	Apod	29246	NM_007470	16	-	31296277	31314681	31297426	31311221	6	31296277,31300480,31303495,31311099,31314484,31314637,	31297661,31300568,31303616,31311249,31314553,31314681,
chr16	31326727	31327421	Apod	30797	NM_007470	16	-	31296277	31314681	31297426	31311221	6	31296277,31300480,31303495,31311099,31314484,31314637,	31297661,31300568,31303616,31311249,31314553,31314681,
chr11	101519718	101520004	Arl4d	-6993	NM_025404	11	+	101526854	101529145	101527963	101528568	2	101526854,101527861,	101526950,101529145,
chr11	22729985	22730632	B3gnt2	-4429.5	NM_016888	11	-	22734738	22759734	22735992	22737185	2	22734738,22759493,	22737194,22759734,
chr3	103011571	103012168	Bcas2	36236.5	NM_026602	3	+	102975633	102983076	102975695	102982403	7	102975633,102975870,102977197,102978262,102979541,102981261,102982277,	102975787,102975962,102977267,102978423,102979591,102981341,102983076,
chr6	34397926	34398326	Bpgm	-28229	NM_007563	6	+	34426355	34455609	34437349	34454448	3	34426355,34437289,34454270,	34426421,34437949,34455609,
chr9	78023398	78023951	C920006O11Rik	-45.5	NR_040401	9	+	78023720	78026688	78026689	78026688	4	78023720,78024377,78024805,78025631,	78023841,78024548,78024899,78026688,
chr12	101440038	101440477	Calm1	2507.5	NM_009790	12	+	101437750	101448015	101437923	101444637	6	101437750,101440602,101441784,101443822,101444307,101444609,	101437925,101440632,101441927,101443928,101444442,101448015,
chr8	86831104	86831615	Ccdc130	49666.5	NM_026350	8	-	86781693	86794258	86782379	86790736	10	86781693,86783011,86784192,86784441,86785638,86786891,86787760,86788207,86790734,86794240,	86782824,86783149,86784364,86784583,86785698,86786946,86787842,86788260,86790972,86794258,
chr4	134855835	134856656	Clic4	86361.5	NM_013885	4	-	134769884	134828674	134773015	134828503	6	134769884,134774422,134779378,134781938,134794776,134828432,	134773179,134774603,134779484,134782063,134794885,134828674,
chr6	124427941	124429368	Clstn3	47881.5	NM_153508	6	-	124380773	124414801	124381609	124414501	18	124380773,124381975,124386835,124387392,124388287,124388776,124399507,124399791,124400723,124401323,124406894,124407873,124408561,124409175,124409783,124411549,124412127,124414438,	124381749,124382177,124386970,124387537,124388457,124389002,124399655,124399948,124400776,124401485,124407006,124408154,124408746,124409324,124409991,124411744,124412249,124414801,
chr1	64590451	64590773	Creb1	11235	NM_133828	1	+	64579377	64651121	64597430	64643951	8	64579377,64597422,64605076,64612790,64616707,64620646,64622752,64643807,	64579593,64597543,64605222,64612890,64616849,64620828,64622902,64651121,
chr10	24342340	24342729	Ctgf	27287.5	NM_010217	10	+	24315247	24318487	24315531	24317416	5	24315247,24315681,24316152,24316537,24317120,	24315593,24315903,24316403,24316748,24318487,
chr3	137530050	137530572	Dnajb14	-327	NM_001033155	3	+	137530638	137571894	137530887	137571432	8	137530638,137548236,137555771,137565150,137566846,137567708,137568848,137571308,	137531019,137548407,137555916,137565335,137566940,137567817,137569020,137571894,
chr9	78213514	78214027	Dppa5a	-1089.5	NM_025274	9	-	78214860	78216005	78215042	78215905	3	78214860,78215527,78215791,	78215100,78215709,78216005,
chr12	55797327	55797805	Eapp	23113	NM_025456	12	-	55774453	55796851	55774569	55796770	6	55774453,55779496,55786846,55792986,55793761,55796697,	55774836,55779609,55786957,55793081,55793942,55796851,
chr9	78324274	78325146	Eef1a1	-1550	NM_010106	9	-	78326260	78329530	78326540	78328460	8	78326260,78326764,78327084,78327430,78327658,78328047,78328317,78329445,	78326664,78326998,78327340,78327580,78327954,78328226,78328494,78329530,
chr1	80176811	80177129	Fam124b	-18303	NM_173425	1	-	80195273	80210518	80196484	80210238	2	80195273,80209507,	80197122,80210518,
chr6	148940870	148941337	Fam60a	71523.5	NM_019643	6	-	148869580	148894953	148871392	148881650	6	148869580,148874534,148877030,148879072,148881523,148894813,	148871551,148874684,148877156,148879171,148881669,148894953,
chr3	96130722	96131437	Fcgr1	44248.5	NM_010186	3	-	96086831	96097891	96088198	96097884	6	96086831,96089731,96090906,96096175,96097441,96097827,	96088541,96090015,96091154,96096432,96097461,96097891,
chr3	96132468	96133214	Fcgr1	46010	NM_010186	3	-	96086831	96097891	96088198	96097884	6	96086831,96089731,96090906,96096175,96097441,96097827,	96088541,96090015,96091154,96096432,96097461,96097891,
chr7	19886207	19886741	Fosb	-1570	NM_008036	7	-	19888044	19895393	19890189	19894779	4	19888044,19891907,19892468,19894654,	19890650,19892014,19892788,19895393,
chr7	52711869	52713308	Ftl1	-724.5	NM_010240	7	-	52713313	52715255	52713476	52715000	4	52713313,52713904,52714453,52714899,	52713652,52714029,52714599,52715255,
chr8	32297439	32297943	Fut10	-112	NM_134161	8	+	32297803	32348265	32305680	32347000	4	32297803,32305425,32311681,32346066,	32297933,32305760,32311975,32348265,
chr6	125110994	125111878	Gapdh	-433	NM_008084	6	-	125111869	125115600	125112049	125115310	7	125111869,125112229,125112495,125112860,125113156,125115288,125115569,	125112118,125112410,125112725,125113057,125113453,125115328,125115600,
chr16	91044530	91045023	Gcfc1	30495.5	NM_026110	16	-	91014281	91044623	91015305	91044598	18	91014281,91017090,91019407,91022295,91022913,91023582,91025391,91025740,91027274,91027474,91030677,91034342,91035044,91036163,91036712,91037486,91042797,91044250,	91015422,91017244,91019553,91022361,91022989,91023703,91025535,91025939,91027389,91027573,91030800,91034531,91035261,91036266,91036933,91037662,91042925,91044623,
chr4	146022839	146024755	Gm13034	-11127	NR_030771	4	+	146034924	146036118	146036119	146036118	1	146034924,	146036118,
chr4	146892825	146894099	Gm13154	-33923	NM_001014397	4	+	146927385	146959309	146951208	146958344	6	146927385,146936550,146937023,146951180,146955350,146956942,	146927534,146936629,146937066,146951237,146955476,146959309,
chr4	145703871	145704226	Gm13247	45405.5	NM_001243138	4	-	145658643	145696038	145660081	145665914	5	145658643,145662491,145665885,145685161,145695894,	145661261,145662617,145665968,145685253,145696038,
chr2	109744343	109744674	Gm13939	1956.5	NR_033473	2	-	109742552	109753475	109753476	109753475	5	109742552,109746720,109748127,109749536,109753277,	109743417,109746814,109748234,109749616,109753475,
chr8	19928411	19928502	Gm15319	-4784.5	NM_001177408	8	-	19933241	19958779	19934532	19958609	10	19933241,19935103,19937293,19938973,19951726,19952498,19953577,19954531,19955535,19958353,	19934610,19935136,19937354,19939009,19951778,19952656,19953659,19954704,19955649,19958779,
chr13	46377930	46378231	Gm1574	8991.5	NM_001005422	13	+	46369089	46395483	46369186	46395057	5	46369089,46380749,46385030,46393967,46394770,	46369272,46380929,46385181,46394098,46395483,
chr9	67021694	67022001	Gm19299	40480.5	NR_045748	9	+	66981367	67011594	67011595	67011594	3	66981367,67004832,67010435,	66981486,67004986,67011594,
chr1	13779289	13779770	Gm5523	3764.5	NR_004447	1	-	13775765	13777009	13777010	13777009	1	13775765,	13777009,
chr14	118711962	118712385	Gm9376	45794.5	NM_001101609	14	+	118666379	118666991	118666379	118666909	1	118666379,	118666991,
chr6	124690740	124691779	Grcc10	2058.5	NM_013535	6	-	124689201	124691096	124689279	124690988	3	124689201,124690536,124690937,	124689430,124690712,124691096,
chr10	39978319	39978913	Gtf3c6	9608	NM_026113	10	-	39969008	39977470	39969338	39977464	6	39969008,39970961,39974069,39974206,39977018,39977384,	39969636,39971074,39974113,39974269,39977098,39977470,
chr17	36555337	36555585	H2-M10.4	-41647	NM_177634	17	-	36597108	36599273	36597108	36599273	5	36597108,36597334,36598180,36598690,36599201,	36597208,36597609,36598455,36598959,36599273,
chr17	35621061	35621510	H2-Q10	14252.5	NM_010391	17	+	35607033	35611507	35607051	35610512	7	35607033,35607320,35607770,35610027,35610430,35610712,35611085,	35607123,35607589,35608045,35610302,35610533,35610744,35611507,
chr1	194571298	194572202	Hhat	235041	NM_144881	1	-	194336709	194597412	194337765	194585954	12	194336709,194376820,194418768,194485337,194519992,194543150,194552313,194553477,194567703,194575074,194585864,194597173,	194337856,194376964,194418969,194485372,194520142,194543321,194552546,194553671,194567816,194575141,194585993,194597412,
chr13	21871136	21872705	Hist1h1b	169.5	NM_020034	13	-	21871751	21872422	21871751	21872422	1	21871751,	21872422,
chr13	23831151	23831996	Hist1h1c	898.5	NM_015786	13	+	23830675	23832235	23830717	23831355	1	23830675,	23832235,
chr13	23646715	23647100	Hist1h1d	7.5	NM_145713	13	+	23646900	23649876	23646958	23647623	1	23646900,	23649876,
chr13	23647399	23648173	Hist1h1d	886	NM_145713	13	+	23646900	23649876	23646958	23647623	1	23646900,	23649876,
chr13	23843348	23843650	Hist1h2ab	543	NM_175660	13	+	23842956	23843461	23843001	23843393	1	23842956,	23843461,
chr13	23666706	23667037	Hist1h2ad	532.5	NM_178188	13	+	23666339	23666731	23666339	23666731	1	23666339,	23666731,
chr13	23662047	23662566	Hist1h2ae	-78.5	NM_178187	13	-	23662385	23663088	23662584	23662976	1	23662385,	23663088,
chr13	23662935	23663346	Hist1h2ae	755.5	NM_178187	13	-	23662385	23663088	23662584	23662976	1	23662385,	23663088,
chr13	22133842	22134435	Hist1h2ag	-206.5	NM_178186	13	-	22134345	22134817	22134403	22134795	1	22134345,	22134817,
chr13	21844941	21845345	Hist1h2ak	-160	NM_178183	13	-	21845303	21845695	21845303	21845695	1	21845303,	21845695,
chr13	21845635	21846045	Hist1h2ak	537	NM_178183	13	-	21845303	21845695	21845303	21845695	1	21845303,	21845695,
chr13	21878364	21878732	Hist1h2an	-146	NM_178184	13	-	21878694	21879086	21878694	21879086	1	21878694,	21879086,
chr13	23838258	23838767	Hist1h2bb	-89.5	NM_175664	13	+	23838602	23839069	23838663	23839043	1	23838602,	23839069,
chr13	23839006	23839540	Hist1h2bb	671	NM_175664	13	+	23838602	23839069	23838663	23839043	1	23838602,	23839069,
chr13	23775749	23776147	Hist1h2bc	-119	NM_023422	13	+	23776067	23784348	23776100	23776480	2	23776067,23784044,	23776489,23784348,
chr13	23776436	23777089	Hist1h2bc	695.5	NM_023422	13	+	23776067	23784348	23776100	23776480	2	23776067,23784044,	23776489,23784348,
chr13	23713006	23714013	Hist1h2be	37971.5	NM_178194	13	-	23675538	23712992	23677444	23677824	2	23675538,23712784,	23677834,23712992,
chr13	23663693	23664035	Hist1h2bg	596	NM_178196	13	+	23663268	23663882	23663301	23663681	1	23663268,	23663882,
chr13	22135441	22136277	Hist1h2bj	761	NM_178198	13	+	22135098	22135478	22135098	22135478	1	22135098,	22135478,
chr13	22128078	22128692	Hist1h2bk	630	NM_175665	13	+	22127755	22128135	22127755	22128135	1	22127755,	22128135,
chr13	21801821	21802147	Hist1h2bl	-5647	NM_178199	13	-	21807631	21808011	21807631	21808011	1	21807631,	21808011,
chr13	21807251	21807661	Hist1h2bl	-175	NM_178199	13	-	21807631	21808011	21807631	21808011	1	21807631,	21808011,
chr13	21807971	21808328	Hist1h2bl	518.5	NM_178199	13	-	21807631	21808011	21807631	21808011	1	21807631,	21808011,
chr13	21813618	21813950	Hist1h2bm	-182	NM_178200	13	+	21813966	21814346	21813966	21814346	1	21813966,	21814346,
chr13	21814346	21814727	Hist1h2bm	570.5	NM_178200	13	+	21813966	21814346	21813966	21814346	1	21813966,	21814346,
chr13	21846384	21846681	Hist1h2bn	541.5	NM_178201	13	+	21845991	21846371	21845991	21846371	1	21845991,	21846371,
chr13	21879730	21880206	Hist1h2bp	612	NM_178202	13	+	21879356	21881081	21879383	21880931	2	21879356,21880892,	21879759,21881081,
chr13	23843897	23844292	Hist1h3b	-153.5	NM_178203	13	+	23844248	23844658	23844248	23844658	1	23844248,	23844658,
chr13	23844628	23844953	Hist1h3b	542.5	NM_178203	13	+	23844248	23844658	23844248	23844658	1	23844248,	23844658,
chr13	23836427	23837008	Hist1h3c	-192.5	NM_175653	13	-	23836910	23837389	23836955	23837365	1	23836910,	23837389,
chr13	23837320	23837683	Hist1h3c	591.5	NM_175653	13	-	23836910	23837389	23836955	23837365	1	23836910,	23837389,
chr13	23668062	23668514	Hist1h3d	618	NM_178204	13	+	23667670	23668080	23667670	23668080	1	23667670,	23668080,
chr13	23627004	23627358	Hist1h3g	-105	NM_145073	13	+	23627286	23627777	23627314	23627724	1	23627286,	23627777,
chr13	23627692	23628133	Hist1h3g	626.5	NM_145073	13	+	23627286	23627777	23627314	23627724	1	23627286,	23627777,
chr13	21810150	21810569	Hist1h3h	863.5	NM_178206	13	+	21809496	21809983	21809527	21809937	1	21809496,	21809983,
chr13	21874457	21874852	Hist1h3i	-128.5	NM_178207	13	-	21874783	21875265	21874828	21875238	1	21874783,	21875265,
chr13	23852037	23852750	Hist1h4a	-320.5	NM_178192	13	-	23852714	23853025	23852714	23853025	1	23852714,	23853025,
chr13	23852978	23853865	Hist1h4a	707.5	NM_178192	13	-	23852714	23853025	23852714	23853025	1	23852714,	23853025,
chr13	23848634	23848971	Hist1h4b	-86.5	NM_178193	13	+	23848889	23849200	23848889	23849200	1	23848889,	23849200,
chr13	23849157	23849389	Hist1h4b	384	NM_178193	13	+	23848889	23849200	23848889	23849200	1	23848889,	23849200,
chr13	23789379	23790050	Hist1h4c	-291.5	NM_178208	13	-	23790006	23790317	23790006	23790317	1	23790006,	23790317,
chr13	23790248	23790655	Hist1h4c	445.5	NM_178208	13	-	23790006	23790317	23790006	23790317	1	23790006,	23790317,
chr13	23673221	23673564	Hist1h4d	-77.5	NM_175654	13	+	23673470	23673781	23673470	23673781	1	23673470,	23673781,
chr13	23673737	23674276	Hist1h4d	536.5	NM_175654	13	+	23673470	23673781	23673470	23673781	1	23673470,	23673781,
chr13	23676833	23677436	Hist1h4d	3664.5	NM_175654	13	+	23673470	23673781	23673470	23673781	1	23673470,	23673781,
chr13	23642681	23643236	Hist1h4f	-241.5	NM_175655	13	-	23643200	23643511	23643200	23643511	1	23643200,	23643511,
chr13	23643457	23643839	Hist1h4f	448	NM_175655	13	-	23643200	23643511	23643200	23643511	1	23643200,	23643511,
chr13	23623252	23623971	Hist1h4h	699.5	NM_153173	13	+	23622912	23623389	23622983	23623294	1	23622912,	23623389,
chr13	22132166	22132937	Hist1h4i	-132.5	NM_175656	13	-	22132684	22133220	22132880	22133191	1	22132684,	22133220,
chr13	22133077	22133555	Hist1h4i	632	NM_175656	13	-	22132684	22133220	22132880	22133191	1	22132684,	22133220,
chr13	21827234	21827729	Hist1h4j	517.5	NM_178210	13	+	21826964	21827275	21826964	21827275	1	21826964,	21827275,
chr3	96073005	96074236	Hist2h2bb	-1.5	NM_175666	3	+	96073622	96074114	96073674	96074054	1	96073622,	96074114,
chr3	96077484	96078267	Hist2h2bb	4253.5	NM_175666	3	+	96073622	96074114	96073674	96074054	1	96073622,	96074114,
chr6	136752386	136753299	Hist4h4	2769.5	NM_175652	6	-	136750073	136752951	136752588	136752899	1	136750073,	136752951,
chr6	51409105	51409638	Hnrnpa2b1	-1558.5	NM_182650	6	-	51410930	51419892	51413430	51419674	10	51410930,51413409,51414087,51415177,51416140,51416301,51416493,51416904,51417183,51419669,	51411431,51413491,51414209,51415239,51416220,51416402,51416703,51417050,51417293,51419892,
chr13	114459850	114460290	Hspb3	6967	NM_019960	13	-	114453103	114453883	114453235	114453699	1	114453103,	114453883,
chr1	175902076	175902479	Ifi202b	9578.5	NM_011940	1	-	175892699	175912974	175892933	175907514	7	175892699,175893924,175901483,175902321,175904863,175907395,175912804,	175892953,175894112,175901887,175902509,175905276,175907564,175912974,
chr7	104629119	104629829	Ints4	9	NM_027256	7	+	104629465	104689907	104629606	104689699	23	104629465,104633426,104635861,104639440,104644166,104648058,104649479,104650237,104654573,104656225,104658100,104662036,104664735,104666131,104667557,104675138,104677723,104678809,104679261,104682880,104683650,104686409,104689521,	104629659,104633620,104635978,104639546,104644351,104648108,104649567,104650357,104654644,104656399,104658305,104662178,104664850,104666264,104667714,104675231,104677803,104678939,104679320,104683039,104683793,104686529,104689907,
chr13	44799234	44800053	Jarid2	-26498.5	NM_001205044	13	+	44826142	45017011	44827240	45015320	19	44826142,44827081,44918748,44943648,44969651,44980072,44991622,44997594,45001601,45002862,45005711,45005905,45006534,45008549,45009019,45009614,45010132,45011785,45015168,	44826256,44827284,44918883,44943789,44969820,44980248,44991857,44998626,45002103,45002954,45005829,45005975,45006648,45008654,45009201,45009744,45010315,45011892,45017011,
chr13	44817534	44818012	Jarid2	-8369	NM_001205044	13	+	44826142	45017011	44827240	45015320	19	44826142,44827081,44918748,44943648,44969651,44980072,44991622,44997594,45001601,45002862,45005711,45005905,45006534,45008549,45009019,45009614,45010132,45011785,45015168,	44826256,44827284,44918883,44943789,44969820,44980248,44991857,44998626,45002103,45002954,45005829,45005975,45006648,45008654,45009201,45009744,45010315,45011892,45017011,
chr2	163226906	163227314	Jph2	65133	NM_001205076	2	-	163161977	163223728	163164354	163223261	7	163161977,163164340,163164968,163167197,163201339,163222883,163223672,	163163659,163164434,163165707,163167315,163202110,163223571,163223728,
chr4	120427998	120428538	Kcnq4	58191	NM_001081142	4	-	120370077	120419780	120370498	120419780	14	120370077,120371103,120372496,120374990,120376959,120383827,120385616,120387589,120387855,120388370,120389156,120389529,120390062,120419464,	120370710,120371232,120372627,120375089,120377179,120383988,120385704,120387684,120387965,120388495,120389331,120389655,120390152,120419780,
chr4	116862105	116862961	Kif2c	30293	NM_134471	4	-	116832240	116855228	116832771	116855095	20	116832240,116834614,116834817,116835207,116837746,116837962,116838916,116839485,116839653,116839898,116842439,116842689,116844321,116844889,116846206,116847490,116850525,116850749,116853176,116855035,	116832986,116834718,116834922,116835274,116837856,116838166,116839058,116839576,116839716,116839988,116842601,116842743,116844416,116844989,116846325,116847612,116850573,116850850,116853270,116855228,
chr4	116874539	116875538	Kif2c	42798.5	NM_134471	4	-	116832240	116855228	116832771	116855095	20	116832240,116834614,116834817,116835207,116837746,116837962,116838916,116839485,116839653,116839898,116842439,116842689,116844321,116844889,116846206,116847490,116850525,116850749,116853176,116855035,	116832986,116834718,116834922,116835274,116837856,116838166,116839058,116839576,116839716,116839988,116842601,116842743,116844416,116844989,116846325,116847612,116850573,116850850,116853270,116855228,
chr4	116883011	116883700	Kif2c	51115.5	NM_134471	4	-	116832240	116855228	116832771	116855095	20	116832240,116834614,116834817,116835207,116837746,116837962,116838916,116839485,116839653,116839898,116842439,116842689,116844321,116844889,116846206,116847490,116850525,116850749,116853176,116855035,	116832986,116834718,116834922,116835274,116837856,116838166,116839058,116839576,116839716,116839988,116842601,116842743,116844416,116844989,116846325,116847612,116850573,116850850,116853270,116855228,
chr18	56837119	56837754	Lmnb1	-30029.5	NM_010721	18	+	56867466	56913078	56867766	56912301	11	56867466,56888054,56888940,56890623,56892865,56899474,56900340,56902864,56907630,56909352,56912260,	56868127,56888210,56889065,56890793,56892990,56899694,56900565,56902968,56907749,56909462,56913078,
chr17	17782617	17783040	Lnpep	118142	NM_172827	17	-	17664686	17761452	17666712	17761375	18	17664686,17667440,17668101,17673877,17675483,17681774,17683347,17689833,17690125,17699716,17703646,17705284,17707837,17708589,17710910,17712212,17715495,17761357,	17666843,17667521,17668241,17674038,17675667,17681930,17683530,17689921,17690285,17699847,17703777,17705397,17707991,17708709,17711041,17712350,17716335,17761452,
chr11	101465726	101466205	LOC666331	-6047.5	NM_001256318	11	+	101472013	101477269	101472099	101477249	3	101472013,101472405,101477094,	101472222,101472490,101477269,
chr16	30587590	30588160	Lsg1	26421	NM_178069	16	-	30561454	30587674	30561768	30587621	14	30561454,30564731,30565515,30567796,30569190,30569414,30571250,30573278,30574631,30581044,30582141,30582616,30585639,30587523,	30561947,30564904,30565594,30567919,30569333,30569515,30571621,30573454,30574691,30581130,30582227,30582736,30585765,30587674,
chr4	123344320	123345144	Macf1	317857	NM_001199136	4	-	123026875	123361602	123028131	123361431	98	123026875,123029064,123032298,123038152,123041299,123042515,123043537,123045117,123046063,123047047,123047828,123049014,123049592,123051557,123051974,123053613,123054297,123055340,123055588,123055899,123057657,123058469,123059007,123059344,123059589,123059855,123060349,123060543,123061887,123062697,123064470,123066361,123067766,123068293,123071312,123072248,123073155,123074990,123076585,123078635…	123028387,123029193,123032509,123038269,123041316,123042589,123043691,123045279,123046074,123047210,123047948,123049202,123049735,123051685,123052168,123053772,123054466,123055459,123055794,123056054,123057830,123058597,123059204,123059499,123059762,123059956,123060450,123060665,123062113,123062928,123064673,123066579,123067873,123068412,123071518,123072489,123073239,123075149,123076751,123078805…
chr5	121990116	121990442	Mapkapk5	15220	NM_010765	5	-	121975059	121995900	121975153	121995208	14	121975059,121975671,121976747,121977099,121978878,121981541,121983317,121984343,121985862,121987120,121988401,121989180,121990510,121995173,	121975247,121975775,121976868,121977229,121978998,121981728,121983397,121984438,121985951,121987228,121988498,121989255,121990583,121995900,
chr3	95466846	95468116	Mcl1	4839	NM_008562	3	+	95462642	95467100	95462778	95464745	3	95462642,95463683,95464629,	95463409,95463930,95467100,
chr3	145840771	145841135	Mcoln2	27816	NM_001005846	3	+	145813137	145858475	145826505	145857754	14	145813137,145826498,145832895,145834916,145838420,145838620,145839474,145843122,145844669,145846430,145846637,145853223,145855191,145857718,	145813283,145826657,145833068,145835069,145838504,145838716,145839573,145843234,145844818,145846531,145846759,145853429,145855312,145858475,
chr10	79371402	79371976	Med16	14238	NM_001163276	10	-	79357451	79371682	79358028	79371639	15	79357451,79358371,79359092,79359503,79360309,79360980,79361641,79361945,79362841,79365167,79365741,79369509,79369783,79370235,79371562,	79358154,79358454,79359308,79359695,79360442,79361190,79361847,79362153,79362996,79365272,79366172,79369678,79369890,79370397,79371682,
chr17	36054445	36056507	Mir1894	643	NR_035445	17	+	36054833	36054913	36054914	36054913	1	36054833,	36054913,
chr7	3217501	3218594	Mir290	-578.5	NR_029640	7	+	3218626	3218708	3218709	3218708	1	3218626,	3218708,
chr7	3221271	3222620	Mir295	1172.5	NR_029645	7	+	3220773	3220841	3220842	3220841	1	3220773,	3220841,
chr10	7603332	7603695	Mir5104	47335.5	NR_039563	10	+	7556178	7556271	7556272	7556271	1	7556178,	7556271,
chr11	98126401	98126797	Mir5119	2680	NR_039579	11	+	98123919	98123975	98123976	98123975	1	98123919,	98123975,
chr13	110133812	110134128	Mir582	19033	NR_030644	13	+	110114937	110115016	110115017	110115016	1	110114937,	110115016,
chr6	47731296	47731822	Mir704	-22015	NR_030485	6	-	47753574	47753650	47753651	47753650	1	47753574,	47753650,
chr6	47737969	47738634	Mir704	-15272.5	NR_030485	6	-	47753574	47753650	47753651	47753650	1	47753574,	47753650,
chr4	108709011	108709293	Mir761	18893	NR_030432	4	+	108690259	108690334	108690335	108690334	1	108690259,	108690334,
chr10	122442176	122442692	Mirlet7i	19739	NR_029527	10	-	122422695	122422779	122422780	122422779	1	122422695,	122422779,
chr8	47636966	47637520	Mlf1ip	-179	NM_027973	8	+	47637422	47664937	47637440	47663721	13	47637422,47639368,47641435,47645222,47647131,47647771,47653963,47655324,47658105,47658786,47659202,47661579,47663608,	47637480,47639416,47641546,47645324,47647191,47647998,47654032,47655432,47658183,47658833,47659263,47661735,47664937,
chr11	74661335	74661919	Mnt	17202	NM_010813	11	+	74644425	74659226	74644830	74656821	6	74644425,74649864,74650932,74651113,74655662,74656052,	74644902,74650449,74650973,74651224,74655854,74659226,
chr16	48435582	48436126	Morc1	4505	NM_010816	16	+	48431349	48631017	48431453	48630924	27	48431349,48437387,48442517,48446425,48449414,48450112,48452544,48460792,48479940,48498859,48500206,48502417,48510309,48514698,48558481,48561647,48565690,48582529,48587005,48592626,48612401,48615807,48618614,48622674,48624402,48627025,48630817,	48431514,48437440,48442551,48446493,48449504,48450220,48452703,48460897,48480065,48498938,48500276,48502481,48510452,48514852,48558609,48561752,48565828,48582597,48587250,48592727,48612473,48615873,48618763,48622761,48624455,48627219,48631017,
chr1	72272976	72273557	Mreg	67460.5	NM_001005423	1	-	72205806	72258880	72207458	72258684	5	72205806,72208895,72210645,72238616,72258590,	72207592,72209058,72210735,72238775,72258880,
chr1	72290146	72290828	Mreg	84681	NM_001005423	1	-	72205806	72258880	72207458	72258684	5	72205806,72208895,72210645,72238616,72258590,	72207592,72209058,72210735,72238775,72258880,
chr5	108494323	108495213	Mtf2	76	NM_013827	5	+	108494692	108538237	108494979	108535963	15	108494692,108509843,108510155,108516017,108516314,108516959,108521079,108522356,108523143,108528137,108529831,108533038,108533284,108533444,108535606,	108494983,108510041,108510236,108516112,108516414,108517107,108521174,108522424,108523266,108528204,108530001,108533143,108533336,108533548,108538237,
chr1	66987488	66987864	Myl1	16807	NM_021285	1	-	66970869	66991629	66971610	66991478	7	66970869,66971596,66972781,66973107,66976759,66980819,66991365,	66971130,66971638,66972858,66973280,66976902,66980846,66991629,
chr2	31146977	31147330	Ncs1	45711.5	NM_019681	2	+	31101442	31150990	31101698	31142904	8	31101442,31126131,31136185,31137828,31139666,31140181,31142806,31147803,	31101761,31126155,31136323,31137906,31139754,31140258,31142922,31150990,
chr8	109847931	109848385	Nfat5	30789	NM_018823	8	+	109817369	109903416	109817725	109894552	15	109817369,109819480,109848538,109862708,109868685,109871566,109875326,109879414,109879669,109882533,109885643,109890078,109890948,109894317,109895057,	109817797,109819533,109848663,109863266,109868877,109871756,109875498,109879548,109879721,109882665,109885723,109890226,109893450,109894558,109903416,
chr9	108186727	108187044	Nicn1	-5901.5	NM_025449	9	+	108192787	108198826	108192861	108197439	6	108192787,108195666,108196261,108196776,108197219,108197398,	108192992,108195842,108196374,108196847,108197323,108198826,
chr1	133786581	133787656	Nucks1	-19915.5	NM_001145804	1	+	133807034	133832897	133807310	133827782	7	133807034,133815581,133818519,133821162,133824640,133826192,133827610,	133807326,133815630,133818624,133821217,133824792,133826338,133832897,
chr5	121315355	121315703	Oas1h	4099	NM_001159934	5	+	121311430	121323513	121311462	121322954	4	121311430,121312541,121316992,121322925,	121311665,121312829,121317188,121323513,
chr17	38127555	38127843	Olfr761	38704	NM_001011829	17	-	38088995	38089966	38088995	38089966	1	38088995,	38089966,
chr17	37383761	37384000	Olfr97	15500.5	NM_146512	17	-	37368380	37369312	37368380	37369312	1	37368380,	37369312,
chr9	78233730	78234122	Ooep	9217	NM_026480	9	-	78224709	78226394	78225361	78226334	3	78224709,78225781,78226160,	78225497,78225963,78226394,
chr1	99969720	99970143	Pam	252262	NM_013626	1	-	99717670	99992208	99718386	99873533	26	99717670,99719512,99722413,99728031,99730984,99734539,99736856,99737275,99738808,99741172,99749679,99760779,99780702,99782178,99790937,99792208,99792545,99793784,99794917,99819670,99821007,99831227,99841196,99872361,99873433,99992061,	99718564,99719565,99722613,99728084,99731092,99734654,99737056,99737485,99738880,99741288,99749808,99761096,99780773,99782362,99791040,99792284,99792625,99793851,99794965,99819753,99821092,99831314,99841253,99872481,99873835,99992208,
chr9	95440948	95441305	Paqr9	-19108.5	NM_198414	9	+	95460235	95462539	95460377	95461504	1	95460235,	95462539,
chr9	65044453	65044938	Parp16	-17800.5	NM_177460	9	+	65062496	65087025	65063265	65085795	7	65062496,65063155,65073859,65077612,65081475,65084447,65085660,	65062669,65063438,65073996,65077818,65081646,65084588,65087025,
chr9	65049276	65049569	Parp16	-13073.5	NM_177460	9	+	65062496	65087025	65063265	65085795	7	65062496,65063155,65073859,65077612,65081475,65084447,65085660,	65062669,65063438,65073996,65077818,65081646,65084588,65087025,
chr9	65049607	65050100	Parp16	-12642.5	NM_177460	9	+	65062496	65087025	65063265	65085795	7	65062496,65063155,65073859,65077612,65081475,65084447,65085660,	65062669,65063438,65073996,65077818,65081646,65084588,65087025,
chr14	51427404	51427693	Parp2	-71.5	NM_009632	14	+	51427620	51440974	51427622	51440868	16	51427620,51429748,51430174,51431450,51434544,51435026,51435871,51436647,51437006,51438884,51439028,51439335,51439616,51440152,51440469,51440709,	51427661,51429888,51430244,51431500,51434640,51435101,51435973,51436797,51437144,51438947,51439162,51439462,51439715,51440250,51440593,51440974,
chr1	34923992	34924448	Plekhb2	17417	NM_175421	1	+	34906803	34928401	34918725	34926335	7	34906803,34918717,34919850,34920315,34921317,34922985,34926144,	34906907,34918761,34920002,34920417,34921356,34923074,34928401,
chr15	82979616	82980120	Poldip3	23461	NM_178627	15	-	82956407	82979765	82958310	82979682	9	82956407,82959623,82961910,82963006,82963576,82965723,82967897,82968561,82979624,	82958484,82959689,82962039,82963083,82963755,82965818,82967983,82968951,82979765,
chr11	6319937	6320759	Ppia	4476	NM_008907	11	+	6315872	6319812	6315913	6319612	5	6315872,6318103,6318228,6319115,6319480,	6315981,6318133,6318316,6319287,6319812,
chr13	48735031	48735336	Ptpdc1	61943.5	NM_207232	13	-	48673240	48720941	48675104	48701722	10	48673240,48676123,48678453,48681300,48684488,48685655,48685994,48687854,48701641,48720745,	48675211,48676233,48678638,48682546,48684625,48685773,48686074,48688025,48701728,48720941,
chr6	115600761	115601213	Raf1	32397	NM_029780	6	-	115568590	115626652	115569283	115594633	17	115568590,115569576,115569802,115570226,115571833,115572894,115573481,115576308,115576729,115576956,115581232,115582914,115584570,115584995,115587616,115594427,115626253,	115569426,115569710,115569933,115570344,115571879,115573070,115573565,115576425,115576856,115576983,115581385,115583012,115584727,115585097,115587728,115594659,115626652,
chr9	117206775	117207087	Rbms3	725068	NM_001172126	9	-	116481863	117161600	116487772	117160918	13	116481863,116495135,116545486,116587764,116590248,116604937,116628433,116714530,116731856,116868585,116965854,117019078,117160844,	116487819,116495212,116545596,116587814,116590344,116604983,116628539,116714609,116732013,116868676,116965912,117019235,117161600,
chr7	114380264	114380846	Rbmxl2	27597	NM_029660	7	+	114352958	114354429	114353023	114354180	1	114352958,	114354429,
chr7	4378811	4379206	Rdh13	1742.5	NM_175372	7	-	4377266	4397258	4379159	4397112	7	4377266,4381995,4383023,4386595,4394195,4395804,4397048,	4379403,4382096,4383235,4386699,4394350,4395922,4397258,
chr11	101488177	101488670	Rdm1	-838.5	NM_025654	11	+	101489262	101497394	101489282	101497162	7	101489262,101489586,101491551,101492133,101495115,101496101,101497061,	101489377,101489765,101491673,101492292,101495213,101496186,101497394,
chr1	4962381	4962803	Rgs20	62936	NM_021374	1	-	4899656	5009506	4900554	5009459	5	4899656,4902394,4906977,4913927,5009391,	4900742,4902628,4907060,4914069,5009506,
chr1	155654468	155654869	Rgsl1	28152.5	NM_001243223	1	-	155626516	155691270	155628818	155691243	21	155626516,155628718,155632272,155637358,155640884,155641217,155646923,155649365,155651143,155651739,155654810,155659343,155664633,155668480,155669438,155672405,155674570,155685184,155686851,155688895,155691231,	155626806,155628909,155632367,155637467,155641008,155641355,155647097,155649494,155651257,155651856,155655003,155659445,155664740,155668702,155669500,155673372,155674731,155685313,155686925,155688977,155691270,
chr8	126167468	126168006	Rhou	-10091	NM_133955	8	+	126177828	126187779	126177845	126185215	3	126177828,126179391,126184760,	126178115,126179449,126187779,
chr4	43505595	43506391	Rmrp	337	NR_001460	4	-	43505656	43505930	43505931	43505930	1	43505656,	43505930,
chr4	131825622	131826680	Rnu11	158	NR_002865	4	-	131825993	131826100	131826101	131826100	1	131825993,	131826100,
chr12	67385322	67385562	Rpl10l	1077	NM_001162933	12	-	67384365	67385387	67384699	67385343	1	67384365,	67385387,
chr7	25675277	25676253	Rps19	6033	NM_023133	7	+	25669732	25674820	25670154	25674785	6	25669732,25670154,25670470,25673300,25673925,25674759,	25669887,25670224,25670570,25673483,25673979,25674820,
chr8	91527175	91527803	Sall1	-23653	NM_021390	8	-	91551142	91568060	91552276	91566325	4	91551142,91553842,91566250,91567928,	91552716,91557296,91566342,91568060,
chr10	62771812	62772148	Sirt1	-9772	NM_019812	10	-	62781752	62801779	62783383	62801717	9	62781752,62784496,62786714,62787873,62788786,62794492,62798383,62799727,62801312,	62783711,62785047,62786900,62787952,62788933,62794644,62798624,62799843,62801779,
chr5	115939137	115939834	Sirt4	11467.5	NM_133760	5	-	115928018	115934492	115928409	115933119	5	115928018,115929610,115930239,115932632,115934340,	115928416,115929820,115930533,115933126,115934492,
chr5	115939853	115940666	Sirt4	12241.5	NM_133760	5	-	115928018	115934492	115928409	115933119	5	115928018,115929610,115930239,115932632,115934340,	115928416,115929820,115930533,115933126,115934492,
chr12	74186710	74187389	Six4	-14195.5	NM_011382	12	-	74201245	74214231	74204428	74214170	3	74201245,74209647,74213329,	74205224,74210335,74214231,
chr9	62980615	62981126	Skor1	-5099.5	NM_172446	9	-	62985970	62994786	62986677	62994719	9	62985970,62987304,62987860,62988163,62989520,62990050,62991106,62992188,62994613,	62986771,62987369,62987934,62988237,62989591,62990160,62991202,62994384,62994786,
chr2	71187546	71188573	Slc25a12	75708.5	NM_172436	2	-	71112351	71205610	71113211	71205580	18	71112351,71114488,71114697,71117572,71120526,71131416,71131728,71134721,71136626,71146112,71149519,71150481,71153039,71162032,71171661,71181946,71204583,71205569,	71113409,71114578,71114855,71117710,71120666,71131496,71131780,71134879,71136707,71146196,71149612,71150619,71153185,71162171,71171776,71182088,71204636,71205610,
chr2	71189407	71190139	Slc25a12	77422	NM_172436	2	-	71112351	71205610	71113211	71205580	18	71112351,71114488,71114697,71117572,71120526,71131416,71131728,71134721,71136626,71146112,71149519,71150481,71153039,71162032,71171661,71181946,71204583,71205569,	71113409,71114578,71114855,71117710,71120666,71131496,71131780,71134879,71136707,71146196,71149612,71150619,71153185,71162171,71171776,71182088,71204636,71205610,
chr2	71191216	71192494	Slc25a12	79504	NM_172436	2	-	71112351	71205610	71113211	71205580	18	71112351,71114488,71114697,71117572,71120526,71131416,71131728,71134721,71136626,71146112,71149519,71150481,71153039,71162032,71171661,71181946,71204583,71205569,	71113409,71114578,71114855,71117710,71120666,71131496,71131780,71134879,71136707,71146196,71149612,71150619,71153185,71162171,71171776,71182088,71204636,71205610,
chr4	150060480	150060883	Slc45a1	57177.5	NM_173774	4	-	150003504	150026282	150003639	150018452	9	150003504,150005026,150007421,150008995,150012082,150016554,150017397,150018056,150026135,	150003905,150005231,150007597,150009148,150012818,150016778,150017489,150018476,150026282,
chr1	40636682	40637111	Slc9a4	-174.5	NM_177084	1	+	40637071	40687575	40637360	40686436	12	40637071,40640703,40657614,40659697,40663853,40664593,40667161,40668967,40675884,40680237,40681058,40686081,	40637615,40641166,40657873,40659914,40664055,40664679,40667231,40669128,40675980,40680368,40681145,40687575,
chr11	83084541	83085043	Slfn14-ps	-3821	NM_001166028	11	-	83088613	83100227	83089489	83097664	5	83088613,83092441,83095320,83096638,83100135,	83090311,83093155,83095454,83097699,83100227,
chr4	145040002	145040418	Smarca5-ps	-13902	NR_002888	4	+	145054112	145057863	145057864	145057863	1	145054112,	145057863,
chr4	145079493	145079814	Smarca5-ps	25541.5	NR_002888	4	+	145054112	145057863	145057864	145057863	1	145054112,	145057863,
chr4	131905662	131906902	Snhg3	-1565	NR_003270	4	-	131907847	131909600	131909601	131909600	3	131907847,131908577,131909511,	131908157,131908612,131909600,
chr9	88414668	88415726	Snhg5	-693	NR_040721	9	-	88415890	88417734	88417735	88417734	5	88415890,88416487,88416755,88417144,88417321,	88416285,88416553,88416812,88417218,88417734,
chr3	123209666	123210323	Snora24	-859.5	NR_028573	3	-	123210854	123210983	123210984	123210983	1	123210854,	123210983,
chr2	32820307	32820970	Snora65	1818.5	NR_002898	2	+	32818820	32818937	32818938	32818937	1	32818820,	32818937,
chr16	23114008	23115044	Snora81	3684	NR_034048	16	+	23110842	23111005	23111006	23111005	1	23110842,	23111005,
chr8	125629285	125629680	Snord68	2525.5	NR_028128	8	+	125626957	125627004	125627005	125627004	1	125626957,	125627004,
chr3	34552657	34553185	Sox2	3995	NM_011443	3	+	34548926	34551381	34549337	34550296	1	34548926,	34551381,
chr5	104857663	104858063	Spp1	-6266	NM_001204202	5	+	104864129	104870071	104864233	104869636	7	104864129,104865393,104865559,104866673,104867244,104868283,104869247,	104864266,104865460,104865594,104866753,104867285,104868564,104870071,
chr5	5755077	5755433	Steap1	18934	NM_027399	5	-	5736321	5749316	5736415	5742908	5	5736321,5739795,5740349,5742825,5749246,	5736672,5739959,5740861,5742939,5749316,
chr3	53329604	53329917	Stoml3	37046.5	NM_153156	3	+	53292714	53311573	53292714	53311573	7	53292714,53301861,53302045,53304673,53307088,53309352,53311349,	53292753,53301964,53302117,53304755,53307291,53309486,53311573,
chr3	93411781	93412007	Tdpoz2	-43598	NM_001007222	3	-	93455492	93456584	93455502	93456584	1	93455492,	93456584,
chr11	87235904	87236405	Tex14	-4937.5	NM_001199293	11	+	87241092	87369324	87241182	87369021	31	87241092,87247310,87287905,87298201,87299750,87306541,87308453,87309701,87311331,87312985,87323069,87324926,87325634,87327443,87330169,87333156,87334139,87335996,87341345,87345848,87347040,87349034,87350196,87352067,87352497,87355991,87356785,87362933,87365032,87368429,87368985,	87241216,87247446,87288019,87298366,87299886,87306622,87308583,87309814,87311454,87313163,87323220,87325116,87325784,87328362,87330275,87333238,87334420,87336096,87341411,87345929,87347102,87349161,87350401,87352163,87352571,87356068,87356878,87363025,87365141,87368480,87369324,
chr11	87236500	87236795	Tex14	-4444.5	NM_001199293	11	+	87241092	87369324	87241182	87369021	31	87241092,87247310,87287905,87298201,87299750,87306541,87308453,87309701,87311331,87312985,87323069,87324926,87325634,87327443,87330169,87333156,87334139,87335996,87341345,87345848,87347040,87349034,87350196,87352067,87352497,87355991,87356785,87362933,87365032,87368429,87368985,	87241216,87247446,87288019,87298366,87299886,87306622,87308583,87309814,87311454,87313163,87323220,87325116,87325784,87328362,87330275,87333238,87334420,87336096,87341411,87345929,87347102,87349161,87350401,87352163,87352571,87356068,87356878,87363025,87365141,87368480,87369324,
chr11	87239736	87240256	Tex14	-1096	NM_001199293	11	+	87241092	87369324	87241182	87369021	31	87241092,87247310,87287905,87298201,87299750,87306541,87308453,87309701,87311331,87312985,87323069,87324926,87325634,87327443,87330169,87333156,87334139,87335996,87341345,87345848,87347040,87349034,87350196,87352067,87352497,87355991,87356785,87362933,87365032,87368429,87368985,	87241216,87247446,87288019,87298366,87299886,87306622,87308583,87309814,87311454,87313163,87323220,87325116,87325784,87328362,87330275,87333238,87334420,87336096,87341411,87345929,87347102,87349161,87350401,87352163,87352571,87356068,87356878,87363025,87365141,87368480,87369324,
chr11	87240338	87240647	Tex14	-599.5	NM_001199293	11	+	87241092	87369324	87241182	87369021	31	87241092,87247310,87287905,87298201,87299750,87306541,87308453,87309701,87311331,87312985,87323069,87324926,87325634,87327443,87330169,87333156,87334139,87335996,87341345,87345848,87347040,87349034,87350196,87352067,87352497,87355991,87356785,87362933,87365032,87368429,87368985,	87241216,87247446,87288019,87298366,87299886,87306622,87308583,87309814,87311454,87313163,87323220,87325116,87325784,87328362,87330275,87333238,87334420,87336096,87341411,87345929,87347102,87349161,87350401,87352163,87352571,87356068,87356878,87363025,87365141,87368480,87369324,
chr11	87256919	87257181	Tex14	15958	NM_001199293	11	+	87241092	87369324	87241182	87369021	31	87241092,87247310,87287905,87298201,87299750,87306541,87308453,87309701,87311331,87312985,87323069,87324926,87325634,87327443,87330169,87333156,87334139,87335996,87341345,87345848,87347040,87349034,87350196,87352067,87352497,87355991,87356785,87362933,87365032,87368429,87368985,	87241216,87247446,87288019,87298366,87299886,87306622,87308583,87309814,87311454,87313163,87323220,87325116,87325784,87328362,87330275,87333238,87334420,87336096,87341411,87345929,87347102,87349161,87350401,87352163,87352571,87356068,87356878,87363025,87365141,87368480,87369324,
chr11	87262307	87262635	Tex14	21379	NM_001199293	11	+	87241092	87369324	87241182	87369021	31	87241092,87247310,87287905,87298201,87299750,87306541,87308453,87309701,87311331,87312985,87323069,87324926,87325634,87327443,87330169,87333156,87334139,87335996,87341345,87345848,87347040,87349034,87350196,87352067,87352497,87355991,87356785,87362933,87365032,87368429,87368985,	87241216,87247446,87288019,87298366,87299886,87306622,87308583,87309814,87311454,87313163,87323220,87325116,87325784,87328362,87330275,87333238,87334420,87336096,87341411,87345929,87347102,87349161,87350401,87352163,87352571,87356068,87356878,87363025,87365141,87368480,87369324,
chr17	71221407	71222909	Tgif1	28614	NM_001164074	17	-	71193544	71202871	71194036	71195693	3	71193544,71195511,71202787,	71194611,71195737,71202871,
chr1	82800194	82800530	Tm4sf20	47139	NM_025453	1	-	82753223	82765030	82754006	82764991	4	82753223,82756742,82760501,82764809,	82754285,82756893,82760566,82765030,
chr11	68886477	68887335	Tmem107	2596	NM_028336	11	+	68884310	68886794	68884448	68886099	4	68884310,68884725,68884875,68885924,	68884534,68884792,68884975,68886794,
chr12	60140943	60141774	Trappc6b	-2719.5	NM_030057	12	-	60144078	60162447	60144631	60162222	6	60144078,60145239,60149109,60151254,60152627,60162142,	60144662,60145332,60149192,60151371,60152694,60162447,
chr8	67546391	67546867	Trim61	9755	NM_153110	8	-	67536874	67542586	67537120	67538505	3	67536874,67541231,67542356,	67538798,67541303,67542586,
chr8	32260220	32260965	Tti2	-194.5	NM_144927	8	+	32260787	32270559	32261321	32270466	7	32260787,32263980,32264685,32265985,32266249,32269064,32270353,	32261970,32264166,32264777,32266172,32266392,32269226,32270559,
chr3	96365764	96366507	Txnip	4256.5	NM_023719	3	+	96361879	96365779	96362158	96364451	8	96361879,96362814,96362992,96363255,96363511,96363860,96364130,96364401,	96362407,96362886,96363139,96363357,96363767,96364016,96364281,96365779,
chr9	57749714	57750200	Ubl7	-8835	NM_027086	9	+	57758792	57777774	57760473	57777656	11	57758792,57760444,57762360,57767115,57767845,57768310,57769433,57769782,57770257,57770961,57777519,	57758813,57760656,57762479,57767197,57767929,57768367,57769566,57769831,57770424,57771083,57777774,
chr7	24552552	24552970	Vmn1r174	13832	NM_207548	7	+	24538929	24539870	24538929	24539870	1	24538929,	24539870,
chrX	121216736	121216828	Vmn2r121	-24165	NM_001100616	20	-	121240947	121249518	121241386	121249439	6	121240947,121243442,121244729,121245777,121247055,121249237,	121242293,121243565,121244950,121246580,121247337,121249518,
chr2	27395397	27395861	Wdr5	24963	NM_080848	2	+	27370666	27392054	27374231	27390376	14	27370666,27374148,27374868,27375262,27375846,27376092,27376347,27380625,27383793,27387158,27388512,27388856,27389287,27390276,	27370799,27374311,27374976,27375335,27375935,27376181,27376430,27380680,27383839,27387233,27388545,27388930,27389374,27392054,
chr8	44375515	44376288	Zfp42	-4518.5	NM_009556	8	-	44380420	44392362	44380949	44381815	4	44380420,44385981,44389829,44392194,	44381889,44386058,44389912,44392362,
chr7	13488859	13489391	Zscan22	5962	NM_001001447	7	+	13483163	13493587	13489031	13492669	3	13483163,13488949,13491582,	13483291,13489433,13493587,
chr1	10868347	10868743
chr1	30641678	30642030
chr1	35896327	35896753
chr1	71083446	71084045
chr1	84448030	84448274
chr1	116462013	116462332
chr1	136750948	136751405
chr10	19238669	19238892
chr10	23331043	23331337
chr10	44481048	44481453
chr10	126201869	126202186
chr11	29536614	29537085
chr12	20298261	20298479
chr13	19615411	19616357
chr13	35944715	35945508
chr13	79101977	79102469
chr13	98262285	98263168
chr14	50067313	50067713
chr15	25261576	25262249
chr16	3240869	3241707
chr16	3243405	3243911
chr16	3247631	3248070
chr16	3266780	3267130
chr16	25523319	25524166
chr17	29926654	29927068
chr17	48755562	48755931
chr18	17577514	17577803
chr2	58510220	58510553
chr2	77181876	77182180
chr2	144986910	144987139
chr3	52917040	52917324
chr4	3012572	3013145
chr4	131533163	131533466
chr5	92125526	92125895
chr8	29637813	29638126
chr9	64461090	64461451
chr9	115454935	115455260
chrX	89348323	89348384
chrX	120746578	120746647
chrX	120760895	120761078
chrY	1483465	1483522
chrY	2486119	2486286
chrY	2783126	2784051
chrY	2897420	2898065

## Sheet: FBWapal#1 peaks
Nearest gene within 100kb annotated, if present.
chr	start	end	Distance to nearest gen	geneSymbol	geneName	geneChr	geneStrand	txStart	txEnd	cdsStart	cdsEnd	exonCount	exonStarts	exonEnds
chr15	31471547	31472171	86206	March6	NM_172606	15	-	31385653	31460791	31388943	31460575	26	31385653,31391696,31395008,31397444,31399297,31401371,31405500,31408049,31410039,31412252,31412558,31414700,31415678,31415836,31416109,31418546,31420330,31422493,31423825,31425758,31428328,31430670,31432474,31435439,31439480,31460557,	31389033,31391831,31395140,31397533,31399431,31401552,31405569,31408250,31410176,31412352,31412677,31414834,31415752,31415904,31416189,31418604,31420381,31422525,31423886,31425947,31428496,31430742,31432617,31435512,31439576,31460791,
chr2	60033655	60034069	-14130	March7	NM_020575	2	+	60047992	60086441	60066986	60085965	10	60047992,60066974,60067740,60070256,60071955,60074810,60078999,60081613,60083268,60085946,	60048140,60067138,60067935,60070423,60073053,60074982,60079108,60081726,60083316,60086441,
chr2	60034782	60035292	-12955	March7	NM_020575	2	+	60047992	60086441	60066986	60085965	10	60047992,60066974,60067740,60070256,60071955,60074810,60078999,60081613,60083268,60085946,	60048140,60067138,60067935,60070423,60073053,60074982,60079108,60081726,60083316,60086441,
chr2	60038327	60039161	-9248	March7	NM_020575	2	+	60047992	60086441	60066986	60085965	10	60047992,60066974,60067740,60070256,60071955,60074810,60078999,60081613,60083268,60085946,	60048140,60067138,60067935,60070423,60073053,60074982,60079108,60081726,60083316,60086441,
chr1	95390946	95391635	15653.5	Sept2	NM_001159719	1	+	95375637	95406308	95385722	95403640	13	95375637,95385700,95387733,95392155,95393917,95395588,95395849,95397034,95398083,95400011,95402120,95403539,95404289,	95375756,95385730,95387853,95392241,95394040,95395722,95395966,95397135,95398228,95400094,95402177,95403658,95406308,
chr11	87372372	87372673	-22109.5	Sept4	NM_011129	11	+	87394632	87404040	87394667	87403876	12	87394632,87396819,87397422,87397900,87398619,87402219,87402469,87402676,87402969,87403157,87403457,87403817,	87394726,87397115,87397515,87397986,87398742,87402353,87402586,87402777,87403065,87403319,87403556,87404040,
chr11	117099354	117100014	-27875	Sept9	NM_001113487	11	+	117127559	117223638	117127854	117221868	11	117127559,117151711,117212742,117213462,117213920,117214401,117216123,117217648,117217926,117220732,117221736,	117127908,117152349,117212933,117213590,117214001,117214538,117216240,117217743,117218022,117220783,117223638,
chr11	117219408	117220228	26192	Sept9	NM_001113488	11	+	117193626	117223638	117212774	117221868	10	117193626,117212742,117213462,117213920,117214401,117216123,117217648,117217926,117220732,117221736,	117193783,117212933,117213590,117214001,117214538,117216240,117217743,117218022,117220783,117223638,
chr3	144269389	144269920	36264.5	Sept15	NM_053102	3	+	144233390	144260639	144233688	144259917	5	144233390,144240549,144253575,144257864,144259786,	144233762,144240716,144253638,144257913,144260639,
chr3	144279950	144280496	46833	Sept15	NM_053102	3	+	144233390	144260639	144233688	144259917	5	144233390,144240549,144253575,144257864,144259786,	144233762,144240716,144253638,144257913,144260639,
chr7	52844167	52845264	21551.5	0610005C13Rik	NR_038165	7	-	52823164	52830545	52830546	52830545	4	52823164,52829782,52829977,52830496,	52823748,52829891,52830146,52830545,
chr7	52848373	52849131	25588	0610005C13Rik	NR_038165	7	-	52823164	52830545	52830546	52830545	4	52823164,52829782,52829977,52830496,	52823748,52829891,52830146,52830545,
chr2	163357579	163358211	38356	0610008F07Rik	NR_027970	2	-	163319539	163367456	163367457	163367456	4	163319539,163322302,163322470,163367238,	163319893,163322366,163322673,163367456,
chr11	51494783	51495649	-3670	0610009B22Rik	NM_025319	11	-	51498886	51502135	51499148	51499570	2	51498886,51502049,	51499593,51502135,
chr18	36487849	36489088	-19808.5	0610010O12Rik	NM_001081365	18	+	36508277	36553023	36526187	36552961	3	36508277,36526168,36552849,	36508469,36526394,36553023,
chr2	105070473	105070898	6187.5	0610012H03Rik	NM_028747	2	+	105064498	105220016	105124792	105219164	4	105064498,105124757,105137882,105218786,	105064536,105124841,105138124,105220016,
chr2	105084923	105085334	20630.5	0610012H03Rik	NM_028747	2	+	105064498	105220016	105124792	105219164	4	105064498,105124757,105137882,105218786,	105064536,105124841,105138124,105220016,
chr16	14311259	14312004	12295.5	0610037P05Rik	NM_025345	16	-	14299336	14317424	14300222	14317413	5	14299336,14304546,14311139,14313908,14317386,	14300301,14304679,14311223,14314105,14317424,
chr2	163457420	163457837	-12956.5	0610039K10Rik	NR_028113	2	+	163470585	163471535	163471536	163471535	1	163470585,	163471535,
chr6	108659292	108660501	132864	0610040F04Rik	NR_040758	6	-	108527032	108610927	108610928	108610927	7	108527032,108528509,108532016,108532535,108563125,108563942,108610810,	108528005,108528583,108532241,108532747,108563207,108563986,108610927,
chr5	64157915	64158541	-45505	0610040J01Rik	NM_029554	5	+	64203733	64290857	64287690	64290102	4	64203733,64267688,64287668,64289193,	64203833,64267737,64287721,64290857,
chr11	83552679	83553281	-7461	1100001G20Rik	NM_183249	11	+	83560441	83566147	83560528	83562828	3	83560441,83562734,83565995,	83560624,83562834,83566147,
chr17	79312025	79312729	-3461	1110001A16Rik	NM_001177403	17	+	79315838	79320387	79317697	79319180	5	79315838,79317696,79318395,79319098,79319316,	79316032,79317811,79318439,79319182,79320387,
chr6	38442457	38442945	-42159	1110001J03Rik	NM_025363	6	+	38484860	38489448	38484872	38489361	2	38484860,38489158,	38485009,38489448,
chr11	79945271	79945974	-4556.5	1110002N22Rik	NM_183275	11	-	79950179	79955654	79950337	79955620	4	79950179,79951419,79953367,79955578,	79950780,79951568,79953824,79955654,
chr5	65858106	65858480	18300	1110003E01Rik	NM_133697	5	-	65839993	65884073	65841643	65859705	5	65839993,65844424,65851762,65859631,65883974,	65841675,65844566,65851810,65859739,65884073,
chr2	156699122	156699971	10689.5	1110008F13Rik	NM_026124	2	+	156688857	156699297	156689039	156698819	4	156688857,156690992,156698073,156698778,	156689152,156691095,156698202,156699297,
chr17	66800329	66801069	114378	1110012J17Rik	NM_172963	17	-	66686321	66799089	66687299	66798684	14	66686321,66692165,66695693,66697582,66703462,66707361,66715683,66717569,66727192,66728468,66735199,66785419,66787506,66797656,	66687493,66693704,66695724,66697860,66703716,66707528,66715880,66717799,66727350,66729775,66735258,66785577,66787730,66799089,
chr17	66803893	66804503	117877	1110012J17Rik	NM_172963	17	-	66686321	66799089	66687299	66798684	14	66686321,66692165,66695693,66697582,66703462,66707361,66715683,66717569,66727192,66728468,66735199,66785419,66787506,66797656,	66687493,66693704,66695724,66697860,66703716,66707528,66715880,66717799,66727350,66729775,66735258,66785577,66787730,66799089,
chr11	115781457	115782014	8405.5	1110017F19Rik	NM_001162998	11	+	115773330	115775230	115774702	115774872	2	115773330,115774696,	115773769,115775230,
chr13	64407268	64407857	14419.5	1110018J18Rik	NM_025370	13	-	64393143	64414017	64393408	64413991	6	64393143,64398562,64410129,64410400,64413574,64413800,	64393535,64398693,64410234,64410453,64413642,64414017,
chr13	64416852	64417218	23892	1110018J18Rik	NM_025370	13	-	64393143	64414017	64393408	64413991	6	64393143,64398562,64410129,64410400,64413574,64413800,	64393535,64398693,64410234,64410453,64413642,64414017,
chr15	8985292	8985779	-15472.5	1110020G09Rik	NM_001085410	15	+	9001008	9040243	9001250	9038113	13	9001008,9013018,9013910,9015473,9020923,9022471,9025771,9028566,9029863,9032739,9033082,9036485,9037975,	9001513,9013106,9013998,9015554,9021006,9022607,9025849,9028631,9029958,9032794,9033135,9036608,9040243,
chr17	29899296	29900309	59526.5	1110021J02Rik	NM_026782	17	-	29840276	29853961	29841310	29853919	4	29840276,29842215,29842433,29853878,	29841413,29842267,29842527,29853961,
chr1	66814320	66814914	48801	1110028C15Rik	NM_001122738	1	-	66765816	66864168	66767349	66848712	15	66765816,66768378,66769836,66771131,66772447,66773260,66775017,66782210,66784624,66808621,66819479,66819995,66824540,66847622,66863947,	66767579,66768546,66769948,66771185,66772571,66773381,66775148,66782317,66784786,66808825,66819600,66820087,66824681,66848741,66864168,
chr1	66843719	66844152	78119.5	1110028C15Rik	NM_001122738	1	-	66765816	66864168	66767349	66848712	15	66765816,66768378,66769836,66771131,66772447,66773260,66775017,66782210,66784624,66808621,66819479,66819995,66824540,66847622,66863947,	66767579,66768546,66769948,66771185,66772571,66773381,66775148,66782317,66784786,66808825,66819600,66820087,66824681,66848741,66864168,
chr1	66884862	66885605	119418	1110028C15Rik	NM_001122738	1	-	66765816	66864168	66767349	66848712	15	66765816,66768378,66769836,66771131,66772447,66773260,66775017,66782210,66784624,66808621,66819479,66819995,66824540,66847622,66863947,	66767579,66768546,66769948,66771185,66772571,66773381,66775148,66782317,66784786,66808825,66819600,66820087,66824681,66848741,66864168,
chr3	69711783	69712359	88611	1110032A04Rik	NM_001164210	3	-	69623460	69663817	69624793	69625023	4	69623460,69642002,69663341,69663752,	69625052,69642096,69663371,69663817,
chr3	68714436	68714810	41116	1110032F04Rik	NM_001167996	3	+	68673507	68676084	68673629	68674372	1	68673507,	68676084,
chr1	57480458	57481100	30615	1110034B05Rik	NM_001114102	1	-	57450164	57463517	57450294	57463304	5	57450164,57450890,57453570,57458231,57463227,	57450330,57450934,57453639,57458366,57463517,
chr1	57485642	57486422	35868	1110034B05Rik	NM_001114102	1	-	57450164	57463517	57450294	57463304	5	57450164,57450890,57453570,57458231,57463227,	57450330,57450934,57453639,57458366,57463517,
chr2	132512337	132513113	-3293	1110034G24Rik	NM_028637	2	+	132516018	132576790	132517689	132576390	3	132516018,132517685,132575948,	132516463,132517866,132576790,
chr2	132541865	132542534	26181.5	1110034G24Rik	NM_028637	2	+	132516018	132576790	132517689	132576390	3	132516018,132517685,132575948,	132516463,132517866,132576790,
chr11	95568935	95569991	8044	1110035M17Rik	NR_045780	11	-	95561419	95574067	95574068	95574067	2	95561419,95573941,	95561828,95574067,
chr4	11380922	11381498	-31894	1110037F02Rik	NM_001081183	4	+	11413104	11478289	11413189	11476845	25	11413104,11421910,11425886,11428455,11432588,11434100,11435053,11440174,11443975,11446072,11448251,11449999,11453493,11453741,11454794,11455684,11457974,11461335,11467056,11467627,11469253,11471977,11473115,11475877,11476691,	11413251,11422025,11425972,11428503,11432756,11434222,11435325,11441314,11444124,11446560,11448405,11450081,11453586,11454285,11455029,11455936,11458191,11461467,11467208,11467787,11469349,11472143,11473446,11476020,11478289,
chr2	91271359	91271698	153544	1110051M20Rik	NM_175123	2	-	91117984	91284798	91118939	91284770	9	91117984,91119346,91121902,91122621,91124391,91144905,91223885,91262022,91284725,	91119113,91119409,91122011,91122816,91124476,91144989,91224015,91262124,91284798,
chr4	59752116	59752615	-30152.5	1110054O05Rik	NM_001013577	4	-	59782518	59796726	59785235	59795149	5	59782518,59786787,59788318,59795125,59796599,	59785330,59786877,59788420,59795205,59796726,
chr4	59799348	59799978	17145	1110054O05Rik	NM_001013577	4	-	59782518	59796726	59785235	59795149	5	59782518,59786787,59788318,59795125,59796599,	59785330,59786877,59788420,59795205,59796726,
chr6	134897334	134897973	18544.5	1190002F15Rik	NR_037955	6	+	134879109	134901735	134901736	134901735	2	134879109,134901323,	134879277,134901735,
chr1	153290433	153290763	14821	1190005F20Rik	NM_026876	1	+	153275777	153305312	153276006	153305063	15	153275777,153280923,153282857,153286645,153287935,153289716,153290376,153295383,153297029,153299177,153300206,153301014,153302107,153304592,153304811,	153276231,153281033,153282970,153286709,153288064,153289839,153290455,153295626,153297241,153299367,153300284,153301180,153302169,153304718,153305312,
chr4	153399539	153400845	5614	1190007F08Rik	NM_001163721	4	-	153394578	153400152	153397435	153397905	4	153394578,153397796,153399612,153400017,	153397561,153397999,153399729,153400152,
chr11	72862837	72863404	1752.5	1200014J11Rik	NM_025818	11	+	72861368	72897080	72861401	72892677	13	72861368,72863360,72866924,72878489,72879072,72880184,72881204,72883215,72884299,72886727,72889116,72891356,72892442,	72861583,72863425,72867029,72878614,72879200,72880260,72881312,72883314,72884402,72887021,72889270,72891517,72897080,
chr11	74447841	74448352	-14899.5	1300001I01Rik	NM_001081158	11	+	74462996	74484348	74463096	74483111	26	74462996,74469924,74470669,74472687,74472984,74473195,74473450,74473853,74474165,74474898,74476881,74477285,74477532,74478275,74478508,74478683,74479194,74479424,74479656,74480443,74480601,74480818,74481168,74481348,74481568,74482916,	74463195,74470126,74470840,74472830,74473108,74473349,74473575,74474000,74474257,74475592,74477107,74477389,74477632,74478427,74478570,74478927,74479278,74479577,74479795,74480523,74480726,74480939,74481261,74481482,74481641,74484348,
chr4	45857125	45857647	-4432	1300002K09Rik	NM_028788	4	+	45861818	45899879	45861949	45898270	18	45861818,45871018,45872807,45877744,45879046,45880075,45881948,45882431,45883652,45886520,45890780,45892288,45892549,45893039,45894297,45895568,45897413,45898122,	45861968,45871093,45872907,45877874,45879166,45880120,45882076,45882501,45883763,45886673,45890855,45892369,45892597,45893156,45894416,45895731,45897559,45899879,
chr4	45868473	45869107	6972	1300002K09Rik	NM_028788	4	+	45861818	45899879	45861949	45898270	18	45861818,45871018,45872807,45877744,45879046,45880075,45881948,45882431,45883652,45886520,45890780,45892288,45892549,45893039,45894297,45895568,45897413,45898122,	45861968,45871093,45872907,45877874,45879166,45880120,45882076,45882501,45883763,45886673,45890855,45892369,45892597,45893156,45894416,45895731,45897559,45899879,
chr14	79260781	79261577	12195	1300010F03Rik	NM_173758	14	+	79248984	79465078	79249090	79464815	26	79248984,79268585,79307929,79311975,79325068,79333472,79334400,79334989,79336911,79346947,79349090,79349306,79382042,79383995,79394206,79394892,79408970,79418413,79420386,79425812,79437931,79456453,79458479,79460335,79462290,79464660,	79249249,79268662,79308059,79312085,79325235,79333636,79334449,79335097,79337015,79347078,79349224,79349383,79382202,79384108,79394374,79394969,79409085,79418519,79420492,79425883,79438007,79456528,79458614,79460454,79462495,79465078,
chr13	34727816	34728265	8331.5	1300014I06Rik	NM_025831	13	-	34719709	34744549	34720639	34744303	5	34719709,34722219,34730033,34730875,34744048,	34720756,34722330,34730150,34730966,34744549,
chr13	34734797	34735367	15373	1300014I06Rik	NM_025831	13	-	34719709	34744549	34720639	34744303	5	34719709,34722219,34730033,34730875,34744048,	34720756,34722330,34730150,34730966,34744549,
chr6	114987602	114988314	33560	1500001M20Rik	NM_026894	6	-	114954398	114987891	114954460	114987801	8	114954398,114960824,114962175,114966100,114975291,114982237,114984968,114987667,	114954536,114960886,114962340,114966245,114975441,114982329,114985150,114987891,
chr3	88629643	88629967	3874	1500004A13Rik	NR_015498	3	-	88625931	88636408	88636409	88636408	2	88625931,88636185,	88629335,88636408,
chr15	82089835	82090575	3753	1500009C09Rik	NR_037698	15	+	82086452	82091182	82091183	82091182	2	82086452,82089994,	82086814,82091182,
chr11	68842121	68843118	13207.5	1500010J02Rik	NM_001143790	11	+	68829412	68849974	68829634	68849668	23	68829412,68834531,68835878,68836210,68837663,68839575,68839952,68840755,68841105,68841365,68843187,68843985,68844192,68844601,68844915,68846684,68846868,68847460,68848136,68848385,68849006,68849268,68849529,	68829666,68834694,68836115,68836421,68837807,68839853,68840080,68840987,68841282,68841565,68843313,68844099,68844507,68844690,68845105,68846772,68847042,68847537,68848280,68848449,68849171,68849394,68849974,
chr18	61901478	61902199	15795.5	1500015A07Rik	NR_029432	18	+	61886043	61887906	61887907	61887906	1	61886043,	61887906,
chr19	20509059	20509535	29520	1500015L24Rik	NR_045817	19	+	20479777	20497274	20497275	20497274	3	20479777,20495565,20496748,	20479839,20495752,20497274,
chr1	43749862	43750317	-37356.5	1500015O10Rik	NM_024283	1	+	43787446	43799408	43787729	43799250	4	43787446,43794044,43795404,43799089,	43787807,43794091,43795561,43799408,
chr1	43794886	43795339	7666.5	1500015O10Rik	NM_024283	1	+	43787446	43799408	43787729	43799250	4	43787446,43794044,43795404,43799089,	43787807,43794091,43795561,43799408,
chr1	43833603	43833955	46333	1500015O10Rik	NM_024283	1	+	43787446	43799408	43787729	43799250	4	43787446,43794044,43795404,43799089,	43787807,43794091,43795561,43799408,
chr19	36750753	36751271	57105	1500017E21Rik	NR_033510	19	-	36693907	36763968	36763969	36763968	5	36693907,36699712,36720173,36760016,36763728,	36695981,36699834,36720254,36760156,36763968,
chr16	32115325	32116061	15806	1500031L02Rik	NM_025892	16	+	32099887	32108139	32104003	32107352	4	32099887,32103052,32103969,32106991,	32100196,32103129,32104132,32108139,
chr4	115807369	115807933	-1681	1520402A15Rik	NM_026547	4	-	115809332	115817220	115809917	115817098	2	115809332,115816901,	115810438,115817220,
chr16	96166755	96167564	103668	1600002D24Rik	NR_040484	16	-	96063492	96150683	96150684	96150683	4	96063492,96063779,96064809,96150622,	96063679,96063889,96064863,96150683,
chr16	96177950	96178804	114885	1600002D24Rik	NR_040484	16	-	96063492	96150683	96150684	96150683	4	96063492,96063779,96064809,96150622,	96063679,96063889,96064863,96150683,
chr10	79638137	79638867	2814	1600002K03Rik	NM_027207	10	+	79635688	79637863	79635710	79637561	3	79635688,79636953,79637561,	79635918,79637069,79637863,
chr13	18074886	18075667	-3196.5	1600012F09Rik	NM_025904	13	-	18078473	18085184	18081213	18085139	3	18078473,18083461,18085014,	18081615,18083582,18085184,
chr7	38967498	38968149	-411.5	1600014C10Rik	NM_001085385	7	+	38968235	38982583	38973635	38979988	3	38968235,38973624,38979722,	38968539,38973794,38982583,
chr7	38985733	38986397	17260	1600014C10Rik	NM_028166	7	+	38968805	38982583	38973635	38979988	3	38968805,38973624,38979722,	38968917,38973794,38982583,
chr17	45912300	45913010	42843	1600014C23Rik	NM_028164	17	-	45869812	45870792	45869973	45870741	2	45869812,45870534,	45870070,45870792,
chr6	86495147	86495744	18051.5	1600020E01Rik	NR_037961	6	+	86477394	86514442	86514443	86514442	5	86477394,86477884,86482186,86513425,86514269,	86477524,86477967,86482300,86513530,86514442,
chr2	180294903	180295412	-20850.5	1600027N09Rik	NM_028479	2	+	180316008	180320338	180317512	180320192	6	180316008,180317315,180318105,180319110,180319501,180320005,	180316241,180317659,180318226,180319191,180319575,180320338,
chr2	180301200	180301602	-14607	1600027N09Rik	NM_028479	2	+	180316008	180320338	180317512	180320192	6	180316008,180317315,180318105,180319110,180319501,180320005,	180316241,180317659,180318226,180319191,180319575,180320338,
chr2	180317084	180317749	1408.5	1600027N09Rik	NM_028479	2	+	180316008	180320338	180317512	180320192	6	180316008,180317315,180318105,180319110,180319501,180320005,	180316241,180317659,180318226,180319191,180319575,180320338,
chr9	50260296	50261042	-41960	1600029D21Rik	NM_029639	9	+	50302629	50313743	50302667	50312649	4	50302629,50307199,50309177,50312381,	50302850,50307403,50309232,50313743,
chr9	50270882	50271806	-31285	1600029D21Rik	NM_029639	9	+	50302629	50313743	50302667	50312649	4	50302629,50307199,50309177,50312381,	50302850,50307403,50309232,50313743,
chr5	30778882	30779390	10687	1700001C02Rik	NM_029285	5	+	30768449	30786459	30768483	30786384	4	30768449,30782757,30784448,30786240,	30768556,30783027,30784560,30786459,
chr1	33729287	33729915	2933	1700001G17Rik	NR_033199	1	+	33726668	33727556	33727557	33727556	1	33726668,	33727556,
chr1	33741121	33741678	14731.5	1700001G17Rik	NR_033199	1	+	33726668	33727556	33727557	33727556	1	33726668,	33727556,
chr5	146999057	146999453	5230	1700001J03Rik	NM_001008547	5	-	146994025	146996879	146994109	146996845	5	146994025,146995022,146995742,146996328,146996714,	146994188,146995218,146995789,146996530,146996879,
chr12	111912199	111913136	6769.5	1700001K19Rik	NM_025488	12	-	111905898	111920828	111906016	111909026	6	111905898,111906656,111908440,111908928,111910392,111920780,	111906019,111907161,111908490,111909095,111910449,111920828,
chr19	53322254	53323023	-586.5	1700001K23Rik	NR_036590	19	-	53323225	53329694	53329695	53329694	3	53323225,53323875,53329571,	53323442,53324020,53329694,
chr2	30649949	30650888	-663.5	1700001O22Rik	NM_198000	2	-	30651082	30657256	30651214	30657076	7	30651082,30651664,30651920,30653387,30656243,30656433,30656659,	30651324,30651802,30652085,30653499,30656335,30656520,30657256,
chr11	97636743	97638993	5074	1700001P01Rik	NM_028156	11	-	97632794	97637231	97632890	97637171	3	97632794,97634029,97636965,	97633050,97634128,97637231,
chr9	45153399	45154127	27415	1700003G13Rik	NR_040720	9	-	45126348	45130161	45130162	45130161	4	45126348,45127175,45129451,45130049,	45126560,45127401,45129602,45130161,
chr16	12799883	12800319	-11381	1700003L19Rik	NR_040507	16	+	12811482	12848745	12848746	12848745	5	12811482,12818255,12822258,12847219,12848431,	12811614,12818305,12822325,12847397,12848745,
chr16	12828079	12828523	16819	1700003L19Rik	NR_040507	16	+	12811482	12848745	12848746	12848745	5	12811482,12818255,12822258,12847219,12848431,	12811614,12818305,12822325,12847397,12848745,
chr4	129636465	129637741	-514	1700003M07Rik	NR_040647	4	+	129637617	129642381	129642382	129642381	4	129637617,129637907,129638442,129640615,	129637804,129638051,129638523,129642381,
chr11	101847204	101847963	-785.5	1700006E09Rik	NM_029287	11	+	101848369	101853577	101848427	101852825	6	101848369,101849260,101849759,101852107,101852769,101853433,	101848550,101849330,101849877,101852230,101852825,101853577,
chr11	101865585	101866119	17483	1700006E09Rik	NM_029287	11	+	101848369	101853577	101848427	101852825	6	101848369,101849260,101849759,101852107,101852769,101853433,	101848550,101849330,101849877,101852230,101852825,101853577,
chr13	108484415	108484859	7161	1700006H21Rik	NR_045900	13	+	108477476	108482247	108482248	108482247	3	108477476,108480027,108481970,	108477663,108480182,108482247,
chr3	57926523	57927069	-18832	1700007F19Rik	NR_040538	3	-	57945628	57967728	57967729	57967728	6	57945628,57950694,57952236,57966267,57967428,57967683,	57946807,57950745,57952431,57966387,57967474,57967728,
chr5	98777625	98778280	19630.5	1700007G11Rik	NM_001024614	5	+	98758322	99231037	98758372	99230928	6	98758322,98775250,98927307,99166587,99213437,99230833,	98758482,98775380,98927397,99166729,99213566,99231037,
chr5	98792315	98792805	34238	1700007G11Rik	NM_001024614	5	+	98758322	99231037	98758372	99230928	6	98758322,98775250,98927307,99166587,99213437,99230833,	98758482,98775380,98927397,99166729,99213566,99231037,
chr16	33337061	33338124	-42346.5	1700007L15Rik	NR_045709	16	-	33379939	33380821	33380822	33380821	2	33379939,33380601,	33380464,33380821,
chr1	188961263	188961792	12511.5	1700007P06Rik	NR_040554	1	+	188949016	188951730	188951731	188951730	3	188949016,188949508,188951440,	188949193,188949861,188951730,
chr17	49263383	49264075	12141	1700008K24Rik	NR_038141	17	-	49251588	49252857	49252858	49252857	2	49251588,49252497,	49252173,49252857,
chr17	49268376	49268955	17077.5	1700008K24Rik	NR_038141	17	-	49251588	49252857	49252858	49252857	2	49251588,49252497,	49252173,49252857,
chr7	51606355	51607297	-8588	1700008O03Rik	NM_027049	7	-	51615414	51630399	51615555	51629758	6	51615414,51616419,51618021,51618312,51629692,51630356,	51615750,51616552,51618141,51618384,51629893,51630399,
chr1	173040698	173042415	-10234.5	1700009P17Rik	NM_001081275	1	+	173051791	173057097	173053297	173056915	6	173051791,173053176,173055164,173055400,173056164,173056694,	173051951,173053323,173055226,173055480,173056340,173057097,
chr1	173048401	173048930	-3125.5	1700009P17Rik	NM_001081275	1	+	173051791	173057097	173053297	173056915	6	173051791,173053176,173055164,173055400,173056164,173056694,	173051951,173053323,173055226,173055480,173056340,173057097,
chr17	9224410	9225130	43573	1700010I14Rik	NM_025851	17	+	9181197	9201183	9181261	9200851	10	9181197,9184910,9186460,9188062,9189843,9193992,9194634,9198056,9198557,9200761,	9181285,9185616,9186582,9188121,9189967,9194050,9194809,9198109,9198618,9201183,
chr13	35302900	35303380	29649	1700011B04Rik	NR_045616	13	+	35273491	35279882	35279883	35279882	3	35273491,35276596,35279403,	35273563,35276690,35279882,
chr6	70871722	70872157	8857.5	1700011F03Rik	NM_028825	6	-	70863082	70868915	70863257	70867685	4	70863082,70865635,70867659,70868837,	70863679,70865727,70867695,70868915,
chr19	58632838	58633308	46582	1700011F14Rik	NM_029372	19	+	58586491	58627574	58586847	58627403	9	58586491,58586801,58587106,58600337,58601761,58611050,58611751,58625917,58627341,	58586555,58586925,58587191,58600453,58601926,58611151,58611853,58626004,58627574,
chr14	49857654	49858484	12036	1700011H14Rik	NM_025956	14	-	49846033	49865102	49846240	49864931	7	49846033,49852486,49854137,49855554,49863403,49864715,49865032,	49846475,49852645,49854238,49855640,49863485,49864935,49865102,
chr14	49879467	49879772	33586.5	1700011H14Rik	NM_025956	14	-	49846033	49865102	49846240	49864931	7	49846033,49852486,49854137,49855554,49863403,49864715,49865032,	49846475,49852645,49854238,49855640,49863485,49864935,49865102,
chr14	49894829	49895592	49177.5	1700011H14Rik	NM_025956	14	-	49846033	49865102	49846240	49864931	7	49846033,49852486,49854137,49855554,49863403,49864715,49865032,	49846475,49852645,49854238,49855640,49863485,49864935,49865102,
chr8	81783201	81783675	49110	1700011L22Rik	NM_026315	8	-	81734328	81772481	81734548	81772350	6	81734328,81737376,81738791,81744142,81753215,81772118,	81734655,81737449,81738863,81744203,81753291,81772481,
chr1	155298337	155299034	26347.5	1700012A16Rik	NM_001033162	1	+	155272338	155299703	155272353	155299593	10	155272338,155275689,155280304,155282892,155283047,155284654,155292927,155294853,155296030,155299342,	155272715,155275838,155280518,155282978,155283265,155284759,155293080,155295103,155296152,155299703,
chr1	155299736	155301488	28274	1700012A16Rik	NM_001033162	1	+	155272338	155299703	155272353	155299593	10	155272338,155275689,155280304,155282892,155283047,155284654,155292927,155294853,155296030,155299342,	155272715,155275838,155280518,155282978,155283265,155284759,155293080,155295103,155296152,155299703,
chr9	14578235	14578756	15858.5	1700012B09Rik	NM_029306	9	-	14562637	14575473	14562894	14575411	4	14562637,14566048,14571300,14575282,	14562898,14566173,14571404,14575473,
chr4	144018804	144019183	10900.5	1700012P22Rik	NM_027056	4	-	144008093	144028674	144008306	144028506	4	144008093,144009575,144013681,144028390,	144008487,144009752,144013794,144028674,
chr6	124329337	124329829	31972	1700013D24Rik	NM_001177502	6	-	124297611	124307103	124297715	124307036	3	124297611,124306421,124306895,	124297845,124306510,124307103,
chr5	5486033	5486515	48448	1700015F17Rik	NM_001200025	5	-	5437826	5479142	5450643	5479012	7	5437826,5450607,5452008,5455896,5457284,5466624,5478865,	5437916,5450653,5452066,5455989,5457377,5466670,5479142,
chr5	5493947	5494908	56601.5	1700015F17Rik	NM_001200025	5	-	5437826	5479142	5450643	5479012	7	5437826,5450607,5452008,5455896,5457284,5466624,5478865,	5437916,5450653,5452066,5455989,5457377,5466670,5479142,
chr7	59293146	59293738	26393	1700015G11Rik	NM_001195601	7	-	59267049	59271085	59267199	59271051	4	59267049,59268851,59270225,59271007,	59267207,59268955,59270269,59271085,
chr5	104083056	104083665	5755.5	1700016H13Rik	NM_028824	5	-	104077605	104084742	104077839	104084004	4	104077605,104078440,104083940,104084463,	104077972,104078594,104084074,104084742,
chr5	104088548	104089035	11186.5	1700016H13Rik	NM_001163550	5	-	104077605	104084750	104077839	104084004	4	104077605,104078440,104083940,104084622,	104077972,104078594,104084074,104084750,
chr5	104109185	104109782	31878.5	1700016H13Rik	NM_001163550	5	-	104077605	104084750	104077839	104084004	4	104077605,104078440,104083940,104084622,	104077972,104078594,104084074,104084750,
chr11	75796683	75797184	-16479.5	1700016K19Rik	NM_198637	11	+	75813413	75817070	75813563	75816986	2	75813413,75816505,	75813767,75817070,
chr1	80405030	80405692	-37145	1700016L21Rik	NR_040460	1	+	80442506	80472234	80472235	80472234	3	80442506,80446651,80471964,	80442568,80446710,80472234,
chr1	80483008	80483470	40733	1700016L21Rik	NR_040460	1	+	80442506	80472234	80472235	80472234	3	80442506,80446651,80471964,	80442568,80446710,80472234,
chr15	74470373	74471550	34504.5	1700016M24Rik	NM_001177437	15	-	74436457	74466747	74436540	74459872	27	74436457,74436830,74437098,74438540,74440071,74440642,74441326,74441673,74441955,74442300,74443653,74444732,74445339,74446520,74446692,74451530,74455114,74455851,74456539,74456707,74458040,74458382,74458704,74459783,74465071,74465947,74466645,	74436640,74436904,74437200,74438662,74440226,74440818,74441469,74441784,74442092,74442484,74443797,74444886,74445488,74446614,74446827,74451634,74455209,74455986,74456615,74456829,74458159,74458498,74458796,74459931,74465332,74466036,74466747,
chr15	74483171	74483708	46982.5	1700016M24Rik	NM_001177437	15	-	74436457	74466747	74436540	74459872	27	74436457,74436830,74437098,74438540,74440071,74440642,74441326,74441673,74441955,74442300,74443653,74444732,74445339,74446520,74446692,74451530,74455114,74455851,74456539,74456707,74458040,74458382,74458704,74459783,74465071,74465947,74466645,	74436640,74436904,74437200,74438662,74440226,74440818,74441469,74441784,74442092,74442484,74443797,74444886,74445488,74446614,74446827,74451634,74455209,74455986,74456615,74456829,74458159,74458498,74458796,74459931,74465332,74466036,74466747,
chr9	57107552	57107901	7598.5	1700017B05Rik	NM_028820	9	-	57100128	57110405	57101768	57106895	3	57100128,57104192,57110235,	57102135,57106946,57110405,
chr2	168834136	168834703	30651.5	1700017J07Rik	NR_040326	2	+	168803768	168804405	168804406	168804405	2	168803768,168804226,	168804059,168804405,
chr13	31671571	31672104	14477.5	1700018A04Rik	NR_029439	13	-	31657360	31674381	31674382	31674381	6	31657360,31659148,31659342,31671438,31671811,31674332,	31657485,31659248,31659478,31671526,31672021,31674381,
chr8	124037195	124037921	-17125	1700018B08Rik	NM_029597	8	-	124054683	124065853	124054922	124065654	7	124054683,124055597,124057594,124059322,124063766,124064436,124065618,	124054940,124055813,124057630,124059468,124063906,124064479,124065853,
chr8	11867719	11868269	27474	1700018L24Rik	NM_029326	8	+	11840520	11855760	11840918	11855704	7	11840520,11840881,11844151,11853124,11854154,11854975,11855631,	11840640,11840975,11844261,11853193,11854338,11855037,11855760,
chr1	53195986	53196506	-19174	1700019A02Rik	NM_027070	1	-	53215420	53244460	53215590	53244444	9	53215420,53220069,53227081,53227231,53234613,53238686,53239338,53242058,53244397,	53215631,53220088,53227103,53227301,53234670,53238738,53239387,53242133,53244460,
chr1	53011813	53012448	30160.5	1700019D03Rik	NM_144953	1	-	52981970	53009683	52982090	52982410	2	52981970,53009458,	52982577,53009683,
chr6	85854550	85855047	5755.5	1700019G17Rik	NM_029331	6	-	85849043	85854931	85850852	85851532	4	85849043,85851946,85852185,85854705,	85851606,85852090,85852322,85854931,
chr6	5955450	5956289	41973.5	1700019G24Rik	NR_040255	6	-	5913896	5927392	5927393	5927392	3	5913896,5919129,5927291,	5914170,5919266,5927392,
chr2	32637082	32637761	4489.5	1700019L03Rik	NM_025619	2	-	32632932	32639924	32633017	32639906	9	32632932,32633347,32633636,32634466,32634809,32635228,32636161,32636873,32639740,	32633088,32633536,32633802,32634616,32634939,32635495,32636314,32637144,32639924,
chr19	58880791	58881431	20819	1700019N19Rik	NM_026208	19	-	58860292	58868903	58860485	58868887	6	58860292,58860703,58862024,58863568,58867225,58868870,	58860615,58860800,58862210,58863786,58867285,58868903,
chr10	110336434	110336682	98329	1700020G17Rik	NR_045979	10	-	110238229	110333562	110333563	110333562	3	110238229,110330075,110333372,	110238565,110330156,110333562,
chr10	21320678	21321297	8037.5	1700020N01Rik	NR_027968	10	+	21312950	21342180	21342181	21342180	3	21312950,21313137,21341451,	21313039,21313377,21342180,
chr10	43260397	43261124	15834.5	1700021F05Rik	NM_026411	10	-	43244926	43260799	43245034	43252950	4	43244926,43250403,43252481,43260745,	43245213,43250475,43252962,43260799,
chr2	173371411	173372295	23761	1700021F07Rik	NM_028158	2	+	173348092	173354002	173348164	173353844	4	173348092,173351504,173353345,173353686,	173348231,173351585,173353446,173354002,
chr4	42978039	42978745	-4425	1700022I11Rik	NM_026088	4	+	42982817	42987196	42982886	42987091	2	42982817,42983735,	42983080,42987196,
chr6	146781782	146782516	-16482	1700023A16Rik	NM_027059	6	+	146798631	146819925	146801120	146819866	10	146798631,146801077,146804566,146807370,146808435,146810197,146812579,146815258,146816610,146819668,	146798752,146801214,146804671,146807497,146808584,146810272,146812635,146815314,146816785,146819925,
chr6	146814216	146814668	15811	1700023A16Rik	NM_027059	6	+	146798631	146819925	146801120	146819866	10	146798631,146801077,146804566,146807370,146808435,146810197,146812579,146815258,146816610,146819668,	146798752,146801214,146804671,146807497,146808584,146810272,146812635,146815314,146816785,146819925,
chr11	109721682	109722547	14923.5	1700023C21Rik	NR_045909	11	+	109707191	109709789	109709790	109709789	3	109707191,109708960,109709630,	109707378,109709000,109709789,
chr2	164900198	164901104	-3541	1700025C18Rik	NR_033448	2	-	164904192	164916249	164916250	164916249	3	164904192,164915789,164916199,	164904556,164916074,164916249,
chr19	11239761	11240282	25849.5	1700025F22Rik	NM_027074	19	-	11214172	11239809	11216020	11237942	7	11214172,11216016,11216826,11221218,11237889,11239460,11239761,	11214295,11216127,11216942,11221274,11237980,11239539,11239809,
chr19	11245314	11245693	31331.5	1700025F22Rik	NM_027074	19	-	11214172	11239809	11216020	11237942	7	11214172,11216016,11216826,11221218,11237889,11239460,11239761,	11214295,11216127,11216942,11221274,11237980,11239539,11239809,
chr1	153964480	153965107	233140	1700025G04Rik	NM_197990	1	-	153731653	153937449	153740523	153853767	6	153731653,153762611,153768176,153827555,153853674,153937061,	153740561,153762671,153768252,153827649,153853896,153937449,
chr17	54490023	54490514	-1638.5	1700025K24Rik	NR_045825	17	-	54491907	54509398	54509399	54509398	3	54491907,54497753,54509250,	54492401,54497848,54509398,
chr8	73554202	73554631	23790.5	1700026F02Rik	NR_045487	8	-	73530626	73550653	73550654	73550653	3	73530626,73534212,73550526,	73530784,73534406,73550653,
chr3	105794755	105795188	-4902.5	1700027A23Rik	NM_029604	3	-	105799874	105804414	105800048	105804304	6	105799874,105801189,105802445,105803289,105804015,105804244,	105800116,105801306,105802575,105803387,105804160,105804414,
chr10	43471985	43472515	6287	1700027J07Rik	NR_040581	10	+	43465963	43485641	43485642	43485641	4	43465963,43483302,43484601,43485532,	43466460,43483490,43484863,43485641,
chr1	44121335	44122064	-21761.5	1700029F09Rik	NM_029368	1	-	44143461	44159232	44143734	44156706	8	44143461,44144687,44145320,44148205,44156692,44158311,44158744,44159172,	44143907,44144892,44145371,44148435,44156845,44158366,44158801,44159232,
chr13	97790182	97790686	-1655	1700029F12Rik	NM_001080777	13	-	97792089	97804316	97792405	97804219	3	97792089,97800155,97804136,	97792554,97800376,97804316,
chr4	125858303	125858934	30773.5	1700029G01Rik	NM_001162533	4	-	125827845	125840584	125827968	125840471	16	125827845,125828120,125828260,125829267,125829449,125829584,125837711,125838578,125838766,125838978,125839211,125839419,125839696,125840045,125840209,125840468,	125828039,125828177,125829116,125829361,125829501,125829677,125837753,125838664,125838866,125839023,125839266,125839509,125839814,125840108,125840366,125840584,
chr8	13550746	13551562	422	1700029H14Rik	NM_025601	8	-	13550732	13562447	13551766	13562347	9	13550732,13551647,13554653,13555924,13557651,13558624,13558758,13560081,13562158,	13551117,13551831,13554731,13555988,13557701,13558671,13558920,13560132,13562447,
chr16	93454250	93455076	57604	1700029J03Rik	NR_040494	16	-	93397059	93459116	93459117	93459116	3	93397059,93397567,93458937,	93397364,93397869,93459116,
chr2	172303277	172303799	5485	1700029J11Rik	NM_029608	2	+	172298053	172299815	172298092	172299718	2	172298053,172299455,	172298340,172299815,
chr15	81819945	81820733	9370	1700029P11Rik	NM_025503	15	+	81810969	81811992	81810989	81811441	1	81810969,	81811992,
chr15	99734559	99735279	-13859	1700030F18Rik	NM_028180	15	-	99748778	99762088	99748881	99760372	4	99748778,99758130,99760260,99761922,	99748902,99758309,99760408,99762088,
chr15	99739748	99740361	-8723.5	1700030F18Rik	NM_028180	15	-	99748778	99762088	99748881	99760372	4	99748778,99758130,99760260,99761922,	99748902,99758309,99760408,99762088,
chr3	136094980	136095391	-3047.5	1700030L20Rik	NR_040592	3	-	136098233	136112312	136112313	136112312	5	136098233,136100588,136106626,136111443,136111922,	136098523,136100645,136106759,136111553,136112312,
chr8	124070782	124071595	2901.5	1700030M09Rik	NR_045903	8	+	124068287	124071551	124071552	124071551	3	124068287,124069166,124071014,	124068621,124069256,124071551,
chr15	98220235	98220729	-8393	1700031M16Rik	NR_015496	15	+	98228875	98246565	98246566	98246565	11	98228875,98229431,98232199,98232662,98237304,98240018,98242404,98243863,98245644,98246173,98246518,	98228917,98229517,98232226,98232700,98237336,98240042,98242455,98244043,98245818,98246285,98246565,
chr12	53704375	53705031	3733	1700031P21Rik	NR_045910	12	-	53700970	53703308	53703309	53703308	3	53700970,53702976,53703166,	53701064,53703041,53703308,
chr12	53705350	53706107	4758.5	1700031P21Rik	NR_045910	12	-	53700970	53703308	53703309	53703308	3	53700970,53702976,53703166,	53701064,53703041,53703308,
chr12	53738593	53739242	37947.5	1700031P21Rik	NR_045910	12	-	53700970	53703308	53703309	53703308	3	53700970,53702976,53703166,	53701064,53703041,53703308,
chr1	193757056	193757527	39341.5	1700034H15Rik	NR_030669	1	-	193717950	193731405	193731406	193731405	5	193717950,193722151,193724558,193727420,193730938,	193721006,193722704,193724796,193727463,193731405,
chr7	52554920	52556107	17271.5	1700039E15Rik	NM_001033176	7	+	52538242	52544362	52538242	52543902	6	52538242,52541811,52542251,52542577,52543061,52543441,	52538336,52541997,52542452,52542736,52543226,52544362,
chr19	44900174	44900843	-2473.5	1700039E22Rik	NR_045315	19	-	44902982	44910427	44910428	44910427	3	44902982,44907192,44909980,	44903181,44907313,44910427,
chr6	85396241	85396766	-274.5	1700040I03Rik	NM_001163427	6	-	85396778	85401295	85397170	85401172	5	85396778,85397514,85397929,85398484,85401106,	85397290,85397681,85398038,85398584,85401295,
chr2	170144449	170145268	-37001.5	1700040N02Rik	NR_040610	2	+	170181860	170205934	170205935	170205934	8	170181860,170182297,170197519,170198901,170200962,170204021,170204619,170205672,	170181897,170182418,170197627,170199031,170201182,170204255,170204673,170205934,
chr2	170172418	170173175	-9063.5	1700040N02Rik	NR_040610	2	+	170181860	170205934	170205935	170205934	8	170181860,170182297,170197519,170198901,170200962,170204021,170204619,170205672,	170181897,170182418,170197627,170199031,170201182,170204255,170204673,170205934,
chrX	151607849	151608205	48504	1700042B14Rik	NM_001081671	20	-	151559523	151582391	151559743	151560372	3	151559523,151569596,151582342,	151560397,151569726,151582391,
chr4	57382732	57383439	10422.5	1700042G15Rik	NR_038178	4	-	57372663	57377163	57377164	57377163	3	57372663,57374946,57376905,	57374288,57375090,57377163,
chr18	49647989	49648444	-34725.5	1700044K03Rik	NR_033785	18	+	49682942	49684093	49684094	49684093	2	49682942,49683786,	49683010,49684093,
chr18	49718790	49719528	36217	1700044K03Rik	NR_033785	18	+	49682942	49684093	49684094	49684093	2	49682942,49683786,	49683010,49684093,
chr15	11895963	11896698	-485.5	1700047G03Rik	NR_040447	15	+	11896816	11899837	11899838	11899837	3	11896816,11897568,11899224,	11896950,11897658,11899837,
chr15	11901417	11902256	5020.5	1700047G03Rik	NR_040447	15	+	11896816	11899837	11899838	11899837	3	11896816,11897568,11899224,	11896950,11897658,11899837,
chr15	11908524	11908999	11945.5	1700047G03Rik	NR_040447	15	+	11896816	11899837	11899838	11899837	3	11896816,11897568,11899224,	11896950,11897658,11899837,
chr16	92314437	92315026	5771.5	1700048M11Rik	NR_045300	16	-	92308960	92312710	92312711	92312710	2	92308960,92312592,	92309323,92312710,
chr6	100462245	100463145	-14698	1700049E22Rik	NR_040525	6	+	100477393	100483419	100483420	100483419	4	100477393,100479612,100483058,100483298,	100477632,100479690,100483123,100483419,
chr6	100477952	100478524	845	1700049E22Rik	NR_040525	6	+	100477393	100483419	100483420	100483419	4	100477393,100479612,100483058,100483298,	100477632,100479690,100483123,100483419,
chr12	81995902	81996811	-28061.5	1700052I22Rik	NR_033786	12	-	82024418	82025433	82025434	82025433	2	82024418,82025214,	82024574,82025433,
chr6	112141033	112141627	-19371	1700054K19Rik	NR_027865	6	+	112160701	112162511	112162512	112162511	3	112160701,112161511,112162183,	112160757,112161575,112162511,
chr6	112147337	112147870	-13097.5	1700054K19Rik	NR_027865	6	+	112160701	112162511	112162512	112162511	3	112160701,112161511,112162183,	112160757,112161575,112162511,
chr6	112157030	112157817	-3277.5	1700054K19Rik	NR_027865	6	+	112160701	112162511	112162512	112162511	3	112160701,112161511,112162183,	112160757,112161575,112162511,
chr19	3962406	3962960	3876	1700055N04Rik	NM_028545	19	+	3958807	3970437	3958875	3969946	10	3958807,3963838,3964467,3964816,3965055,3965253,3965632,3966371,3968441,3969762,	3958912,3964000,3964577,3964936,3965140,3965334,3966018,3966537,3968540,3970437,
chr1	159006233	159006800	-22761.5	1700057K13Rik	NM_028540	1	-	159029278	159038775	159029473	159038699	9	159029278,159029834,159030210,159030590,159034474,159035161,159037320,159037973,159038661,	159029536,159029877,159030393,159030654,159034533,159035217,159037388,159038017,159038775,
chr1	159006829	159007913	-21907	1700057K13Rik	NM_028540	1	-	159029278	159038775	159029473	159038699	9	159029278,159029834,159030210,159030590,159034474,159035161,159037320,159037973,159038661,	159029536,159029877,159030393,159030654,159034533,159035217,159037388,159038017,159038775,
chr1	159015999	159017008	-12774.5	1700057K13Rik	NM_028540	1	-	159029278	159038775	159029473	159038699	9	159029278,159029834,159030210,159030590,159034474,159035161,159037320,159037973,159038661,	159029536,159029877,159030393,159030654,159034533,159035217,159037388,159038017,159038775,
chr2	158029782	158030470	12383	1700060C20Rik	NR_036606	2	+	158017743	158021469	158021470	158021469	3	158017743,158019846,158021090,	158017794,158020003,158021469,
chr17	57036953	57037916	22379.5	1700061G19Rik	NM_030141	17	+	57015055	57028260	57015683	57028144	14	57015055,57015510,57016785,57019873,57020368,57021589,57021963,57022202,57022738,57023049,57024173,57024506,57025863,57028059,	57015102,57015818,57017011,57019961,57020488,57021669,57022112,57022408,57022919,57023282,57024390,57024645,57026109,57028260,
chr3	116764654	116765205	1490.5	1700061I17Rik	NR_038029	3	-	116763439	116780682	116780683	116780682	9	116763439,116764021,116764397,116765368,116769736,116770636,116771889,116779915,116780310,	116763788,116764262,116764599,116765404,116770067,116770742,116771976,116780144,116780682,
chr9	40999002	40999588	-14942	1700063D05Rik	NR_040392	9	+	41014237	41025709	41025710	41025709	5	41014237,41018920,41024817,41025367,41025542,	41014411,41019116,41024895,41025456,41025709,
chr9	41015307	41016484	1658.5	1700063D05Rik	NR_040392	9	+	41014237	41025709	41025710	41025709	5	41014237,41018920,41024817,41025367,41025542,	41014411,41019116,41024895,41025456,41025709,
chr9	41036567	41037399	22746	1700063D05Rik	NR_040392	9	+	41014237	41025709	41025710	41025709	5	41014237,41018920,41024817,41025367,41025542,	41014411,41019116,41024895,41025456,41025709,
chr10	118503034	118503319	-26783.5	1700064J06Rik	NR_045348	10	+	118529960	118540162	118540163	118540162	4	118529960,118530817,118532653,118539936,	118529988,118530857,118532741,118540162,
chr15	63660530	63660797	11921.5	1700065I16Rik	NR_040315	15	+	63648742	63651094	63651095	63651094	3	63648742,63649764,63650560,	63648832,63649950,63651094,
chr18	56768275	56768792	20532.5	1700065I17Rik	NM_026099	18	+	56748001	56754432	56748017	56754310	3	56748001,56752030,56754101,	56748123,56752138,56754432,
chr18	56781714	56782342	34027	1700065I17Rik	NM_026099	18	+	56748001	56754432	56748017	56754310	3	56748001,56752030,56754101,	56748123,56752138,56754432,
chr6	35329611	35330479	49200	1700065J11Rik	NR_040526	6	+	35280845	35286828	35286829	35286828	3	35280845,35284850,35286613,	35280881,35285024,35286828,
chr1	90864821	90865773	-47390	1700067G17Rik	NR_040471	1	+	90912687	90918784	90918785	90918784	3	90912687,90913120,90918546,	90912946,90913223,90918784,
chr17	48237683	48238524	11522.5	1700067P10Rik	NM_026625	17	+	48226581	48227869	48226983	48227697	3	48226581,48226973,48227184,	48226640,48227020,48227869,
chr17	48247253	48247914	21002.5	1700067P10Rik	NM_026625	17	+	48226581	48227869	48226983	48227697	3	48226581,48226973,48227184,	48226640,48227020,48227869,
chr5	114173469	114175071	31838	1700069L16Rik	NR_033216	5	-	114142432	114174780	114174781	114174780	3	114142432,114173708,114174639,	114142827,114173873,114174780,
chr11	81348201	81348711	-37547	1700071K01Rik	NM_001033765	11	-	81386003	81387040	81386159	81386974	1	81386003,	81387040,
chr11	81426422	81427892	41154	1700071K01Rik	NM_001033765	11	-	81386003	81387040	81386159	81386974	1	81386003,	81387040,
chr17	43743518	43744060	18501	1700071M16Rik	NR_045444	17	-	43725288	43728457	43728458	43728457	3	43725288,43726345,43726721,	43725901,43726497,43728457,
chr6	145288862	145290890	-46268	1700073E17Rik	NR_003625	6	+	145336144	145340742	145340743	145340742	1	145336144,	145340742,
chr6	145296505	145297232	-39275.5	1700073E17Rik	NR_003625	6	+	145336144	145340742	145340743	145340742	1	145336144,	145340742,
chr6	145308529	145309097	-27331	1700073E17Rik	NR_003625	6	+	145336144	145340742	145340743	145340742	1	145336144,	145340742,
chr1	171847940	171848617	-10790.5	1700084C01Rik	NM_001033185	1	+	171859069	171864783	171860104	171864330	4	171859069,171860049,171863125,171863772,	171859133,171860290,171863245,171864783,
chr1	171849260	171849787	-9545.5	1700084C01Rik	NM_001033185	1	+	171859069	171864783	171860104	171864330	4	171859069,171860049,171863125,171863772,	171859133,171860290,171863245,171864783,
chr1	171851452	171852495	-7095.5	1700084C01Rik	NM_001033185	1	+	171859069	171864783	171860104	171864330	4	171859069,171860049,171863125,171863772,	171859133,171860290,171863245,171864783,
chr12	75345722	75346112	-39345	1700086L19Rik	NR_030733	12	+	75385262	75396936	75396937	75396936	5	75385262,75386501,75389694,75396309,75396539,	75385442,75386624,75389920,75396424,75396936,
chr15	78956609	78957399	-8080	1700088E04Rik	NM_138581	15	-	78965084	78971680	78965580	78971412	7	78965084,78965782,78966066,78966736,78969667,78971310,78971584,	78965651,78965882,78966194,78966918,78969729,78971421,78971680,
chr17	87309033	87309533	-7404	1700090G07Rik	NM_030104	17	+	87316687	87321706	87316804	87321706	3	87316687,87317590,87321525,	87316920,87317925,87321706,
chr17	87314769	87315440	-1582.5	1700090G07Rik	NM_030104	17	+	87316687	87321706	87316804	87321706	3	87316687,87317590,87321525,	87316920,87317925,87321706,
chr17	87318104	87318568	1649	1700090G07Rik	NM_030104	17	+	87316687	87321706	87316804	87321706	3	87316687,87317590,87321525,	87316920,87317925,87321706,
chr8	80153892	80154636	6194	1700092C02Rik	NR_045467	8	+	80148070	80152854	80152855	80152854	3	80148070,80151504,80152728,	80148183,80151620,80152854,
chr11	109192596	109193231	-15266.5	1700096J18Rik	NR_027883	11	+	109208180	109214964	109214965	109214964	2	109208180,109214697,	109208365,109214964,
chr13	70722567	70723042	10686.5	1700100L14Rik	NR_045934	13	+	70712118	70714981	70714982	70714981	3	70712118,70713667,70714596,	70712249,70713830,70714981,
chr13	70725767	70726450	13990.5	1700100L14Rik	NR_045934	13	+	70712118	70714981	70714982	70714981	3	70712118,70713667,70714596,	70712249,70713830,70714981,
chr2	28908215	28909068	1225.5	1700101E01Rik	NM_001085514	2	-	28907416	28910585	28907693	28910527	2	28907416,28910333,	28907779,28910585,
chr12	7369717	7370177	-8897	1700101O22Rik	NR_045045	12	-	7378844	7387135	7387136	7387135	3	7378844,7382657,7387070,	7379008,7382764,7387135,
chr17	3570722	3571445	13260.5	1700102H20Rik	NR_045302	17	+	3557823	3559862	3559863	3559862	3	3557823,3558520,3559542,	3557903,3558680,3559862,
chr17	3602061	3602494	44454.5	1700102H20Rik	NR_045302	17	+	3557823	3559862	3559863	3559862	3	3557823,3558520,3559542,	3557903,3558680,3559862,
chr11	88071551	88072131	-35703	1700106J16Rik	NM_028859	11	+	88107544	88108762	88107597	88108055	1	88107544,	88108762,
chr11	88105037	88105629	-2211	1700106J16Rik	NM_028859	11	+	88107544	88108762	88107597	88108055	1	88107544,	88108762,
chr17	85501060	85501847	11414.5	1700106N22Rik	NM_028576	17	+	85490039	85857919	85490065	85857478	11	85490039,85495829,85513122,85790912,85792797,85793941,85801765,85830810,85838866,85851535,85857401,	85490202,85496001,85513186,85790972,85792851,85794004,85801831,85830884,85838929,85851666,85857919,
chr17	85515890	85516498	26155	1700106N22Rik	NM_028576	17	+	85490039	85857919	85490065	85857478	11	85490039,85495829,85513122,85790912,85792797,85793941,85801765,85830810,85838866,85851535,85857401,	85490202,85496001,85513186,85790972,85792851,85794004,85801831,85830884,85838929,85851666,85857919,
chr14	122622813	122623532	-5953.5	1700108J01Rik	NR_015532	14	-	122629126	122632859	122632860	122632859	2	122629126,122632677,	122629410,122632859,
chr14	122624401	122625073	-4389	1700108J01Rik	NR_015532	14	-	122629126	122632859	122632860	122632859	2	122629126,122632677,	122629410,122632859,
chr14	122648359	122648909	19508	1700108J01Rik	NR_015532	14	-	122629126	122632859	122632860	122632859	2	122629126,122632677,	122629410,122632859,
chr12	36941461	36941971	6785	1700108M19Rik	NM_027699	12	-	36934931	36944788	36935122	36939277	5	36934931,36936277,36939151,36940913,36944757,	36935287,36936304,36939303,36941002,36944788,
chr2	74553685	74554573	6029	1700109F18Rik	NR_027899	2	-	74548100	74554186	74554187	74554186	3	74548100,74552327,74553762,	74548337,74552457,74554186,
chr14	61913092	61913931	1692.5	1700109G14Rik	NR_033788	14	-	61911819	61924170	61924171	61924170	3	61911819,61913465,61923977,	61912018,61913868,61924170,
chr9	40138123	40138707	-2641	1700110K17Rik	NR_040728	9	+	40141056	40150921	40150922	40150921	3	40141056,40149622,40150788,	40141171,40150079,40150921,
chr14	101559538	101559878	-37198	1700110M21Rik	NM_029680	14	-	101596906	101599285	101597135	101598340	3	101596906,101599150,101599271,	101598701,101599200,101599285,
chrX	67414063	67414575	231885	1700111N16Rik	NR_033213	20	-	67182434	67396762	67396763	67396762	9	67182434,67202230,67220581,67232762,67233289,67242172,67351417,67385047,67396684,	67182863,67202274,67220741,67232837,67233379,67242271,67351483,67385129,67396762,
chr3	87995908	87996622	20784	1700113A16Rik	NR_045997	3	-	87975481	87981706	87981707	87981706	3	87975481,87979772,87981508,	87976179,87979856,87981706,
chr16	34902185	34902832	-33431.5	1700119H24Rik	NR_040536	16	-	34935940	34939414	34939415	34939414	3	34935940,34936833,34939253,	34936345,34936850,34939414,
chr15	99070339	99070923	-11587	1700120C14Rik	NR_045627	15	+	99082218	99092471	99092472	99092471	3	99082218,99092055,99092382,	99082431,99092138,99092471,
chr18	74731428	74732052	76409	1700120E14Rik	NR_045368	18	-	74655331	74690777	74690778	74690777	4	74655331,74682211,74684793,74690716,	74655767,74682906,74685529,74690777,
chr16	5940017	5940499	-35421	1700123O21Rik	NR_045799	16	+	5975679	5998588	5998589	5998588	4	5975679,5993418,5994289,5998332,	5975932,5993493,5994376,5998588,
chr16	6018497	6019289	43214	1700123O21Rik	NR_045799	16	+	5975679	5998588	5998589	5998588	4	5975679,5993418,5994289,5998332,	5975932,5993493,5994376,5998588,
chr8	70885537	70886327	-6425	1700125H03Rik	NR_038189	8	+	70892357	70896191	70896192	70896191	3	70892357,70893135,70895894,	70892432,70893243,70896191,
chr11	84996112	84997014	11966	1700125H20Rik	NM_028589	11	+	84984597	84994655	84984678	84994472	6	84984597,84986335,84986689,84987518,84991758,84994387,	84984728,84986436,84986864,84987617,84991953,84994655,
chr14	106838453	106838872	22259.5	1700128A07Rik	NR_045938	14	-	106816403	106885700	106885701	106885700	4	106816403,106822911,106842527,106885619,	106816660,106823300,106842620,106885700,
chr14	106899667	106900165	83513	1700128A07Rik	NR_045938	14	-	106816403	106885700	106885701	106885700	4	106816403,106822911,106842527,106885619,	106816660,106823300,106842620,106885700,
chr9	8208685	8209348	-12871.5	1700128F08Rik	NR_033618	9	+	8221888	8241986	8241987	8241986	3	8221888,8225241,8241267,	8222170,8225347,8241986,
chr14	59733153	59733643	-18478	1700129C05Rik	NM_026461	14	-	59751876	59761729	59752240	59761683	5	59751876,59758440,59758840,59760949,59761294,	59752254,59758511,59758938,59761029,59761729,
chr1	100041390	100041736	13520	1810006J02Rik	NR_040439	1	+	100028043	100041231	100041232	100041231	3	100028043,100030088,100039873,	100028280,100030177,100041231,
chr19	58645766	58646577	-34646.5	1810007D17Rik	NR_038136	19	+	58680818	58704242	58704243	58704242	3	58680818,58703395,58703825,	58680978,58703557,58704242,
chr19	58688929	58689512	8402.5	1810007D17Rik	NR_038136	19	+	58680818	58704242	58704243	58704242	3	58680818,58703395,58703825,	58680978,58703557,58704242,
chr7	152428780	152429605	37470.5	1810010D01Rik	NR_033626	7	-	152391722	152394023	152394024	152394023	3	152391722,152392833,152393930,	152392485,152392909,152394023,
chr11	106879760	106880441	-9435.5	1810010H24Rik	NM_001163473	11	+	106889536	106891755	106889723	106891088	3	106889536,106889676,106890898,	106889581,106889870,106891755,
chr11	106905542	106906190	16330	1810010H24Rik	NM_001163473	11	+	106889536	106891755	106889723	106891088	3	106889536,106889676,106890898,	106889581,106889870,106891755,
chr14	33614345	33614935	15492	1810011H11Rik	NM_001163616	14	+	33599148	33631153	33599236	33630056	5	33599148,33618309,33619965,33621534,33630032,	33599281,33618362,33620096,33621564,33631153,
chr8	25505223	25505843	-42554	1810011O10Rik	NM_026931	8	-	25548087	25549417	25549047	25549367	1	25548087,	25549417,
chr11	78639592	78640597	-1.5	1810012P15Rik	NM_001076681	11	+	78640096	78657400	78649534	78652641	4	78640096,78649519,78651591,78652624,	78640137,78649659,78651683,78657400,
chr11	78669607	78670353	29884	1810012P15Rik	NM_001076681	11	+	78640096	78657400	78649534	78652641	4	78640096,78649519,78651591,78652624,	78640137,78649659,78651683,78657400,
chr16	8869776	8870389	39890.5	1810013L24Rik	NM_001081400	16	+	8830192	8859016	8830552	8856130	4	8830192,8831413,8843060,8855886,	8830777,8831493,8843335,8859016,
chr16	8871572	8872451	41819.5	1810013L24Rik	NM_001081400	16	+	8830192	8859016	8830552	8856130	4	8830192,8831413,8843060,8855886,	8830777,8831493,8843335,8859016,
chr8	108639506	108640184	-19454	1810019D21Rik	NR_040344	8	+	108659299	108662621	108662622	108662621	5	108659299,108660430,108661066,108661368,108661727,	108659631,108660587,108661249,108661443,108662621,
chr4	133068762	133069539	-5726.5	1810019J16Rik	NM_133707	4	+	133074877	133086704	133083888	133086283	4	133074877,133083856,133085745,133086201,	133074966,133084923,133085819,133086704,
chr2	127030465	127031047	18666	1810024B03Rik	NM_198630	2	-	127012090	127034015	127012410	127013012	2	127012090,127033910,	127013249,127034015,
chr9	21396449	21397878	-1.5	1810026J23Rik	NM_178619	9	+	21397165	21400413	21397402	21398281	2	21397165,21397593,	21397513,21400413,
chr8	68966439	68967187	-33431	1810029B16Rik	NM_025465	8	-	69000244	69010405	69000573	69010312	7	69000244,69001913,69004238,69005361,69006404,69007956,69010310,	69000807,69001955,69004386,69005445,69006441,69008068,69010405,
chr8	68974341	68974917	-25615	1810029B16Rik	NM_025465	8	-	69000244	69010405	69000573	69010312	7	69000244,69001913,69004238,69005361,69006404,69007956,69010310,	69000807,69001955,69004386,69005445,69006441,69008068,69010405,
chr8	69021164	69021684	21180	1810029B16Rik	NM_025465	8	-	69000244	69010405	69000573	69010312	7	69000244,69001913,69004238,69005361,69006404,69007956,69010310,	69000807,69001955,69004386,69005445,69006441,69008068,69010405,
chr4	34729786	34730583	14264.5	1810030N24Rik	NM_025471	4	-	34715920	34725585	34716237	34718640	4	34715920,34718506,34719122,34725472,	34716395,34718662,34719301,34725585,
chrX	12254634	12255063	22839.5	1810030O07Rik	NM_175141	20	-	12232009	12250671	12234988	12250666	7	12232009,12234987,12239775,12241625,12246652,12250151,12250451,	12233611,12235149,12239954,12241774,12246771,12250285,12250671,
chr3	122649679	122650144	22597.5	1810037I17Rik	NM_024461	3	+	122627314	122629111	122627377	122628396	2	122627314,122628396,	122627573,122629111,
chr11	119972017	119972826	12174.5	1810043H04Rik	NM_001110242	11	+	119960247	119961737	119960295	119961516	3	119960247,119960461,119961487,	119960378,119960571,119961737,
chr11	98300002	98300637	1298.5	1810046J19Rik	NM_025559	11	-	98299021	98300301	98299375	98300259	4	98299021,98299550,98299960,98300171,	98299458,98299626,98300057,98300301,
chr9	51143236	51143963	45809.5	1810046K07Rik	NM_027217	9	-	51097790	51137021	51098151	51103067	5	51097790,51099651,51103061,51126385,51136912,	51098552,51099949,51103103,51126487,51137021,
chr19	3699323	3699868	-8736.5	1810055G02Rik	NM_028077	19	+	3708332	3717880	3715726	3717592	4	3708332,3714403,3715637,3716490,	3708435,3714624,3715801,3717880,
chr14	20886269	20887112	-8166.5	1810063B07Rik	NM_026209	14	-	20894857	20902393	20896509	20902308	2	20894857,20902099,	20896865,20902393,
chr14	20889833	20890320	-4780.5	1810063B07Rik	NM_026209	14	-	20894857	20902393	20896509	20902308	2	20894857,20902099,	20896865,20902393,
chr14	20903376	20904081	8871.5	1810063B07Rik	NM_026209	14	-	20894857	20902393	20896509	20902308	2	20894857,20902099,	20896865,20902393,
chr14	20932986	20933837	38554.5	1810063B07Rik	NM_026209	14	-	20894857	20902393	20896509	20902308	2	20894857,20902099,	20896865,20902393,
chr14	20946612	20947159	52028.5	1810063B07Rik	NM_026209	14	-	20894857	20902393	20896509	20902308	2	20894857,20902099,	20896865,20902393,
chr11	58215429	58216109	-18843	1810065E05Rik	NM_027239	11	+	58234612	58239524	58235199	58239404	6	58234612,58235182,58235697,58236233,58237316,58239166,	58234691,58235271,58235807,58236385,58237447,58239524,
chr19	4497255	4498265	973	2010003K11Rik	NM_027237	19	-	4496787	4498582	4497515	4498518	2	4496787,4498243,	4497613,4498582,
chr4	40204751	40205176	-11647.5	2010003O02Rik	NR_045265	4	+	40216611	40217253	40217254	40217253	2	40216611,40217070,	40216751,40217253,
chr2	172154526	172155200	-16213	2010011I20Rik	NM_025912	2	+	172171076	172181248	172171161	172178301	3	172171076,172176954,172178085,	172171346,172177123,172181248,
chr2	126730746	126731310	14898	2010106G01Rik	NM_023220	2	-	126716130	126758970	126719947	126758747	15	126716130,126730645,126733841,126738378,126739267,126742946,126743535,126745374,126746053,126749191,126751481,126752023,126752552,126753484,126758682,	126720021,126730805,126733915,126738480,126739323,126743020,126743616,126745475,126746149,126749342,126751614,126752112,126752734,126753603,126758970,
chr6	34958405	34958851	63334	2010107G12Rik	NM_001025573	6	-	34895294	34927998	34896079	34909561	8	34895294,34903764,34904969,34905869,34906876,34909454,34927025,34927805,	34896225,34904017,34905125,34905989,34907057,34909613,34927182,34927998,
chr10	61564627	61565477	-5351	2010107G23Rik	NM_027251	10	-	61570403	61573760	61571601	61572723	4	61570403,61572631,61572983,61573706,	61571870,61572759,61573061,61573760,
chr10	61567825	61568436	-2272.5	2010107G23Rik	NM_027251	10	-	61570403	61573760	61571601	61572723	4	61570403,61572631,61572983,61573706,	61571870,61572759,61573061,61573760,
chr14	31900598	31901172	-36805	2010107H07Rik	NR_024069	14	-	31937690	31942115	31942116	31942115	2	31937690,31941818,	31937794,31942115,
chr15	74703438	74703780	-5156	2010109I03Rik	NM_025929	15	-	74708765	74712133	74710277	74712094	3	74708765,74711104,74712043,	74710461,74711202,74712133,
chr15	74726687	74727381	18269	2010109I03Rik	NM_025929	15	-	74708765	74712133	74710277	74712094	3	74708765,74711104,74712043,	74710461,74711202,74712133,
chr7	129385829	129386109	22960	2010110P09Rik	NM_027363	7	+	129363009	129366052	129363225	129365688	7	129363009,129363990,129364172,129364363,129364615,129365345,129365635,	129363291,129364062,129364252,129364493,129364676,129365467,129366052,
chr7	129394902	129395755	32319.5	2010110P09Rik	NM_027363	7	+	129363009	129366052	129363225	129365688	7	129363009,129363990,129364172,129364363,129364615,129365345,129365635,	129363291,129364062,129364252,129364493,129364676,129365467,129366052,
chr13	63132152	63132406	15986	2010111I01Rik	NM_028079	13	+	63116293	63400963	63116526	63400159	15	63116293,63134382,63162394,63169399,63257905,63272300,63291787,63292374,63300815,63311414,63341395,63341565,63383449,63398165,63400019,	63117322,63134548,63162553,63169644,63258094,63272406,63291889,63292481,63300858,63311474,63341463,63341639,63383565,63398251,63400963,
chr13	63147942	63148573	31964.5	2010111I01Rik	NM_028079	13	+	63116293	63400963	63116526	63400159	15	63116293,63134382,63162394,63169399,63257905,63272300,63291787,63292374,63300815,63311414,63341395,63341565,63383449,63398165,63400019,	63117322,63134548,63162553,63169644,63258094,63272406,63291889,63292481,63300858,63311474,63341463,63341639,63383565,63398251,63400963,
chrX	6998160	6998587	9144.5	2010204K13Rik	NR_027925	20	-	6989229	6998172	6998173	6998172	2	6989229,6998053,	6989657,6998172,
chrX	6999771	7000472	11179.5	2010204K13Rik	NR_027924	20	-	6988942	7000113	7000114	7000113	2	6988942,7000004,	6989657,7000113,
chr4	108011794	108012648	11465	2010305A19Rik	NM_027250	4	+	108000756	108013322	108000789	108011175	3	108000756,108004815,108010727,	108000894,108004955,108013322,
chr4	108015558	108016126	15086	2010305A19Rik	NM_027250	4	+	108000756	108013322	108000789	108011175	3	108000756,108004815,108010727,	108000894,108004955,108013322,
chrX	12784907	12785684	-26470.5	2010308F09Rik	NR_045430	20	-	12811766	12813408	12813409	12813408	3	12811766,12812543,12813326,	12812072,12812624,12813408,
chr9	64807857	64809264	-77.5	2010321M09Rik	NM_001077631	9	+	64808638	64834780	64812188	64833907	13	64808638,64809500,64812132,64814496,64819779,64820498,64821024,64823423,64825943,64827581,64829795,64831784,64833665,	64808744,64809804,64812409,64814603,64819934,64820616,64821166,64823515,64826087,64827714,64829913,64831849,64834780,
chr2	136717397	136718239	-180	2210009G21Rik	NM_028834	2	+	136717998	136894128	136731309	136894063	8	136717998,136731278,136825919,136830669,136869735,136872452,136891865,136893328,	136718096,136731335,136826008,136830789,136869812,136872540,136891965,136894128,
chr7	20541834	20542322	19425	2210010C17Rik	NM_027308	7	-	20522653	20536091	20523593	20535856	5	20522653,20524521,20527098,20530052,20535793,	20523598,20524690,20527367,20530261,20536091,
chr4	106836412	106837221	30050.5	2210012G02Rik	NM_025617	4	-	106806766	106850970	106812215	106850267	5	106806766,106820119,106838152,106850169,106850842,	106812403,106820312,106838293,106850308,106850970,
chr13	58489101	58489687	7988	2210016F16Rik	NM_027335	13	-	58481406	58486585	58483140	58486514	4	58481406,58483768,58485510,58486184,	58483369,58483963,58485769,58486585,
chr12	74654917	74655714	5846.5	2210039B01Rik	NR_044985	12	+	74649469	74652972	74652973	74652972	4	74649469,74650055,74651182,74652142,	74649557,74650127,74651227,74652972,
chr17	15202348	15203354	12829	2210404J11Rik	NM_001034891	17	+	15190022	15201195	15195750	15200580	7	15190022,15193714,15195723,15196307,15196729,15198032,15200565,	15190350,15193797,15195799,15196432,15196947,15198145,15201195,
chr10	80857696	80858321	2200.5	2210404O07Rik	NM_001099917	10	+	80855808	80857823	80855837	80857640	4	80855808,80856528,80856832,80857520,	80855903,80856639,80856894,80857823,
chr5	149567768	149568470	14704	2210417A02Rik	NR_028285	5	+	149553415	149554714	149554715	149554714	2	149553415,149554310,	149553559,149554714,
chr17	35715032	35715621	10897.5	2300002M23Rik	NM_175148	17	+	35704429	35705889	35704498	35705760	2	35704429,35704778,	35704564,35705889,
chr2	150434836	150435405	26304.5	2310001A20Rik	NM_027977	2	-	150408816	150434258	150409714	150434214	9	150408816,150411498,150412116,150412727,150414638,150415768,150420037,150425979,150434123,	150409923,150411690,150412250,150412901,150414754,150415860,150420152,150426095,150434258,
chr6	129204800	129205561	22540.5	2310001H17Rik	NR_040266	6	-	129182640	129188499	129188500	129188499	4	129182640,129183081,129187756,129188453,	129182964,129183170,129187874,129188499,
chr6	129205968	129206553	23620.5	2310001H17Rik	NR_040266	6	-	129182640	129188499	129188500	129188499	4	129182640,129183081,129187756,129188453,	129182964,129183170,129187874,129188499,
chr2	180446096	180446795	-804.5	2310003C23Rik	NM_029607	2	+	180447250	180453221	180447907	180452715	4	180447250,180449394,180451563,180452542,	180448024,180449590,180451760,180453221,
chr13	99231287	99231836	37497.5	2310005E17Rik	NR_045498	13	-	99194064	99205019	99205020	99205019	3	99194064,99199004,99204816,	99194870,99199178,99205019,
chr16	57092560	57093110	55756	2310005G13Rik	NM_183281	16	-	57037079	57071458	57039109	57071143	7	57037079,57040799,57045302,57047007,57049457,57071102,57071398,	57039202,57040944,57045489,57047213,57049649,57071249,57071458,
chr1	95070625	95072342	23552.5	2310007B03Rik	NM_172411	1	-	95047931	95057524	95048584	95056705	6	95047931,95049493,95051063,95052555,95056177,95057465,	95048676,95049849,95051216,95052780,95056926,95057524,
chr16	16104174	16104955	215246	2310008H04Rik	NM_146068	16	-	15889319	16146925	15889722	16146869	20	15889319,15895235,15895618,15897316,15903001,15904149,15912611,15912761,15915392,15936645,15966694,15968620,16037582,16048096,16053358,16114919,16118899,16140098,16140800,16146837,	15889877,15895288,15895732,15897409,15903147,15904353,15912670,15912901,15915479,15936785,15966944,15968809,16037801,16048196,16053608,16115073,16119075,16140164,16140955,16146925,
chr16	16150819	16151313	261747	2310008H04Rik	NM_146068	16	-	15889319	16146925	15889722	16146869	20	15889319,15895235,15895618,15897316,15903001,15904149,15912611,15912761,15915392,15936645,15966694,15968620,16037582,16048096,16053358,16114919,16118899,16140098,16140800,16146837,	15889877,15895288,15895732,15897409,15903147,15904353,15912670,15912901,15915479,15936785,15966944,15968809,16037801,16048196,16053608,16115073,16119075,16140164,16140955,16146925,
chr7	13512310	13514025	403.5	2310014L17Rik	NM_029809	7	+	13512764	13516420	13513244	13514242	2	13512764,13513233,	13512814,13516420,
chr12	81233592	81234244	12386	2310015A10Rik	NR_033514	12	-	81221532	81233830	81233831	81233830	3	81221532,81232800,81233713,	81226112,81232945,81233830,
chr12	81258727	81259137	37400	2310015A10Rik	NR_033514	12	-	81221532	81233830	81233831	81233830	3	81221532,81232800,81233713,	81226112,81232945,81233830,
chr10	69648789	69649439	-18300	2310015B20Rik	NR_038041	10	+	69667414	69682458	69682459	69682458	3	69667414,69679699,69682224,	69667506,69679813,69682458,
chr10	69658430	69659123	-8637.5	2310015B20Rik	NR_038041	10	+	69667414	69682458	69682459	69682458	3	69667414,69679699,69682224,	69667506,69679813,69682458,
chr7	28337796	28338756	-37	2310022A10Rik	NM_175107	7	+	28338313	28367116	28341508	28365855	10	28338313,28341432,28345570,28349504,28349678,28350665,28356582,28359609,28363731,28365355,	28338371,28341552,28345621,28349591,28349792,28350746,28356719,28359758,28363801,28367116,
chr8	127201309	127201837	41918	2310022B05Rik	NM_175149	8	-	127159655	127187268	127161807	127187082	4	127159655,127162990,127175270,127186747,	127161863,127163514,127175320,127187268,
chr4	10979514	10980226	1676	2310030N02Rik	NM_001085493	4	-	10978194	11003350	10978243	11003322	9	10978194,10980578,10986158,10988007,10989196,10993797,10997346,11000290,11003126,	10978371,10980634,10986259,10988140,10989298,10993853,10997468,11000389,11003350,
chr4	11008935	11009559	31053	2310030N02Rik	NM_001085493	4	-	10978194	11003350	10978243	11003322	9	10978194,10980578,10986158,10988007,10989196,10993797,10997346,11000290,11003126,	10978371,10980634,10986259,10988140,10989298,10993853,10997468,11000389,11003350,
chr1	107576587	107576992	16352.5	2310035C23Rik	NM_029349	1	+	107560437	107651707	107560684	107650199	28	107560437,107574739,107583706,107583858,107588482,107588788,107589460,107592004,107593077,107600507,107610425,107613354,107615351,107616028,107617844,107622225,107622919,107624516,107627777,107631094,107632499,107637011,107637873,107639787,107642645,107646898,107647549,107650079,	107561209,107574828,107583761,107583971,107588685,107588879,107589753,107592079,107593172,107600619,107610515,107613425,107615491,107616192,107617991,107622381,107623042,107624564,107627856,107631200,107632598,107637093,107637936,107639925,107642761,107646986,107647619,107651707,
chr2	131035493	131036787	-35	2310035K24Rik	NM_027129	2	+	131036175	131039249	131037033	131038841	4	131036175,131036998,131038182,131038561,	131036416,131037208,131038471,131039249,
chr10	94816212	94817301	17847.5	2310039L15Rik	NR_045337	10	+	94798909	94825849	94825850	94825849	3	94798909,94820900,94825580,	94799188,94820991,94825849,
chr1	179614939	179615652	43623.5	2310043L19Rik	NR_037994	1	-	179571672	179573073	179573074	179573073	3	179571672,179572140,179572837,	179572027,179572244,179573073,
chr12	88264483	88265665	-22918	2310044G17Rik	NR_033623	12	+	88287992	88306313	88306314	88306313	5	88287992,88293693,88300677,88301221,88302729,	88288199,88293880,88300777,88301390,88306313,
chr12	88285887	88286496	-1800.5	2310044G17Rik	NR_033623	12	+	88287992	88306313	88306314	88306313	5	88287992,88293693,88300677,88301221,88302729,	88288199,88293880,88300777,88301390,88306313,
chr7	51740348	51741004	-4631	2310044H10Rik	NM_197991	7	-	51745307	51751882	51746241	51751768	7	51745307,51747324,51747513,51747923,51748559,51750177,51751625,	51746339,51747417,51747694,51748027,51748668,51750249,51751882,
chr8	119396349	119397429	-15695	2310061C15Rik	NM_026844	8	-	119412584	119445335	119413672	119435107	4	119412584,119417987,119435027,119445250,	119413758,119418058,119435133,119445335,
chr17	36033654	36034681	4546.5	2310061I04Rik	NM_001033630	17	-	36029621	36034322	36029797	36034206	6	36029621,36029984,36031863,36032228,36032615,36034135,	36029910,36030053,36032063,36032316,36033016,36034322,
chr16	88710884	88711312	3683	2310061N02Rik	NM_027155	16	-	88707415	88708206	88707627	88708151	1	88707415,	88708206,
chr11	66923666	66924318	-1970	2310065F04Rik	NR_038055	11	-	66925962	66933581	66933582	66933581	5	66925962,66928155,66929613,66933258,66933548,	66927618,66928640,66930001,66933415,66933581,
chr11	66926093	66926823	496	2310065F04Rik	NR_038055	11	-	66925962	66933581	66933582	66933581	5	66925962,66928155,66929613,66933258,66933548,	66927618,66928640,66930001,66933415,66933581,
chr6	82859425	82859785	31746	2310069B03Rik	NR_040520	6	-	82827859	82831846	82831847	82831846	4	82827859,82830388,82831230,82831762,	82829469,82830449,82831302,82831846,
chr8	3671827	3672846	1152.5	2400009B08Rik	NR_045271	8	-	3671184	3672320	3672321	3672320	2	3671184,3672179,	3671395,3672320,
chr6	49007652	49008331	-15801.5	2410003K15Rik	NM_029353	6	+	49023793	49034715	49023864	49034688	4	49023793,49025084,49032843,49034501,	49024101,49025262,49032924,49034715,
chr11	97459314	97459971	-181.5	2410003L11Rik	NR_045496	11	+	97459824	97484206	97484207	97484206	4	97459824,97476237,97479750,97483920,	97459980,97476341,97479812,97484206,
chr9	72939466	72940255	-10343.5	2410004A20Rik	NM_025890	9	+	72950204	72952249	72950316	72951998	3	72950204,72950636,72951022,	72950481,72950815,72952249,
chr3	145604938	145605504	4226	2410004B18Rik	NM_025555	3	+	145600995	145607238	145601022	145606833	3	145600995,145601861,145606760,	145601291,145602059,145607238,
chr11	102837250	102837862	17943	2410004I01Rik	NR_037963	11	-	102819613	102825467	102825468	102825467	3	102819613,102823122,102825334,	102820212,102823341,102825467,
chr18	33935889	33936490	-18355.5	2410004N09Rik	NR_038151	18	+	33954545	33955642	33955643	33955642	3	33954545,33955036,33955506,	33954777,33955098,33955642,
chr18	33949639	33950125	-4663	2410004N09Rik	NR_038151	18	+	33954545	33955642	33955643	33955642	3	33954545,33955036,33955506,	33954777,33955098,33955642,
chr18	33955770	33956890	1785	2410004N09Rik	NR_038151	18	+	33954545	33955642	33955643	33955642	3	33954545,33955036,33955506,	33954777,33955098,33955642,
chr18	33966483	33967074	12233.5	2410004N09Rik	NR_038151	18	+	33954545	33955642	33955643	33955642	3	33954545,33955036,33955506,	33954777,33955098,33955642,
chr18	33993003	33993505	38709	2410004N09Rik	NR_038151	18	+	33954545	33955642	33955643	33955642	3	33954545,33955036,33955506,	33954777,33955098,33955642,
chr18	33994638	33995234	40391	2410004N09Rik	NR_038151	18	+	33954545	33955642	33955643	33955642	3	33954545,33955036,33955506,	33954777,33955098,33955642,
chr18	33995467	33996310	41343.5	2410004N09Rik	NR_038151	18	+	33954545	33955642	33955643	33955642	3	33954545,33955036,33955506,	33954777,33955098,33955642,
chr3	75476328	75476676	25140	2410007B07Rik	NR_040539	3	-	75451362	75459652	75459653	75459652	3	75451362,75452721,75459311,	75451859,75452911,75459652,
chr14	71239518	71239887	-13036.5	2410012E07Rik	NR_045939	14	+	71252739	71273760	71273761	71273760	4	71252739,71255587,71272061,71272748,	71252801,71255715,71272212,71273760,
chr12	4208746	4209082	-25112	2410017P09Rik	NM_001204912	12	+	4234026	4240122	4234026	4236532	2	4234026,4236362,	4234277,4240122,
chr2	112218982	112219563	-94.5	2410042D21Rik	NM_024254	2	+	112219367	112254393	112244331	112252571	10	112219367,112244317,112244914,112246230,112247742,112248539,112248680,112249297,112250299,112252539,	112219513,112244432,112244954,112246509,112247860,112248589,112248769,112249386,112250392,112254393,
chr9	58557619	58558248	57271.5	2410076I21Rik	NM_028598	9	-	58500662	58589365	58500748	58589348	6	58500662,58505563,58507980,58513639,58559822,58589193,	58500912,58505649,58508177,58513722,58559911,58589365,
chr9	58609678	58610412	109383	2410076I21Rik	NM_028598	9	-	58500662	58589365	58500748	58589348	6	58500662,58505563,58507980,58513639,58559822,58589193,	58500912,58505649,58508177,58513722,58559911,58589365,
chr9	58623283	58623562	122760	2410076I21Rik	NM_028598	9	-	58500662	58589365	58500748	58589348	6	58500662,58505563,58507980,58513639,58559822,58589193,	58500912,58505649,58508177,58513722,58559911,58589365,
chr1	90638778	90639412	-12369	2410088K16Rik	NR_040493	1	+	90651464	90652307	90652308	90652307	3	90651464,90651658,90652108,	90651532,90651864,90652307,
chr1	90641496	90642375	-9528.5	2410088K16Rik	NR_040493	1	+	90651464	90652307	90652308	90652307	3	90651464,90651658,90652108,	90651532,90651864,90652307,
chr1	90646475	90647254	-4599.5	2410088K16Rik	NR_040493	1	+	90651464	90652307	90652308	90652307	3	90651464,90651658,90652108,	90651532,90651864,90652307,
chr4	34852438	34853123	-4256.5	2410114N07Rik	NR_040652	4	-	34857037	34858729	34858730	34858729	3	34857037,34858099,34858699,	34857856,34858198,34858729,
chr4	34869263	34870008	12598.5	2410114N07Rik	NR_040652	4	-	34857037	34858729	34858730	34858729	3	34857037,34858099,34858699,	34857856,34858198,34858729,
chr4	34905450	34905975	48675.5	2410114N07Rik	NR_040652	4	-	34857037	34858729	34858730	34858729	3	34857037,34858099,34858699,	34857856,34858198,34858729,
chr16	92478531	92479303	-69	2410124H12Rik	NM_029740	16	+	92478986	92497609	92479019	92497309	3	92478986,92492258,92497294,	92479212,92492419,92497609,
chr16	21727745	21728494	79002.5	2510009E07Rik	NM_001001881	16	-	21649117	21694737	21653274	21694477	2	21649117,21694288,	21653830,21694737,
chr4	147331042	147331764	16400	2510039O18Rik	NM_029841	4	+	147315003	147321422	147315133	147320726	3	147315003,147318716,147320709,	147316165,147319569,147321422,
chr9	63935122	63935903	6945.5	2600006L11Rik	NR_040743	9	+	63928567	63935851	63935852	63935851	3	63928567,63934090,63935732,	63928642,63934209,63935851,
chr9	110199469	110200176	-7872.5	2610002I17Rik	NM_001081381	9	+	110207695	110224605	110207799	110223446	7	110207695,110212598,110215072,110216479,110218254,110222073,110223318,	110207852,110212676,110215142,110216597,110218455,110222219,110224605,
chr4	154623228	154625205	142.5	2610002J02Rik	NM_001190445	4	+	154624074	154630795	154624109	154630315	4	154624074,154624614,154624864,154630243,	154624170,154624758,154625144,154630795,
chr10	78554422	78554967	27576.5	2610008E11Rik	NM_001004362	10	-	78527118	78560344	78529215	78560222	6	78527118,78531378,78551031,78555156,78557175,78560202,	78530795,78531472,78551123,78555248,78557301,78560344,
chr10	78579110	78579788	52331	2610008E11Rik	NM_001004362	10	-	78527118	78560344	78529215	78560222	6	78527118,78531378,78551031,78555156,78557175,78560202,	78530795,78531472,78551123,78555248,78557301,78560344,
chr1	42748017	42748479	43204	2610017I09Rik	NR_027826	1	-	42705044	42751669	42751670	42751669	4	42705044,42720400,42723685,42751591,	42705300,42720446,42723847,42751669,
chr17	24665782	24667304	1348	2610019E17Rik	NR_045289	17	+	24665195	24665688	24665689	24665688	2	24665195,24665580,	24665380,24665688,
chr8	13985547	13986548	34040.5	2610019F03Rik	NM_173744	8	-	13952007	13974776	13953786	13974641	3	13952007,13955719,13974540,	13954134,13955816,13974776,
chr8	14013968	14015264	62609	2610019F03Rik	NM_173744	8	-	13952007	13974776	13953786	13974641	3	13952007,13955719,13974540,	13954134,13955816,13974776,
chr4	125567634	125568161	2803.5	2610028E06Rik	NR_015560	4	-	125565094	125599553	125599554	125599553	6	125565094,125568727,125570425,125571086,125599116,125599320,	125567976,125568833,125570519,125571213,125599211,125599553,
chr4	125589699	125590435	24973	2610028E06Rik	NR_015560	4	-	125565094	125599553	125599554	125599553	6	125565094,125568727,125570425,125571086,125599116,125599320,	125567976,125568833,125570519,125571213,125599211,125599553,
chr4	125639774	125640693	75139.5	2610028E06Rik	NR_015560	4	-	125565094	125599553	125599554	125599553	6	125565094,125568727,125570425,125571086,125599116,125599320,	125567976,125568833,125570519,125571213,125599211,125599553,
chr4	21685943	21686421	1654	2610029I01Rik	NM_029840	4	-	21684528	21694357	21685549	21694265	4	21684528,21686516,21686769,21694196,	21685621,21686675,21686939,21694357,
chr7	87106543	87106997	36526	2610034B18Rik	NM_027420	7	-	87070244	87080149	87071727	87080129	6	87070244,87072511,87073057,87074458,87076688,87080038,	87071735,87072674,87073263,87074590,87076763,87080149,
chr17	59099422	59099844	81403	2610034M16Rik	NM_027001	17	-	59018230	59130797	59018500	59126894	13	59018230,59020029,59023327,59025282,59027430,59061991,59071840,59089661,59093757,59106737,59112367,59126876,59130718,	59018599,59020164,59023513,59025324,59027587,59062169,59071950,59089762,59093924,59106928,59114688,59127001,59130797,
chr11	113026202	113027028	121396	2610035D17Rik	NR_015556	11	-	112905219	113063151	113063152	113063151	3	112905219,112928655,113062604,	112906473,112928699,113063151,
chr14	122872013	122873782	3299.5	2610035F20Rik	NR_045046	14	-	122869598	122874420	122874421	122874420	5	122869598,122870612,122872214,122873669,122874124,	122869810,122870910,122872398,122873823,122874420,
chr9	95422917	95423547	65920	2610101N10Rik	NM_001114977	9	-	95357312	95412414	95361823	95412279	28	95357312,95363121,95364781,95366964,95372461,95374839,95375620,95376525,95377818,95379685,95382071,95382510,95384588,95384826,95385979,95389164,95390118,95390508,95391509,95391683,95391800,95392742,95393516,95394121,95396253,95401106,95402958,95412235,	95361961,95363297,95364899,95367074,95372620,95374905,95375715,95376681,95377940,95379772,95382150,95382672,95384751,95384892,95386083,95389207,95390329,95390673,95391591,95391718,95391894,95392809,95393649,95394235,95396351,95401237,95403002,95412414,
chr4	147488383	147489522	16407.5	2610109H07Rik	NM_027426	4	-	147472545	147504806	147476578	147490099	7	147472545,147482043,147483730,147484153,147486820,147489667,147504681,	147476690,147482132,147483819,147484264,147487013,147490108,147504806,
chr4	147490601	147491205	18358	2610109H07Rik	NM_027426	4	-	147472545	147504806	147476578	147490099	7	147472545,147482043,147483730,147484153,147486820,147489667,147504681,	147476690,147482132,147483819,147484264,147487013,147490108,147504806,
chr4	10823885	10824289	22443	2610301B20Rik	NM_026005	4	+	10801644	10826569	10801761	10825198	6	10801644,10806669,10808947,10809553,10820409,10825045,	10801918,10806756,10809014,10809618,10820504,10826569,
chr14	70534806	70535904	-2620	2610301G19Rik	NM_146055	14	-	70537975	70553597	70538709	70552527	21	70537975,70538976,70539298,70539566,70539793,70540271,70540674,70541417,70541749,70542166,70542731,70543205,70543394,70545649,70550818,70551080,70551367,70551686,70552179,70552470,70553433,	70538753,70539181,70539486,70539677,70539939,70540353,70540818,70541653,70541976,70542337,70542894,70543318,70543616,70545768,70550914,70551209,70551481,70551777,70552270,70552563,70553597,
chr4	146984970	146985674	-722	2610305D13Rik	NM_145078	4	-	146986044	147016616	146987135	146992599	5	146986044,146989388,146992525,147015020,147016472,	146988156,146989514,146992606,147015113,147016616,
chr6	86777374	86777866	-20780	2610306M01Rik	NR_028298	6	-	86798400	86799433	86799434	86799433	1	86798400,	86799433,
chr3	45179534	45180476	95645	2610316D01Rik	NR_045172	3	-	45084360	45182181	45182182	45182181	9	45084360,45085231,45085916,45130987,45131692,45167621,45168551,45170226,45182063,	45084454,45085329,45086085,45131083,45131779,45167708,45168672,45170269,45182181,
chr16	17127379	17127748	14073.5	2610318N02Rik	NM_183287	16	-	17113490	17125198	17113544	17121609	8	17113490,17117572,17117886,17118384,17121048,17121388,17123604,17125082,	17113718,17117676,17117956,17118604,17121171,17121643,17123746,17125198,
chr5	115274061	115274900	2535.5	2610524H06Rik	NM_181075	5	-	115271945	115273476	115272447	115273453	2	115271945,115273321,	115272733,115273476,
chr16	57593805	57594394	291988	2610528E23Rik	NM_025599	16	-	57302112	57606979	57302311	57606838	10	57302112,57303792,57306938,57307481,57311365,57312770,57316274,57318018,57323576,57606778,	57302394,57303880,57307025,57307541,57311467,57312829,57316403,57318092,57323655,57606979,
chr16	57611894	57612260	309965	2610528E23Rik	NM_025599	16	-	57302112	57606979	57302311	57606838	10	57302112,57303792,57306938,57307481,57311365,57312770,57316274,57318018,57323576,57606778,	57302394,57303880,57307025,57307541,57311467,57312829,57316403,57318092,57323655,57606979,
chr16	57634259	57634641	332338	2610528E23Rik	NM_025599	16	-	57302112	57606979	57302311	57606838	10	57302112,57303792,57306938,57307481,57311365,57312770,57316274,57318018,57323576,57606778,	57302394,57303880,57307025,57307541,57311467,57312829,57316403,57318092,57323655,57606979,
chr2	106795493	106796177	-6850	2700007P21Rik	NM_173750	2	-	106802685	106810547	106804972	106809650	5	106802685,106805578,106807256,106809228,106810467,	106805026,106805802,106807383,106809714,106810547,
chr2	106800226	106800982	-2081	2700007P21Rik	NM_173750	2	-	106802685	106810547	106804972	106809650	5	106802685,106805578,106807256,106809228,106810467,	106805026,106805802,106807383,106809714,106810547,
chr2	106822736	106823214	20290	2700007P21Rik	NM_001025102	2	-	106802685	106814553	106804972	106809650	5	106802685,106805578,106807256,106809228,106814428,	106805026,106805802,106807383,106809714,106814553,
chr2	106850270	106850746	47823	2700007P21Rik	NM_001025102	2	-	106802685	106814553	106804972	106809650	5	106802685,106805578,106807256,106809228,106814428,	106805026,106805802,106807383,106809714,106814553,
chr8	63320958	63321458	-48039	2700029M09Rik	NM_028299	8	+	63369247	63386368	63369285	63386264	8	63369247,63372497,63374257,63375534,63378880,63382796,63384344,63386133,	63369332,63372656,63374446,63375632,63379030,63382883,63384516,63386368,
chr8	63344213	63344894	-24693.5	2700029M09Rik	NM_028299	8	+	63369247	63386368	63369285	63386264	8	63369247,63372497,63374257,63375534,63378880,63382796,63384344,63386133,	63369332,63372656,63374446,63375632,63379030,63382883,63384516,63386368,
chr14	20629819	20630266	-580.5	2700060E02Rik	NM_026528	14	-	20630623	20643044	20631304	20642950	8	20630623,20631570,20633758,20635406,20636282,20639128,20641787,20642890,	20631458,20631618,20633826,20635494,20636368,20639227,20641911,20643044,
chr18	24626008	24626596	-3069	2700062C07Rik	NM_026529	18	+	24629371	24636267	24629404	24635922	5	24629371,24629562,24631450,24634025,24635769,	24629480,24629584,24631649,24634224,24636267,
chr19	7510717	7511268	18878.5	2700081O15Rik	NM_175381	19	+	7492114	7500393	7492268	7497595	5	7492114,7494556,7495744,7496403,7497132,	7492406,7495050,7496133,7496951,7500393,
chr6	52147111	52147651	-3741	2700086A05Rik	NR_015611	6	+	52151122	52163595	52163596	52163595	3	52151122,52162384,52163031,	52151289,52162485,52163595,
chr8	34878942	34879295	26535.5	2700090O03Rik	NM_001206849	8	-	34852583	34858241	34852779	34853060	2	34852583,34858169,	34853096,34858241,
chr12	56173599	56174083	27194	2700097O09Rik	NM_028314	12	-	56146647	56181096	56146813	56181063	8	56146647,56149873,56154287,56158228,56160443,56162041,56163974,56180967,	56146929,56149963,56154393,56158338,56160564,56162179,56164095,56181096,
chr11	116918052	116919239	-19450.5	2810008D09Rik	NR_027059	11	+	116938096	116940268	116940269	116940268	2	116938096,116940089,	116938515,116940268,
chr11	116933244	116934071	-4438.5	2810008D09Rik	NR_027059	11	+	116938096	116940268	116940269	116940268	2	116938096,116940089,	116938515,116940268,
chr11	116942779	116943476	5031.5	2810008D09Rik	NR_027059	11	+	116938096	116940268	116940269	116940268	2	116938096,116940089,	116938515,116940268,
chr13	17800785	17801149	13721	2810021B07Rik	NM_025479	13	+	17787246	17790938	17787318	17788875	2	17787246,17788675,	17787653,17790938,
chr2	115896968	115897789	-2904.5	2810405F15Rik	NR_033447	2	-	115900283	115901831	115901832	115901831	1	115900283,	115901831,
chr2	115926866	115927299	26799.5	2810405F15Rik	NR_033447	2	-	115900283	115901831	115901832	115901831	1	115900283,	115901831,
chr2	165321729	165322203	6355	2810408M09Rik	NM_001007581	2	-	165315611	165318813	165316732	165318801	2	165315611,165318546,	165317210,165318813,
chr11	120070059	120070704	22418.5	2810410L24Rik	NR_030682	11	-	120047963	120051169	120051170	120051169	3	120047963,120049802,120050753,	120049064,120049989,120051169,
chr4	41653906	41654782	-4720	2810432D09Rik	NM_027278	4	-	41659064	41660548	41659313	41659804	2	41659064,41660492,	41659845,41660548,
chr5	144308097	144308724	-1162.5	2810453I06Rik	NM_133703	5	+	144309573	144325392	144323702	144324484	2	144309573,144323624,	144310001,144325392,
chr5	144328533	144329072	19229.5	2810453I06Rik	NM_133703	5	+	144309573	144325392	144323702	144324484	2	144309573,144323624,	144310001,144325392,
chr5	144343908	144344522	34642	2810453I06Rik	NM_133703	5	+	144309573	144325392	144323702	144324484	2	144309573,144323624,	144310001,144325392,
chr17	27261925	27262574	2640.5	2900010M23Rik	NM_026063	17	-	27259609	27270835	27259657	27270821	4	27259609,27262091,27262828,27270684,	27259784,27262160,27262902,27270835,
chr18	40415077	40415495	-1329	2900055J20Rik	NR_045177	18	+	40416615	40417340	40417341	40417340	1	40416615,	40417340,
chrX	148742574	148742936	13385	2900056M20Rik	NR_040270	20	-	148729370	148762035	148762036	148762035	3	148729370,148761703,148761952,	148733416,148761781,148762035,
chr1	120355237	120356578	662.5	2900060B14Rik	NR_027901	1	-	120355245	120355841	120355842	120355841	1	120355245,	120355841,
chr1	120373305	120374060	18437.5	2900060B14Rik	NR_027901	1	-	120355245	120355841	120355842	120355841	1	120355245,	120355841,
chr1	120394703	120395307	39760	2900060B14Rik	NR_027901	1	-	120355245	120355841	120355842	120355841	1	120355245,	120355841,
chr13	112028063	112028651	26681	3110015C05Rik	NR_045908	13	-	112001676	112019638	112019639	112019638	3	112001676,112006782,112019149,	112002031,112006873,112019638,
chr4	108363078	108363564	-28932	3110021N24Rik	NM_001254730	4	+	108392253	108454508	108400135	108453500	4	108392253,108396411,108400060,108453057,	108392416,108396516,108400149,108454508,
chr4	108369513	108370143	-22425	3110021N24Rik	NM_001254730	4	+	108392253	108454508	108400135	108453500	4	108392253,108396411,108400060,108453057,	108392416,108396516,108400149,108454508,
chr1	89343802	89344637	-22618.5	3110079O15Rik	NM_028473	1	+	89366838	89372033	89366913	89372012	3	89366838,89371597,89371903,	89366985,89371779,89372033,
chr17	42487029	42487378	34308.5	3110082D06Rik	NM_028474	17	+	42452895	42644689	42453253	42640863	4	42452895,42453603,42514108,42639230,	42453257,42454188,42514588,42644689,
chr2	115340540	115341382	21713	3110099E03Rik	NR_030712	2	-	115319248	115337936	115337937	115337936	3	115319248,115323456,115337874,	115321742,115323541,115337936,
chr2	150214570	150214979	78102.5	3300002I08Rik	NM_027017	2	-	150136672	150188500	150136755	150188379	4	150136672,150170044,150170315,150188323,	150136953,150170104,150170441,150188500,
chr17	5795652	5796193	-2733.5	3300005D01Rik	NR_045081	17	+	5798656	5803239	5803240	5803239	3	5798656,5801198,5802712,	5798759,5801340,5803239,
chr14	50353567	50353982	52081.5	3632451O06Rik	NM_026142	14	-	50301693	50403041	50302022	50402950	8	50301693,50302286,50308941,50371093,50388083,50390053,50392536,50402942,	50302090,50302420,50308972,50371356,50388274,50390301,50393913,50403041,
chr14	50421005	50421431	119525	3632451O06Rik	NM_026142	14	-	50301693	50403041	50302022	50402950	8	50301693,50302286,50308941,50371093,50388083,50390053,50392536,50402942,	50302090,50302420,50308972,50371356,50388274,50390301,50393913,50403041,
chr8	122266849	122268098	-17012.5	4632415K11Rik	NM_028883	8	-	122284486	122302315	122285613	122297317	8	122284486,122286191,122287835,122291965,122295140,122296273,122297171,122302259,	122285729,122286370,122287953,122292393,122295284,122296503,122297339,122302315,
chr8	122303126	122303646	18900	4632415K11Rik	NM_028883	8	-	122284486	122302315	122285613	122297317	8	122284486,122286191,122287835,122291965,122295140,122296273,122297171,122302259,	122285729,122286370,122287953,122292393,122295284,122296503,122297339,122302315,
chr8	122306330	122307189	22273.5	4632415K11Rik	NM_028883	8	-	122284486	122302315	122285613	122297317	8	122284486,122286191,122287835,122291965,122295140,122296273,122297171,122302259,	122285729,122286370,122287953,122292393,122295284,122296503,122297339,122302315,
chr3	19788357	19788807	-6288	4632415L05Rik	NR_027985	3	+	19794870	19798983	19798984	19798983	1	19794870,	19798983,
chr3	19794395	19795288	-28.5	4632415L05Rik	NR_027985	3	+	19794870	19798983	19798984	19798983	1	19794870,	19798983,
chr3	19804443	19805108	9905.5	4632415L05Rik	NR_027985	3	+	19794870	19798983	19798984	19798983	1	19794870,	19798983,
chr7	99990260	99990529	-15641.5	4632434I11Rik	NM_001080995	7	-	100006036	100022741	100006515	100015192	7	100006036,100009909,100010834,100015080,100016621,100021271,100022650,	100008821,100010026,100010995,100015208,100016699,100021353,100022741,
chr4	115382412	115382905	-28018.5	4732418C07Rik	NM_172698	4	+	115410677	115449931	115411263	115447807	12	115410677,115412996,115419062,115425525,115429037,115431413,115432474,115434822,115437176,115438997,115446442,115447665,	115411444,115413144,115419207,115425623,115429147,115431499,115432665,115434902,115437287,115439116,115446609,115449931,
chr4	115404223	115404644	-6243.5	4732418C07Rik	NM_172698	4	+	115410677	115449931	115411263	115447807	12	115410677,115412996,115419062,115425525,115429037,115431413,115432474,115434822,115437176,115438997,115446442,115447665,	115411444,115413144,115419207,115425623,115429147,115431499,115432665,115434902,115437287,115439116,115446609,115449931,
chr12	106190482	106191137	22651.5	4831426I19Rik	NM_001042699	12	-	106168158	106236886	106170374	106214090	19	106168158,106177791,106178815,106181514,106183290,106184775,106185101,106191195,106192372,106193736,106196163,106197606,106199535,106201380,106206091,106207410,106213947,106235680,106236741,	106170580,106177829,106178964,106181672,106183419,106184947,106185262,106191329,106192515,106193918,106196337,106197739,106199882,106201541,106206400,106207582,106214104,106235811,106236886,
chr1	44285892	44286534	25299	4832428D23Rik	NM_207281	1	-	44260914	44275775	44263194	44275000	5	44260914,44267008,44267876,44274955,44275684,	44263597,44267125,44268042,44275074,44275775,
chr18	46996318	46997058	-13004	4833403I15Rik	NM_029008	18	+	47009692	47065099	47009845	47065009	20	47009692,47024326,47026051,47033435,47036536,47037882,47040271,47040911,47041065,47041857,47044072,47044672,47046769,47049039,47050482,47053326,47054217,47054568,47060136,47064869,	47010530,47024468,47026190,47033561,47036690,47037995,47040414,47040976,47041130,47042029,47044148,47044811,47046824,47049192,47050576,47053433,47054393,47054705,47060211,47065099,
chr7	74933305	74934200	4329.5	4833412C05Rik	NR_045954	7	-	74929423	74948381	74948382	74948381	3	74929423,74931284,74948250,	74930177,74931479,74948381,
chr11	95737657	95738148	17772.5	4833417C18Rik	NR_045187	11	+	95720130	95722359	95722360	95722359	2	95720130,95721307,	95720395,95722359,
chr2	165224796	165225403	4150.5	4833422F24Rik	NM_029021	2	-	165220949	165225893	165221345	165225830	3	165220949,165222720,165225787,	165221797,165223719,165225893,
chr3	117295707	117296123	17537	4833424O15Rik	NM_029425	3	+	117278378	117392423	117278613	117389565	6	117278378,117323886,117328572,117365370,117374817,117389533,	117278849,117324018,117328822,117365546,117374936,117392423,
chr6	149074914	149075738	-14708	4833442J19Rik	NM_001252096	6	+	149090034	149099691	149092671	149099206	4	149090034,149092536,149095679,149098863,	149090225,149092963,149095809,149099691,
chr6	149079181	149080842	-10022.5	4833442J19Rik	NM_001252096	6	+	149090034	149099691	149092671	149099206	4	149090034,149092536,149095679,149098863,	149090225,149092963,149095809,149099691,
chr6	149080882	149081514	-8836	4833442J19Rik	NM_001252096	6	+	149090034	149099691	149092671	149099206	4	149090034,149092536,149095679,149098863,	149090225,149092963,149095809,149099691,
chr17	33195744	33196084	-5173	4921501E09Rik	NM_001009544	17	-	33201087	33205002	33202044	33204770	1	33201087,	33205002,
chr2	19475625	19476291	91495	4921504E06Rik	NM_027600	2	-	19384463	19475536	19384754	19475506	17	19384463,19397185,19397318,19399412,19402000,19402141,19402547,19415610,19416683,19433408,19437881,19439162,19445592,19455388,19461895,19464001,19475400,	19384812,19397233,19397398,19399499,19402065,19402220,19402609,19415858,19416754,19433473,19437939,19439309,19445747,19455462,19462038,19464121,19475536,
chr3	79005927	79006725	-10514	4921511C10Rik	NR_045502	3	+	79016840	79057834	79057835	79057834	3	79016840,79052098,79057395,	79017477,79052482,79057834,
chr3	79006750	79007407	-9761.5	4921511C10Rik	NR_045502	3	+	79016840	79057834	79057835	79057834	3	79016840,79052098,79057395,	79017477,79052482,79057834,
chr12	12402910	12403423	44839.5	4921511I17Rik	NR_045829	12	-	12358327	12399280	12399281	12399280	5	12358327,12360804,12379806,12397781,12399224,	12359284,12360932,12379889,12397893,12399280,
chr12	12419372	12420076	61397	4921511I17Rik	NR_045829	12	-	12358327	12399280	12399281	12399280	5	12358327,12360804,12379806,12397781,12399224,	12359284,12360932,12379889,12397893,12399280,
chr12	12427625	12428692	69831.5	4921511I17Rik	NR_045829	12	-	12358327	12399280	12399281	12399280	5	12358327,12360804,12379806,12397781,12399224,	12359284,12360932,12379889,12397893,12399280,
chr3	108767297	108767931	24140	4921515J06Rik	NM_001078646	3	+	108743474	108763693	108744310	108763255	8	108743474,108744186,108745644,108755728,108756717,108760532,108761459,108762827,	108743506,108744333,108745772,108755840,108756851,108760711,108761636,108763693,
chr13	59791863	59792425	3382	4921517D22Rik	NM_183290	13	-	59788762	59795461	59790820	59792989	5	59788762,59791809,59792918,59794745,59795397,	59791061,59792304,59793016,59794926,59795461,
chr17	53670399	53671064	23947.5	4921523A10Rik	NM_173449	17	-	53646784	53678775	53647156	53678534	3	53646784,53654265,53678503,	53647922,53655328,53678775,
chr8	87980322	87981386	48197	4921524J17Rik	NM_025722	8	-	87932657	87956739	87933670	87956622	4	87932657,87936011,87950758,87956557,	87933788,87936193,87950854,87956739,
chr14	104093291	104093928	1410.5	4921525B02Rik	NR_045148	14	-	104092199	104098648	104098649	104098648	3	104092199,104096135,104098507,	104095002,104096279,104098648,
chr14	104102990	104103476	11034	4921525B02Rik	NR_045148	14	-	104092199	104098648	104098649	104098648	3	104092199,104096135,104098507,	104095002,104096279,104098648,
chr14	104117944	104118934	26240	4921525B02Rik	NR_045148	14	-	104092199	104098648	104098649	104098648	3	104092199,104096135,104098507,	104095002,104096279,104098648,
chr14	104119859	104120316	27888.5	4921525B02Rik	NR_045148	14	-	104092199	104098648	104098649	104098648	3	104092199,104096135,104098507,	104095002,104096279,104098648,
chr1	164987345	164987844	33162.5	4921528O07Rik	NM_030071	1	-	164954432	165015800	164954573	165010709	22	164954432,164956595,164968113,164969004,164969214,164974114,164975780,164976101,164977966,164985684,164986889,164988149,164990747,164992559,164996119,165002048,165004798,165005675,165006420,165009610,165010685,165015692,	164954883,164956657,164968215,164969120,164969366,164974290,164975917,164976221,164978103,164985829,164987054,164988303,164990896,164992680,164996254,165002152,165004884,165005810,165006499,165009656,165010739,165015800,
chr1	165000474	165001047	46328.5	4921528O07Rik	NM_030071	1	-	164954432	165015800	164954573	165010709	22	164954432,164956595,164968113,164969004,164969214,164974114,164975780,164976101,164977966,164985684,164986889,164988149,164990747,164992559,164996119,165002048,165004798,165005675,165006420,165009610,165010685,165015692,	164954883,164956657,164968215,164969120,164969366,164974290,164975917,164976221,164978103,164985829,164987054,164988303,164990896,164992680,164996254,165002152,165004884,165005810,165006499,165009656,165010739,165015800,
chr18	83475777	83476183	13797	4921531P14Rik	NR_045361	18	-	83462183	83495275	83495276	83495275	4	83462183,83467485,83470660,83495212,	83462320,83467737,83470726,83495275,
chr11	3779762	3780163	-6127.5	4921536K21Rik	NM_026150	11	-	3786090	3795128	3788162	3795089	3	3786090,3790041,3794842,	3788311,3790149,3795128,
chr9	87143004	87143354	56382	4922501C03Rik	NM_199316	9	-	87086797	87150366	87087550	87148822	27	87086797,87088407,87094815,87096532,87098475,87101677,87105631,87106491,87107686,87111902,87113339,87115285,87115932,87116878,87120513,87121988,87126212,87126813,87132667,87133188,87134649,87139112,87140983,87141450,87143209,87148766,87150097,	87087756,87088541,87094913,87096673,87099118,87101889,87105735,87106654,87107812,87112007,87113451,87115425,87116159,87117008,87120774,87122261,87126293,87127004,87132783,87133218,87134767,87139179,87141166,87141596,87143332,87148882,87150366,
chr6	129263928	129264303	-8066.5	4922502D21Rik	NM_199034	6	-	129272182	129281798	129272961	129281581	5	129272182,129275625,129276673,129280965,129281512,	129273075,129275734,129276860,129281051,129281798,
chr6	129283673	129284519	11914	4922502D21Rik	NM_199034	6	-	129272182	129281798	129272961	129281581	5	129272182,129275625,129276673,129280965,129281512,	129273075,129275734,129276860,129281051,129281798,
chr6	139299285	139299880	35465.5	4922502N22Rik	NR_045149	6	-	139264117	139271096	139271097	139271096	4	139264117,139265445,139269404,139271024,	139264703,139265840,139269496,139271096,
chr2	157117753	157118222	83702.5	4922505G16Rik	NM_001039557	2	-	157034285	157105284	157037408	157105210	25	157034285,157036540,157037386,157039411,157040635,157042645,157045795,157046879,157048499,157048923,157049641,157051173,157054356,157055646,157058798,157064051,157067449,157078699,157080665,157082062,157083763,157090808,157095216,157097699,157104927,	157034464,157036573,157037556,157039476,157040734,157042767,157045950,157047043,157048639,157049037,157049775,157051363,157054491,157055806,157058950,157064172,157067584,157078803,157080760,157082206,157083842,157090930,157095361,157097820,157105284,
chr2	35252972	35253397	22103.5	4930402F06Rik	NM_001080709	2	-	35231081	35252694	35231177	35246069	6	35231081,35235902,35241138,35245097,35245993,35252425,	35231870,35236045,35241188,35245129,35246076,35252694,
chr7	76635653	76636297	-5004	4930402F11Rik	NR_045940	7	+	76640979	76644574	76644575	76644574	3	76640979,76641547,76643712,	76641050,76641611,76644574,
chr11	54167961	54168688	-15828.5	4930404A10Rik	NM_029105	11	+	54184153	54240256	54184170	54240180	14	54184153,54184385,54185239,54187001,54203968,54208133,54209047,54211957,54213314,54219379,54223151,54225297,54231231,54240149,	54184293,54184478,54185320,54187061,54204099,54208252,54209086,54212021,54213390,54219534,54223231,54225416,54231351,54240256,
chr11	54203054	54203517	19132.5	4930404A10Rik	NM_029105	11	+	54184153	54240256	54184170	54240180	14	54184153,54184385,54185239,54187001,54203968,54208133,54209047,54211957,54213314,54219379,54223151,54225297,54231231,54240149,	54184293,54184478,54185320,54187061,54204099,54208252,54209086,54212021,54213390,54219534,54223231,54225416,54231351,54240256,
chr12	72599178	72599692	-42158	4930404H11Rik	NR_045941	12	+	72641593	72657119	72657120	72657119	3	72641593,72643096,72656633,	72641742,72643225,72657119,
chr2	156530683	156531552	-9156.5	4930405A21Rik	NR_040505	2	-	156540274	156546644	156546645	156546644	4	156540274,156541830,156542620,156546441,	156540784,156541980,156542748,156546644,
chr2	117685388	117685642	37852	4930412B13Rik	NR_040631	2	+	117647663	117734871	117734872	117734871	6	117647663,117650455,117703562,117728484,117728913,117734850,	117648437,117650593,117703728,117728592,117728976,117734871,
chr4	9707364	9707740	9821	4930412C18Rik	NR_030693	4	+	9697731	9750557	9750558	9750557	4	9697731,9709772,9712051,9747070,	9697840,9709885,9712307,9750557,
chr15	34569038	34569418	-35599	4930413F20Rik	NR_045883	15	+	34604827	34608958	34608959	34608958	4	34604827,34605144,34607797,34608332,	34604959,34605320,34607955,34608958,
chr6	72381238	72382293	-6910.5	4930414L22Rik	NR_046011	6	+	72388676	72390608	72390609	72390608	1	72388676,	72390608,
chr11	11399837	11400296	10798.5	4930415F15Rik	NM_028669	11	+	11389268	11415192	11390223	11415102	6	11389268,11390223,11395417,11396403,11409232,11414979,	11389480,11390290,11395458,11396510,11409339,11415192,
chr15	98410325	98411092	9274.5	4930415O20Rik	NM_001201322	15	+	98401434	98420018	98401476	98419890	4	98401434,98415700,98418983,98419842,	98401554,98415822,98419127,98420018,
chr6	125221425	125222279	6310	4930417O13Rik	NR_015527	6	+	125215542	125223794	125223795	125223794	4	125215542,125216417,125220340,125223465,	125216086,125216543,125220430,125223794,
chr11	101789242	101790190	-24018	4930417O22Rik	NR_045806	11	+	101813734	101821887	101821888	101821887	4	101813734,101817008,101817364,101820983,	101813792,101817177,101817414,101821887,
chr3	32930811	32931244	7329.5	4930419G24Rik	NR_040595	3	+	32923698	32987528	32987529	32987528	8	32923698,32933647,32954641,32978921,32982598,32985190,32987049,32987250,	32923823,32933709,32954724,32978971,32982769,32985367,32987153,32987528,
chr5	9089992	9090547	-10466.5	4930420K17Rik	NM_001081029	5	+	9100736	9118982	9101317	9118575	5	9100736,9101216,9116479,9117458,9118453,	9100858,9101394,9116529,9117562,9118982,
chr3	127275497	127275944	19314.5	4930422G04Rik	NM_197997	3	+	127256406	127320940	127258282	127319720	26	127256406,127258213,127259110,127262488,127263813,127264392,127270545,127276057,127284363,127286501,127287573,127288936,127290858,127292886,127298796,127301618,127303897,127305315,127309286,127311402,127314701,127316260,127318044,127318354,127319176,127319584,	127256572,127258302,127259190,127262547,127263998,127266135,127270618,127276242,127284486,127287087,127287711,127289120,127291054,127293025,127298939,127301732,127304156,127305474,127309363,127311549,127314828,127316383,127318220,127318488,127319437,127320940,
chr12	114393461	114394828	-486.5	4930427A07Rik	NM_134041	12	+	114394631	114403668	114394647	114401592	8	114394631,114394885,114395371,114395788,114396279,114399513,114399923,114401263,	114394781,114394963,114395573,114395937,114396377,114399599,114400102,114403668,
chr3	32232310	32232879	-31815.5	4930429B21Rik	NR_027966	3	+	32264410	32266359	32266360	32266359	1	32264410,	32266359,
chr5	103731745	103732206	72582.5	4930429D17Rik	NR_040699	5	-	103659393	103728047	103728048	103728047	7	103659393,103669738,103683402,103711502,103716044,103717190,103727976,	103660451,103669817,103683444,103711602,103716183,103717318,103728047,
chr9	79654491	79655111	13354	4930429F24Rik	NR_040734	9	+	79641447	79651041	79651042	79651041	3	79641447,79643546,79649893,	79641671,79643691,79651041,
chr9	57198923	57199507	-39661	4930430J02Rik	NR_040729	9	+	57238876	57248170	57248171	57248170	3	57238876,57243580,57247935,	57238999,57243667,57248170,
chr6	128703836	128704149	47467.5	4930431A04Rik	NM_001099918	6	-	128656525	128673063	128656525	128673063	6	128656525,128660064,128660542,128662274,128663600,128672979,	128656648,128660179,128660696,128662348,128663689,128673063,
chr14	104438029	104438628	61484.5	4930432J09Rik	NR_045953	14	-	104376844	104426358	104426359	104426358	3	104376844,104380563,104426143,	104379485,104380836,104426358,
chr16	38858267	38858671	46152	4930435E12Rik	NM_029042	16	-	38812317	38828861	38812535	38828857	4	38812317,38824605,38827091,38827967,	38812579,38824667,38827237,38828861,
chr1	96688703	96689166	-5083.5	4930440C22Rik	NR_040473	1	+	96694018	96699048	96699049	96699048	4	96694018,96695942,96697574,96698890,	96694285,96696960,96697692,96699048,
chr2	74143730	74144133	6935.5	4930441J16Rik	NR_040501	2	-	74136996	74145773	74145774	74145773	5	74136996,74138463,74142246,74145233,74145725,	74137132,74138575,74142384,74145310,74145773,
chr2	74163516	74163861	26692.5	4930441J16Rik	NR_040501	2	-	74136996	74145773	74145774	74145773	5	74136996,74138463,74142246,74145233,74145725,	74137132,74138575,74142384,74145310,74145773,
chr3	108865935	108866299	-17299	4930443G12Rik	NM_029054	3	+	108883416	108919499	108883462	108919429	10	108883416,108888650,108897125,108901493,108905614,108910154,108913945,108914929,108915687,108919254,	108883644,108888776,108897212,108901604,108905772,108910306,108914052,108915096,108915834,108919499,
chr8	27100400	27101149	9699.5	4930444A02Rik	NM_029037	8	-	27091075	27104592	27093345	27096995	5	27091075,27096717,27097966,27100121,27104558,	27094115,27097003,27098111,27100212,27104592,
chr12	15085457	15085865	82467	4930448C13Rik	NR_045960	12	-	15003194	15057194	15057195	15057194	8	15003194,15004644,15015888,15021761,15024403,15029170,15056147,15057105,	15003448,15004714,15015999,15021850,15024450,15029218,15056237,15057194,
chr13	18148821	18149559	-27590	4930448F12Rik	NR_046032	13	-	18176780	18192035	18192036	18192035	6	18176780,18180485,18181770,18181991,18189740,18191856,	18176961,18180537,18181847,18182091,18190004,18192035,
chr1	41197093	41197918	-26898.5	4930448I06Rik	NR_040475	1	-	41224404	41238096	41238097	41238096	3	41224404,41233220,41237843,	41224682,41233259,41238096,
chr5	50513848	50514695	-28299.5	4930448I18Rik	NR_040696	5	+	50542571	50547330	50547331	50547330	3	50542571,50545430,50547059,	50542908,50545552,50547330,
chr17	9952072	9952556	8698	4930452A19Rik	NR_045433	17	-	9943616	9968730	9968731	9968730	4	9943616,9962250,9967743,9968707,	9943779,9962443,9967950,9968730,
chr1	156085873	156086535	-2446	4930452N14Rik	NR_040629	1	-	156088650	156104035	156104036	156104035	4	156088650,156101405,156103169,156103732,	156088829,156101460,156103241,156104035,
chr1	156128491	156129176	40183.5	4930452N14Rik	NR_040629	1	-	156088650	156104035	156104036	156104035	4	156088650,156101405,156103169,156103732,	156088829,156101460,156103241,156104035,
chr16	64747894	64748594	-17686	4930453N24Rik	NM_026273	16	-	64765930	64770764	64766138	64770688	3	64765930,64768749,64770562,	64766818,64768987,64770764,
chr16	64754598	64754920	-11171	4930453N24Rik	NM_026273	16	-	64765930	64770764	64766138	64770688	3	64765930,64768749,64770562,	64766818,64768987,64770764,
chr10	21056876	21057397	18243.5	4930455C13Rik	NR_045352	10	-	21038893	21061860	21061861	21061860	4	21038893,21043543,21044229,21061281,	21039079,21043627,21044392,21061860,
chr16	38506084	38506604	8420	4930455C21Rik	NM_024273	16	-	38497924	38522746	38499014	38522617	7	38497924,38502649,38505495,38508922,38510802,38518450,38522424,	38499164,38502759,38505573,38508989,38510890,38518615,38522746,
chr3	116664339	116664892	-6568.5	4930455H04Rik	NR_040596	3	+	116671184	116687323	116687324	116687323	3	116671184,116673120,116686390,	116671516,116673193,116687323,
chr18	77976379	77977234	23884.5	4930465K10Rik	NR_027978	18	+	77952922	77954183	77954184	77954183	1	77952922,	77954183,
chr10	57167776	57168330	-30135	4930467K11Rik	NR_045353	10	-	57198188	57206158	57206159	57206158	4	57198188,57203943,57204844,57205988,	57198473,57204172,57204879,57206158,
chrX	73843832	73844570	16253	4930468A15Rik	NM_001201395	20	-	73827948	73848262	73828150	73828782	2	73827948,73848123,	73828810,73848262,
chr1	163100442	163101456	13976	4930469G21Rik	NM_001195189	1	-	163086973	163089444	163087229	163089316	2	163086973,163088993,	163087474,163089444,
chr18	36281612	36282393	16146.5	4930471G03Rik	NR_015571	18	+	36265856	36269607	36269608	36269607	2	36265856,36269040,	36265956,36269607,
chr18	36287341	36287984	21806.5	4930471G03Rik	NR_015571	18	+	36265856	36269607	36269608	36269607	2	36265856,36269040,	36265956,36269607,
chr5	30940327	30940994	-9650.5	4930471M23Rik	NM_175675	5	+	30950311	30962101	30950394	30960221	6	30950311,30957120,30957867,30958260,30959119,30959749,	30950470,30957192,30958038,30958472,30959229,30962101,
chr4	83166009	83166700	-5093.5	4930473A06Rik	NM_001081012	4	+	83171448	83510573	83181794	83510350	26	83171448,83181693,83192737,83195506,83200597,83203802,83226651,83247511,83249925,83266728,83281543,83301431,83303239,83304224,83307619,83309405,83326908,83328202,83339650,83340156,83342154,83388831,83397757,83441103,83463903,83510135,	83171673,83181840,83192872,83195680,83200787,83203933,83226797,83247603,83250085,83266866,83281645,83301537,83303304,83304424,83307786,83309593,83327412,83328318,83339876,83340338,83342339,83388976,83397811,83441234,83464055,83510573,
chr4	83216448	83217399	45475.5	4930473A06Rik	NM_001081012	4	+	83171448	83510573	83181794	83510350	26	83171448,83181693,83192737,83195506,83200597,83203802,83226651,83247511,83249925,83266728,83281543,83301431,83303239,83304224,83307619,83309405,83326908,83328202,83339650,83340156,83342154,83388831,83397757,83441103,83463903,83510135,	83171673,83181840,83192872,83195680,83200787,83203933,83226797,83247603,83250085,83266866,83281645,83301537,83303304,83304424,83307786,83309593,83327412,83328318,83339876,83340338,83342339,83388976,83397811,83441234,83464055,83510573,
chr5	35704042	35705092	366	4930478P22Rik	NR_046060	5	+	35704201	35710325	35710326	35710325	4	35704201,35706584,35707385,35709490,	35705291,35706682,35707418,35710325,
chr17	91242496	91242951	-17784.5	4930480K15Rik	NR_045463	17	+	91260508	91266441	91266442	91266441	3	91260508,91262251,91265396,	91261084,91262826,91266441,
chr15	81029884	81030560	8940	4930483J18Rik	NR_015603	15	+	81021282	81023186	81023187	81023186	2	81021282,81022246,	81021434,81023186,
chr10	85527395	85528058	-30871.5	4930486F22Rik	NR_038024	10	+	85558598	85576329	85576330	85576329	3	85558598,85569910,85575932,	85558629,85570042,85576329,
chr10	85554631	85555104	-3730.5	4930486F22Rik	NR_038024	10	+	85558598	85576329	85576330	85576329	3	85558598,85569910,85575932,	85558629,85570042,85576329,
chr1	20301561	20301968	-44769.5	4930486I03Rik	NR_045734	1	+	20346534	20382380	20382381	20382380	3	20346534,20371175,20381972,	20346785,20371299,20382380,
chr1	62832728	62833447	-4403.5	4930487H11Rik	NR_040601	1	-	62837491	62841305	62841306	62841305	3	62837491,62840969,62841126,	62838129,62841044,62841305,
chr1	62866515	62867206	29369.5	4930487H11Rik	NR_040601	1	-	62837491	62841305	62841306	62841305	3	62837491,62840969,62841126,	62838129,62841044,62841305,
chr5	150618430	150618836	-31688	4930500F04Rik	NR_045758	5	+	150650321	150666854	150666855	150666854	4	150650321,150650998,150655365,150666665,	150650554,150651046,150655467,150666854,
chr5	150653407	150653942	3353.5	4930500F04Rik	NR_045758	5	+	150650321	150666854	150666855	150666854	4	150650321,150650998,150655365,150666665,	150650554,150651046,150655467,150666854,
chr5	150663852	150664481	13845.5	4930500F04Rik	NR_045758	5	+	150650321	150666854	150666855	150666854	4	150650321,150650998,150655365,150666665,	150650554,150651046,150655467,150666854,
chr2	104414287	104414793	14925	4930500J02Rik	NR_040323	2	+	104399615	104408386	104408387	104408386	2	104399615,104408017,	104400131,104408386,
chr5	139980896	139981550	-18481	4930500L23Rik	NR_040701	5	+	139999704	140017292	140017293	140017292	4	139999704,140002611,140013233,140017095,	139999887,140002845,140013360,140017292,
chr9	68369402	68370056	51021	4930502A04Rik	NR_040737	9	-	68318708	68368006	68368007	68368006	4	68318708,68350054,68350927,68367938,	68319117,68350175,68351190,68368006,
chr1	196048969	196049818	11013.5	4930503O07Rik	NR_040477	1	-	196038380	196048952	196048953	196048952	3	196038380,196041204,196048622,	196038529,196041300,196048952,
chr14	115812497	115812973	16963	4930505G20Rik	NR_045761	14	-	115795772	115808773	115808774	115808773	4	115795772,115804138,115807985,115808727,	115796017,115804267,115808122,115808773,
chr9	72377990	72378513	12195.5	4930509E16Rik	NR_045735	9	-	72366056	72379664	72379665	72379664	3	72366056,72370007,72379616,	72367096,72370107,72379664,
chr4	40247907	40248560	-12030.5	4930509K18Rik	NR_040663	4	+	40260264	40264751	40264752	40264751	3	40260264,40262860,40263701,	40260939,40262942,40264751,
chr6	94936174	94936781	42650.5	4930511E03Rik	NR_040761	6	+	94893827	94901538	94901539	94901538	8	94893827,94894350,94896133,94896699,94898671,94898906,94900009,94900566,	94893895,94894521,94896301,94897028,94898785,94899254,94900063,94901538,
chr17	28664958	28665457	-2597.5	4930511I11Rik	NM_026290	17	+	28667805	28675919	28667828	28675862	6	28667805,28668919,28669287,28674497,28674825,28675530,	28667990,28669064,28669421,28674670,28674896,28675919,
chr17	28674775	28675218	7191.5	4930511I11Rik	NM_026290	17	+	28667805	28675919	28667828	28675862	6	28667805,28668919,28669287,28674497,28674825,28675530,	28667990,28669064,28669421,28674670,28674896,28675919,
chr18	57722317	57723154	17068.5	4930511M06Rik	NR_015494	18	-	57705667	57712050	57712051	57712050	3	57705667,57708737,57711760,	57708028,57708889,57712050,
chr8	98325345	98326016	-5048.5	4930513N10Rik	NR_015574	8	+	98330729	98345627	98345628	98345627	4	98330729,98334130,98340267,98345322,	98333079,98334196,98340345,98345627,
chr2	123926387	123927019	-22668	4930517E11Rik	NR_040611	2	-	123949371	123955691	123955692	123955691	3	123949371,123951068,123955667,	123950711,123951158,123955691,
chr10	28618121	28618502	-23456.5	4930519F09Rik	NR_033601	10	-	28641768	28643312	28643313	28643312	1	28641768,	28643312,
chrX	100455230	100455744	27868	4930519F16Rik	NM_029170	20	-	100427619	100451944	100428059	100451914	4	100427619,100429360,100451162,100451857,	100428279,100429607,100451330,100451944,
chr9	99889594	99890019	-32911.5	4930519F24Rik	NR_040763	9	+	99922718	99935088	99935089	99935088	3	99922718,99924092,99934969,	99923097,99924168,99935088,
chr5	15343963	15344398	-25564.5	4930519H02Rik	NR_045974	5	-	15369745	15389583	15389584	15389583	6	15369745,15373088,15375693,15375937,15380792,15389409,	15369869,15373205,15375797,15376026,15381146,15389583,
chr5	15402416	15402781	32853.5	4930519H02Rik	NR_045974	5	-	15369745	15389583	15389584	15389583	6	15369745,15373088,15375693,15375937,15380792,15389409,	15369869,15373205,15375797,15376026,15381146,15389583,
chr1	44777687	44778238	-18556.5	4930521E06Rik	NR_040602	1	-	44796519	44801793	44801794	44801793	3	44796519,44801000,44801776,	44797325,44801080,44801793,
chr1	44798179	44798507	1824	4930521E06Rik	NR_040602	1	-	44796519	44801793	44801794	44801793	3	44796519,44801000,44801776,	44797325,44801080,44801793,
chr1	44802480	44802922	6182	4930521E06Rik	NR_040602	1	-	44796519	44801793	44801794	44801793	3	44796519,44801000,44801776,	44797325,44801080,44801793,
chr11	31849116	31849916	-16116	4930524B15Rik	NM_026262	11	+	31865632	31879650	31865659	31876805	5	31865632,31873555,31875036,31876785,31878241,	31865950,31873640,31875134,31876829,31879650,
chr14	115190535	115191038	-40399.5	4930524C18Rik	NR_045661	14	+	115231186	115260548	115260549	115260548	6	115231186,115245244,115246195,115254257,115256673,115260016,	115231335,115245476,115246409,115254849,115256843,115260548,
chr9	89721686	89722771	872.5	4930524O08Rik	NR_040735	9	+	89721356	89758865	89758866	89758865	6	89721356,89725229,89728411,89751241,89753226,89758646,	89722074,89725433,89728531,89751350,89753301,89758865,
chr14	46167579	46168169	4490	4930527F14Rik	NR_045809	14	+	46163384	46182550	46182551	46182550	7	46163384,46163949,46165603,46178012,46179144,46181281,46182433,	46163463,46164031,46165646,46178190,46179264,46181389,46182550,
chr17	24947963	24948691	7001	4930528F23Rik	NM_029197	17	+	24941326	24976731	24949957	24976481	14	24941326,24949948,24953476,24955221,24956816,24960476,24964876,24965896,24966034,24969369,24970839,24971936,24973380,24976371,	24941356,24950025,24953533,24955352,24956888,24960671,24964976,24965948,24966129,24969467,24970992,24972119,24973466,24976731,
chr17	24954523	24955041	13456	4930528F23Rik	NM_029197	17	+	24941326	24976731	24949957	24976481	14	24941326,24949948,24953476,24955221,24956816,24960476,24964876,24965896,24966034,24969369,24970839,24971936,24973380,24976371,	24941356,24950025,24953533,24955352,24956888,24960671,24964976,24965948,24966129,24969467,24970992,24972119,24973466,24976731,
chr3	90856545	90857147	-18737	4930529C04Rik	NR_033593	3	+	90875583	90879113	90879114	90879113	1	90875583,	90879113,
chr2	145783126	145783620	22854	4930529M08Rik	NM_175280	2	+	145760519	145789961	145765584	145789270	7	145760519,145765575,145772781,145775654,145776494,145776793,145789033,	145760575,145765726,145772931,145775730,145776561,145776919,145789961,
chr4	118896104	118896744	18765	4930538K18Rik	NM_029198	4	-	118877659	118890821	118878278	118889782	7	118877659,118881821,118882550,118883479,118886624,118889716,118890707,	118878399,118882024,118882693,118883576,118886753,118889787,118890821,
chr17	29062709	29063826	29928.5	4930539E08Rik	NM_172450	17	-	29033339	29052268	29035832	29052177	12	29033339,29036427,29038075,29038894,29039717,29040191,29041460,29042199,29042635,29045212,29046236,29052113,	29035867,29036690,29038139,29039019,29039966,29040252,29041594,29042439,29042699,29045331,29046816,29052268,
chr3	9064662	9065223	2979.5	4930539M17Rik	NR_040597	3	+	9061963	9071075	9071076	9071075	3	9061963,9065124,9070624,	9062151,9065330,9071075,
chr3	9076633	9077181	14944	4930539M17Rik	NR_040597	3	+	9061963	9071075	9071076	9071075	3	9061963,9065124,9070624,	9062151,9065330,9071075,
chr11	79499600	79500779	16315.5	4930542H20Rik	NR_045898	11	-	79483874	79488587	79488588	79488587	3	79483874,79487834,79488554,	79484049,79487980,79488587,
chr7	120275485	120276276	32131.5	4930543E12Rik	NR_045978	7	-	120243749	120285528	120285529	120285528	6	120243749,120245564,120246165,120256261,120284407,120285332,	120244651,120245590,120246262,120256366,120284502,120285528,
chr7	120286802	120287647	43475.5	4930543E12Rik	NR_045978	7	-	120243749	120285528	120285529	120285528	6	120243749,120245564,120246165,120256261,120284407,120285332,	120244651,120245590,120246262,120256366,120284502,120285528,
chr18	69083625	69084396	34870.5	4930546C10Rik	NR_038051	18	-	69049140	69111181	69111182	69111181	7	69049140,69050032,69052828,69054217,69104284,69107003,69109651,	69049397,69050092,69052916,69054378,69104358,69107148,69111181,
chr16	59616887	59617402	-19625.5	4930547E14Rik	NR_040564	16	+	59636770	59672818	59672819	59672818	3	59636770,59670234,59672600,	59637010,59670322,59672818,
chr17	4109158	4109695	-10018.5	4930548J01Rik	NR_045462	17	-	4119445	4122101	4122102	4122101	3	4119445,4120388,4122075,	4119928,4120607,4122101,
chr4	52807388	52807821	-19870.5	4930552N02Rik	NR_040661	4	+	52827475	52841140	52841141	52841140	4	52827475,52828224,52838532,52840248,	52827603,52828286,52838634,52841140,
chr19	55786998	55787891	72366.5	4930552P12Rik	NR_045318	19	-	55715078	55776693	55776694	55776693	4	55715078,55717917,55772788,55776617,	55717040,55718090,55773069,55776693,
chr4	135064374	135064919	12745.5	4930555I21Rik	NM_030189	4	+	135051901	135093717	135062323	135092567	9	135051901,135062279,135063852,135070798,135075186,135081334,135085406,135089553,135092491,	135052060,135062410,135063970,135070899,135075356,135081445,135085571,135089743,135093717,
chr4	135072401	135073495	21047	4930555I21Rik	NM_030189	4	+	135051901	135093717	135062323	135092567	9	135051901,135062279,135063852,135070798,135075186,135081334,135085406,135089553,135092491,	135052060,135062410,135063970,135070899,135075356,135081445,135085571,135089743,135093717,
chr15	10652347	10653943	8491	4930556M19Rik	NR_045065	15	+	10644654	10651965	10651966	10651965	4	10644654,10646402,10648818,10650483,	10644734,10646472,10649183,10651965,
chr5	34440060	34440554	-21081	4930557J02Rik	NR_040703	5	+	34461388	34477987	34477988	34477987	4	34461388,34461855,34476948,34477837,	34461769,34462283,34477060,34477987,
chr3	95198190	95198759	8095.5	4930558C23Rik	NR_015490	3	-	95190379	95206762	95206763	95206762	2	95190379,95206627,	95190976,95206762,
chr1	57395842	57396554	-19867	4930558J18Rik	NR_037999	1	-	57416065	57434387	57434388	57434387	4	57416065,57419409,57432091,57434248,	57417506,57419606,57432362,57434387,
chr1	163906005	163907276	34421.5	4930558K02Rik	NM_001204904	1	-	163872219	163909766	163872520	163909636	7	163872219,163879714,163882730,163887223,163894952,163898041,163909616,	163872665,163879772,163882797,163887306,163895036,163898126,163909766,
chr16	4862783	4863449	4863	4930562C15Rik	NM_001252142	16	+	4858253	4867690	4858483	4867472	8	4858253,4860963,4861522,4863102,4864219,4864573,4866203,4867294,	4858602,4861081,4861584,4863194,4864390,4864666,4866283,4867690,
chr1	161991921	161992632	-12588.5	4930562F07Rik	NR_038030	1	-	162004865	162008048	162008049	162008048	3	162004865,162007513,162007920,	162005457,162007620,162008048,
chr16	92336399	92336954	17669.5	4930563D23Rik	NM_029252	16	-	92319007	92321685	92320887	92321642	1	92319007,	92321685,
chr5	132401517	132401843	45542	4930563F08Rik	NR_040704	5	+	132356138	132359637	132359638	132359637	3	132356138,132356938,132359193,	132356178,132356966,132359637,
chr14	76040537	76041263	-1165	4930564B18Rik	NM_029230	14	+	76042065	76066943	76058482	76066825	5	76042065,76058424,76063382,76064925,76066704,	76042094,76058809,76063427,76065091,76066943,
chr3	104897348	104897867	27846.5	4930564D02Rik	NM_029228	3	+	104869761	104881723	104880737	104881500	5	104869761,104871224,104880549,104880694,104881216,	104869802,104871293,104880595,104880763,104881723,
chr10	119226550	119227151	43733.5	4930564G21Rik	NR_045359	10	-	119183117	119198754	119198755	119198754	3	119183117,119197171,119198665,	119183653,119197266,119198754,
chr3	82681124	82681665	768.5	4930564K09Rik	NR_040382	3	+	82680626	82747559	82747560	82747559	4	82680626,82682618,82721505,82744650,	82680679,82682747,82721662,82747559,
chr10	60515006	60515536	21221	4930565A17	NR_040638	10	+	60494050	60500827	60500828	60500827	3	60494050,60499150,60500623,	60494198,60499926,60500827,
chr3	84148904	84149330	-4180	4930565D16Rik	NR_040752	3	-	84153297	84183842	84183843	84183842	4	84153297,84182064,84182700,84183649,	84154028,84182221,84182727,84183842,
chr3	84156481	84156895	3391	4930565D16Rik	NR_040752	3	-	84153297	84183842	84183843	84183842	4	84153297,84182064,84182700,84183649,	84154028,84182221,84182727,84183842,
chr8	128092233	128093389	-15726	4930567H12Rik	NR_015535	8	+	128108537	128140569	128140570	128140569	3	128108537,128108732,128140001,	128108580,128109073,128140569,
chr2	35228545	35228931	19001	4930568D16Rik	NM_029463	2	-	35209737	35223248	35209898	35221797	6	35209737,35211027,35217839,35220273,35221718,35223149,	35210555,35211164,35217886,35220308,35221803,35223248,
chr1	167050063	167051340	53954.5	4930568G15Rik	NR_040480	1	-	166996747	167022060	167022061	167022060	5	166996747,166998160,166998588,166999516,167022016,	166997286,166998222,166998838,166999614,167022060,
chr5	127640683	127641197	-9994	4930572K03Rik	NR_045371	5	+	127650934	127664725	127664726	127664725	5	127650934,127654487,127657991,127658327,127664469,	127650978,127654660,127658146,127658625,127664725,
chr14	25927796	25928538	-31113	4930572O13Rik	NR_045718	14	-	25959280	25962726	25962727	25962726	3	25959280,25961152,25962624,	25959663,25961438,25962726,
chr2	52117719	52118189	-28567	4930573O16Rik	NR_040620	2	+	52146521	52170759	52170760	52170759	4	52146521,52150343,52168512,52170617,	52146617,52150429,52168591,52170759,
chr15	98822328	98824819	7178.5	4930578M01Rik	NR_045991	15	+	98816395	98819711	98819712	98819711	4	98816395,98818187,98818407,98819170,	98816516,98818260,98818575,98819711,
chr2	69616790	69617261	20912.5	4930578N16Rik	NM_001077684	2	-	69596113	69627542	69596177	69627519	9	69596113,69599778,69609988,69614186,69616116,69619695,69620001,69625216,69627471,	69596521,69599942,69610180,69614325,69616272,69619888,69620174,69625442,69627542,
chr4	94567387	94567836	-6371.5	4930579C15Rik	NM_027089	4	-	94573983	94595500	94574139	94595442	8	94573983,94586613,94590358,94591611,94592251,94593631,94595010,94595367,	94574511,94586766,94590417,94591655,94592313,94593714,94595168,94595500,
chr3	137861022	137861696	34261	4930579F01Rik	NM_001163386	3	-	137827098	137849676	137827329	137839525	8	137827098,137828780,137836485,137837675,137839421,137842461,137846547,137849224,	137827498,137828823,137836686,137837756,137839564,137842525,137846753,137849676,
chr5	130389849	130390321	5676	4930579G22Rik	NM_026916	5	+	130384409	130387150	130384461	130384769	3	130384409,130386767,130386954,	130384790,130386815,130387150,
chr3	79476865	79477361	44113	4930579G24Rik	NM_029482	3	+	79433000	79436740	79433098	79435205	2	79433000,79435050,	79433277,79436740,
chr9	98439165	98439601	-23495	4930579K19Rik	NR_029444	9	-	98462878	98464029	98464030	98464029	1	98462878,	98464029,
chr2	124004421	124004774	-38816.5	4930583P06Rik	NR_040612	2	-	124043414	124048093	124048094	124048093	3	124043414,124045203,124047768,	124043749,124045273,124048093,
chr6	91851517	91852077	-2429	4930590J08Rik	NM_198668	6	+	91854226	91900718	91864752	91900633	20	91854226,91856394,91864156,91864561,91866244,91867016,91867701,91868064,91869044,91873008,91873443,91878662,91883076,91884441,91892274,91894157,91895358,91899281,91899924,91900537,	91854349,91856530,91864211,91865229,91866384,91867132,91867709,91868196,91869313,91873157,91873563,91878793,91883199,91884684,91892577,91894264,91895500,91899376,91900058,91900718,
chr1	142556069	142556819	89692	4930590L20Rik	NR_040604	1	-	142466752	142552978	142552979	142552978	4	142466752,142491504,142517970,142552904,	142467107,142491550,142518042,142552978,
chr1	142557792	142558364	91326	4930590L20Rik	NR_040604	1	-	142466752	142552978	142552979	142552978	4	142466752,142491504,142517970,142552904,	142467107,142491550,142518042,142552978,
chr1	142559951	142560681	93564	4930590L20Rik	NR_040604	1	-	142466752	142552978	142552979	142552978	4	142466752,142491504,142517970,142552904,	142467107,142491550,142518042,142552978,
chr3	58530991	58531405	34688	4930593A02Rik	NR_045167	3	+	58496510	58592445	58592446	58592445	8	58496510,58499975,58536751,58542288,58544168,58554294,58556024,58592352,	58496542,58500047,58536879,58542436,58544266,58554418,58556259,58592445,
chr1	97658801	97659238	61259.5	4930598F16Rik	NR_040479	1	-	97597760	97613094	97613095	97613094	4	97597760,97609178,97612563,97612813,	97598072,97609280,97612625,97613094,
chr6	39080153	39080473	11842	4930599N23Rik	NR_045813	6	+	39068471	39098310	39098311	39098310	4	39068471,39090158,39096876,39098066,	39068818,39090270,39097049,39098310,
chr6	39081401	39082086	13272.5	4930599N23Rik	NR_045813	6	+	39068471	39098310	39098311	39098310	4	39068471,39090158,39096876,39098066,	39068818,39090270,39097049,39098310,
chr6	39095995	39096610	27831.5	4930599N23Rik	NR_045813	6	+	39068471	39098310	39098311	39098310	4	39068471,39090158,39096876,39098066,	39068818,39090270,39097049,39098310,
chr14	26385003	26385803	-20886	4931406H21Rik	NR_033492	14	+	26406289	26410146	26410147	26410146	1	26406289,	26410146,
chr7	35066193	35066731	44730	4931406P16Rik	NM_172741	7	-	35021732	35070627	35023947	35070214	13	35021732,35024762,35025527,35027258,35029984,35033125,35039005,35041430,35042365,35042650,35043031,35048571,35069720,	35024255,35024840,35025664,35027423,35030996,35033250,35039102,35041588,35042526,35042745,35043171,35048768,35070627,
chr7	35066880	35067159	45287.5	4931406P16Rik	NM_172741	7	-	35021732	35070627	35023947	35070214	13	35021732,35024762,35025527,35027258,35029984,35033125,35039005,35041430,35042365,35042650,35043031,35048571,35069720,	35024255,35024840,35025664,35027423,35030996,35033250,35039102,35041588,35042526,35042745,35043171,35048768,35070627,
chr7	35098113	35099079	76864	4931406P16Rik	NM_172741	7	-	35021732	35070627	35023947	35070214	13	35021732,35024762,35025527,35027258,35029984,35033125,35039005,35041430,35042365,35042650,35043031,35048571,35069720,	35024255,35024840,35025664,35027423,35030996,35033250,35039102,35041588,35042526,35042745,35043171,35048768,35070627,
chr19	37340048	37340834	7523	4931408D14Rik	NR_040298	19	-	37332918	37338584	37338585	37338584	4	37332918,37336155,37338086,37338343,	37335592,37336335,37338224,37338584,
chr3	54868171	54868860	9352.5	4931419H13Rik	NR_040593	3	+	54859163	54887923	54887924	54887923	8	54859163,54862196,54863535,54864926,54865510,54867599,54887645,54887785,	54859357,54862247,54863633,54865035,54865678,54867757,54887694,54887923,
chr8	107806773	107807410	2783.5	4931428F04Rik	NM_001166394	8	-	107804308	107813427	107805879	107809712	7	107804308,107806886,107807074,107808565,107808929,107809155,107813303,	107806043,107806983,107807379,107808697,107809072,107809768,107813427,
chr8	107814590	107815423	10698.5	4931428F04Rik	NM_001166394	8	-	107804308	107813427	107805879	107809712	7	107804308,107806886,107807074,107808565,107808929,107809155,107813303,	107806043,107806983,107807379,107808697,107809072,107809768,107813427,
chr1	31266978	31267472	69303	4931428L18Rik	NR_033445	1	-	31197922	31279500	31279501	31279500	3	31197922,31261096,31279320,	31198612,31261317,31279500,
chr9	40790397	40791024	87779.5	4931429I11Rik	NM_001081121	9	-	40702931	40772194	40703621	40769293	9	40702931,40705431,40706290,40719018,40725081,40730742,40752423,40768965,40772131,	40703818,40705559,40706370,40719312,40725727,40730855,40752942,40769294,40772194,
chr9	46110139	46110569	-1089	4931429L15Rik	NM_183104	9	-	46111443	46128068	46112103	46119669	13	46111443,46112073,46112245,46113107,46113787,46114904,46116837,46117409,46118307,46119638,46123916,46124630,46127951,	46111742,46112158,46112383,46113280,46113940,46115042,46117074,46117527,46118395,46119715,46124138,46124809,46128068,
chr13	48110577	48111189	55185	4931429P17Rik	NR_038004	13	-	48055698	48113976	48113977	48113976	8	48055698,48061854,48062880,48065131,48065353,48069072,48113239,48113800,	48056382,48061934,48062995,48065258,48066016,48069122,48113348,48113976,
chr13	48136413	48136973	80995	4931429P17Rik	NR_038004	13	-	48055698	48113976	48113977	48113976	8	48055698,48061854,48062880,48065131,48065353,48069072,48113239,48113800,	48056382,48061934,48062995,48065258,48066016,48069122,48113348,48113976,
chr13	48141342	48142115	86030.5	4931429P17Rik	NR_038004	13	-	48055698	48113976	48113977	48113976	8	48055698,48061854,48062880,48065131,48065353,48069072,48113239,48113800,	48056382,48061934,48062995,48065258,48066016,48069122,48113348,48113976,
chr6	118835737	118835983	5685	4931430N09Rik	NR_046053	6	+	118830175	118835560	118835561	118835560	4	118830175,118832769,118833058,118835421,	118831915,118832863,118833247,118835560,
chr5	35934907	35935371	11264	4931431C16Rik	NR_045807	5	-	35923875	35931411	35931412	35931411	4	35923875,35930319,35930694,35931226,	35926222,35930386,35930826,35931411,
chr5	35938193	35938964	14703.5	4931431C16Rik	NR_045807	5	-	35923875	35931411	35931412	35931411	4	35923875,35930319,35930694,35931226,	35926222,35930386,35930826,35931411,
chr14	63370283	63370759	-8816	4931440J10Rik	NR_045503	14	+	63379337	63448962	63448963	63448962	7	63379337,63384826,63431663,63438547,63447437,63447643,63448599,	63379422,63384897,63431753,63438612,63447548,63447742,63448962,
chr11	89285740	89286155	34411.5	4932411E22Rik	NM_172534	11	-	89251536	89280261	89252921	89280193	4	89251536,89266800,89273303,89280160,	89253717,89267013,89273469,89280261,
chr1	12634505	12635254	-22763.5	4932411L15	NR_045297	1	+	12657643	12663170	12663171	12663170	3	12657643,12661396,12661541,	12659172,12661435,12663170,
chr2	26128894	26129572	2067	4932418E24Rik	NM_177841	2	-	26127166	26150076	26127262	26149902	10	26127166,26130981,26131426,26131936,26135451,26136004,26143454,26145217,26148857,26149760,	26127457,26131152,26131786,26132005,26135548,26137142,26143546,26145315,26149362,26150076,
chr11	114280152	114280855	5785.5	4932435O22Rik	NR_027643	11	-	114274718	114310173	114310174	114310173	3	114274718,114284844,114309985,	114277663,114285110,114310173,
chr16	91073624	91074108	19687	4932438H23Rik	NM_001163695	16	-	91054179	91069389	91055798	91056490	2	91054179,91069276,	91056500,91069389,
chr16	91076325	91076991	22479	4932438H23Rik	NM_001163695	16	-	91054179	91069389	91055798	91056490	2	91054179,91069276,	91056500,91069389,
chr16	91081511	91082346	27749.5	4932438H23Rik	NM_001163695	16	-	91054179	91069389	91055798	91056490	2	91054179,91069276,	91056500,91069389,
chr13	65136362	65136948	2290	4932441B19Rik	NM_001083890	13	+	65134365	65139311	65134396	65138514	4	65134365,65135229,65135866,65136234,	65134572,65135271,65135926,65139311,
chr13	25012174	25012613	14925.5	4932702P03Rik	NR_045182	13	+	24997468	25003648	25003649	25003648	3	24997468,25002238,25003465,	24997576,25002634,25003648,
chr1	91543011	91543840	-29655.5	4933400F21Rik	NR_015540	1	-	91573081	91580466	91580467	91580466	4	91573081,91576546,91577730,91580261,	91576242,91576678,91577839,91580466,
chr8	106104031	106104715	-23325	4933400L20Rik	NR_045730	8	+	106127698	106204281	106204282	106204281	5	106127698,106159087,106159390,106188512,106204021,	106127781,106159209,106159671,106188629,106204281,
chr17	15759669	15760319	-8757	4933401D09Rik	NR_045431	17	+	15768751	15778065	15778066	15778065	4	15768751,15769980,15771051,15777101,	15768858,15770062,15771219,15778065,
chr3	135525885	135526225	29398	4933401H06Rik	NR_040540	3	-	135496657	135503232	135503233	135503232	5	135496657,135497743,135501240,135502594,135503070,	135497078,135497845,135501284,135502797,135503232,
chr3	135549375	135549991	53026	4933401H06Rik	NR_040540	3	-	135496657	135503232	135503233	135503232	5	135496657,135497743,135501240,135502594,135503070,	135497078,135497845,135501284,135502797,135503232,
chr1	63809545	63810263	8422	4933402D24Rik	NM_001256158	1	-	63801482	63815840	63802672	63815778	3	63801482,63814958,63815754,	63802992,63815115,63815840,
chr8	90060382	90061393	-26917.5	4933402J07Rik	NM_177901	8	+	90087805	90113095	90087914	90112994	6	90087805,90091768,90092386,90106485,90109899,90112847,	90088060,90091872,90092509,90106520,90110151,90113095,
chr8	90118210	90118748	30674	4933402J07Rik	NM_177901	8	+	90087805	90113095	90087914	90112994	6	90087805,90091768,90092386,90106485,90109899,90112847,	90088060,90091872,90092509,90106520,90110151,90113095,
chr5	60387817	60388447	33775	4933402J10Rik	NR_040682	5	-	60354357	60377240	60377241	60377240	5	60354357,60364468,60365691,60368005,60376518,	60354468,60364583,60365851,60368068,60377240,
chr13	23377026	23377687	7138.5	4933404K08Rik	NR_046038	13	+	23370218	23374135	23374136	23374135	4	23370218,23370717,23372743,23373237,	23370441,23370877,23372892,23374135,
chr13	23390553	23391158	20637.5	4933404K08Rik	NR_046038	13	+	23370218	23374135	23374136	23374135	4	23370218,23370717,23372743,23373237,	23370441,23370877,23372892,23374135,
chr11	54016705	54017009	25584	4933405E24Rik	NR_045506	11	-	53991273	54026789	54026790	54026789	3	53991273,54022144,54026331,	53991729,54022308,54026789,
chr8	108238000	108238776	6186	4933405L10Rik	NM_027655	8	+	108232202	108234067	108232331	108233996	4	108232202,108232695,108233299,108233560,	108232414,108232912,108233483,108234067,
chr12	33592720	33593258	-11259	4933406C10Rik	NR_044986	12	-	33604248	33638653	33638654	33638653	6	33604248,33605359,33605687,33610338,33638062,33638369,	33605044,33605592,33605767,33610399,33638235,33638653,
chr12	33594842	33595420	-9117	4933406C10Rik	NR_044986	12	-	33604248	33638653	33638654	33638653	6	33604248,33605359,33605687,33610338,33638062,33638369,	33605044,33605592,33605767,33610399,33638235,33638653,
chr7	89864099	89864533	-27539	4933406J10Rik	NR_046004	7	-	89891855	89904153	89904154	89904153	4	89891855,89892983,89903114,89904105,	89892292,89893242,89903351,89904153,
chr7	89867778	89868380	-23776	4933406J10Rik	NR_046004	7	-	89891855	89904153	89904154	89904153	4	89891855,89892983,89903114,89904105,	89892292,89893242,89903351,89904153,
chr8	119748233	119749046	-32278.5	4933407C03Rik	NM_001163262	8	+	119780918	119985404	119781001	119983281	21	119780918,119900974,119908857,119935160,119940114,119946744,119950389,119953612,119955093,119960465,119969215,119970970,119971299,119972929,119976059,119976979,119977722,119978799,119979538,119980786,119983228,	119781300,119901099,119908907,119935321,119940155,119946806,119950469,119953715,119955197,119960818,119969280,119970996,119971347,119973036,119976175,119977119,119977769,119978945,119979643,119980856,119985404,
chr8	119866354	119867872	-5956	4933407C03Rik	NM_028941	8	+	119873069	119985404	119873239	119983281	21	119873069,119900974,119908857,119935160,119940114,119946744,119950389,119953612,119955093,119960465,119969215,119970970,119971299,119972929,119976059,119976979,119977722,119978799,119979538,119980786,119983228,	119873274,119901099,119908907,119935321,119940155,119946806,119950469,119953715,119955197,119960818,119969280,119970996,119971347,119973036,119976175,119977119,119977769,119978945,119979643,119980856,119985404,
chr5	33736203	33737045	15280	4933407H18Rik	NM_001081101	5	+	33721344	33762402	33721876	33757539	14	33721344,33721874,33730304,33731364,33732290,33734392,33734704,33745142,33751457,33752075,33753507,33754209,33756547,33757446,	33721650,33721973,33730634,33731484,33732685,33734504,33734832,33745247,33751628,33752197,33753690,33754320,33756721,33762402,
chr9	51717036	51717383	-5323.5	4933407I05Rik	NR_040731	9	+	51722533	51735107	51735108	51735107	3	51722533,51732654,51734637,	51722663,51732847,51735107,
chr1	87831580	87832593	7029.5	4933407L21Rik	NR_037692	1	+	87825057	87828330	87828331	87828330	3	87825057,87827045,87827859,	87825666,87827110,87828330,
chr11	104032498	104033393	-14694.5	4933407P14Rik	NM_199019	11	+	104047640	104049864	104047689	104049761	1	104047640,	104049864,
chr11	104056956	104057598	9637	4933407P14Rik	NM_199019	11	+	104047640	104049864	104047689	104049761	1	104047640,	104049864,
chr10	93040090	93040859	-11682.5	4933408J17Rik	NR_045810	10	+	93052157	93067989	93067990	93067989	4	93052157,93058554,93061720,93067496,	93052514,93059025,93062254,93067989,
chr8	116866179	116866779	1419	4933408N05Rik	NR_045831	8	-	116865060	116875377	116875378	116875377	3	116865060,116871151,116874293,	116865468,116871238,116875377,
chr8	116893467	116893977	28662	4933408N05Rik	NR_045831	8	-	116865060	116875377	116875378	116875377	3	116865060,116871151,116874293,	116865468,116871238,116875377,
chr8	47270564	47271149	15947.5	4933411K20Rik	NM_025747	8	+	47254909	47280943	47254928	47278065	4	47254909,47267071,47276933,47277938,	47256005,47267339,47277083,47280943,
chr15	59808676	59809121	-37521.5	4933412E24Rik	NM_027668	15	-	59846420	59848172	59846602	59848143	1	59846420,	59848172,
chr10	115520856	115521533	-27524.5	4933416C03Rik	NM_001161855	10	-	115548719	115550972	115549538	115550674	1	115548719,	115550972,
chr8	28247234	28247892	-5818	4933416M07Rik	NR_045840	8	+	28253381	28260177	28260178	28260177	4	28253381,28253950,28256711,28259361,	28253832,28254056,28256854,28260177,
chr7	49705989	49706436	5381.5	4933421I07Rik	NM_027702	7	-	49700831	49703449	49701547	49703437	4	49700831,49702316,49702920,49703306,	49701808,49702363,49703122,49703449,
chr4	33105322	33105809	-8547.5	4933421O10Rik	NR_036602	4	-	33114113	33118297	33118298	33118297	2	33114113,33117831,	33117495,33118297,
chr9	35089832	35090640	1547	4933422A05Rik	NR_040715	9	+	35088689	35093007	35093008	35093007	5	35088689,35090121,35090942,35092065,35092443,	35088790,35090181,35091299,35092334,35093007,
chr18	15109899	15110487	-37310	4933424G05Rik	NR_045372	18	+	15147503	15206495	15206496	15206495	5	15147503,15147807,15147980,15204298,15205229,	15147609,15147889,15148134,15204430,15206495,
chr18	15156059	15156619	8836	4933424G05Rik	NR_045372	18	+	15147503	15206495	15206496	15206495	5	15147503,15147807,15147980,15204298,15205229,	15147609,15147889,15148134,15204430,15206495,
chr12	81902249	81902756	10984.5	4933426M11Rik	NM_178682	12	+	81891518	81981819	81929109	81978107	6	81891518,81929012,81969413,81971061,81975135,81978082,	81891801,81929229,81969610,81971196,81975562,81981819,
chr15	74522554	74523232	-16697	4933427E11Rik	NR_033197	15	+	74539590	74540803	74540804	74540803	1	74539590,	74540803,
chr15	74523312	74523880	-15994	4933427E11Rik	NR_033197	15	+	74539590	74540803	74540804	74540803	1	74539590,	74540803,
chr15	74532098	74532733	-7174.5	4933427E11Rik	NR_033197	15	+	74539590	74540803	74540804	74540803	1	74539590,	74540803,
chr11	25200983	25201619	-24805	4933427E13Rik	NR_045853	11	+	25226106	25267136	25267137	25267136	8	25226106,25229850,25246546,25257446,25258154,25265233,25266059,25266952,	25226400,25229995,25246664,25257635,25258259,25265406,25266336,25267136,
chr14	49508516	49509250	10336	4933429O19Rik	NR_033783	14	+	49498547	49506786	49506787	49506786	4	49498547,49500526,49505139,49505563,	49498789,49500604,49505221,49506786,
chr14	103411541	103412223	25254	4933432I03Rik	NR_045657	14	-	103386628	103433019	103433020	103433019	3	103386628,103431983,103432941,	103387429,103432162,103433019,
chr16	18172537	18173152	-36933.5	4933432I09Rik	NR_027843	16	-	18209778	18213625	18213626	18213625	3	18209778,18211172,18213454,	18210995,18211290,18213625,
chr16	18211717	18212315	2238	4933432I09Rik	NR_027843	16	-	18209778	18213625	18213626	18213625	3	18209778,18211172,18213454,	18210995,18211290,18213625,
chr13	67092483	67093072	-4975.5	4933433G19Rik	NR_045851	13	-	67097753	67133340	67133341	67133340	9	67097753,67099485,67100895,67104074,67107009,67107325,67112051,67114317,67133293,	67097989,67099623,67100970,67104204,67107057,67107471,67112211,67114389,67133340,
chr13	67126289	67126716	28749.5	4933433G19Rik	NR_045851	13	-	67097753	67133340	67133341	67133340	9	67097753,67099485,67100895,67104074,67107009,67107325,67112051,67114317,67133293,	67097989,67099623,67100970,67104204,67107057,67107471,67112211,67114389,67133340,
chr17	84513190	84513750	35471	4933433H22Rik	NR_045458	17	+	84477999	84489214	84489215	84489214	6	84477999,84479993,84484383,84485244,84487492,84489061,	84478393,84480090,84484472,84486156,84487630,84489214,
chr8	85866464	85866945	-5665.5	4933434I20Rik	NM_026233	8	+	85872370	85903300	85872383	85903143	11	85872370,85878612,85879574,85881919,85883816,85886245,85889562,85891987,85892864,85895507,85903129,	85872476,85878770,85879711,85882052,85883862,85886349,85889637,85892101,85892994,85895614,85903300,
chr5	127475831	127476425	-35030	4933438B17Rik	NR_040685	5	+	127511158	127568898	127568899	127568898	7	127511158,127550556,127555130,127564008,127564832,127567928,127568732,	127511339,127550709,127555246,127564267,127564975,127568066,127568898,
chr14	75390324	75390770	-25286	5031414D18Rik	NM_198642	14	+	75415833	75452338	75431710	75451887	14	75415833,75431678,75435225,75435816,75438145,75438678,75440609,75442143,75444215,75447218,75448004,75449370,75449908,75451775,	75415972,75432286,75435307,75436017,75438246,75438738,75440741,75442288,75444279,75447456,75448065,75449523,75449998,75452338,
chr14	75452305	75452739	36689	5031414D18Rik	NM_198642	14	+	75415833	75452338	75431710	75451887	14	75415833,75431678,75435225,75435816,75438145,75438678,75440609,75442143,75444215,75447218,75448004,75449370,75449908,75451775,	75415972,75432286,75435307,75436017,75438246,75438738,75440741,75442288,75444279,75447456,75448065,75449523,75449998,75452338,
chr2	166265477	166266254	-7084.5	5031425F14Rik	NR_015558	2	+	166272950	166284269	166284270	166284269	3	166272950,166279067,166283920,	166274146,166279155,166284269,
chr15	84831768	84832235	55852.5	5031439G07Rik	NM_001033273	15	-	84776149	84818400	84779667	84818230	10	84776149,84779980,84781041,84783559,84784331,84785819,84786075,84786235,84790899,84818038,	84779707,84780138,84781203,84783750,84784471,84785920,84786152,84786357,84791050,84818400,
chr1	187325620	187326169	4710.5	5033404E19Rik	NR_033600	1	+	187321184	187321892	187321893	187321892	1	187321184,	187321892,
chr19	29429226	29429779	6336.5	5033414D02Rik	NM_026362	19	-	29423166	29436360	29423373	29432886	6	29423166,29424849,29425533,29432806,29435306,29436286,	29423494,29424958,29425663,29432892,29435416,29436360,
chr19	29429857	29430648	7086.5	5033414D02Rik	NM_026362	19	-	29423166	29436360	29423373	29432886	6	29423166,29424849,29425533,29432806,29435306,29436286,	29423494,29424958,29425663,29432892,29435416,29436360,
chr2	59240271	59241326	20249.5	5330411J11Rik	NR_040510	2	-	59220549	59224738	59224739	59224738	3	59220549,59222744,59224680,	59222010,59222866,59224738,
chr2	59241400	59242130	21216	5330411J11Rik	NR_040510	2	-	59220549	59224738	59224739	59224738	3	59220549,59222744,59224680,	59222010,59222866,59224738,
chr2	131638249	131639142	-7045.5	5330413P13Rik	NR_029381	2	-	131645741	131673391	131673392	131673391	3	131645741,131662171,131673307,	131649239,131662217,131673391,
chr2	131645788	131646637	471.5	5330413P13Rik	NR_029381	2	-	131645741	131673391	131673392	131673391	3	131645741,131662171,131673307,	131649239,131662217,131673391,
chr16	50736300	50737392	9983	5330426P16Rik	NR_028300	16	-	50726863	50732885	50732886	50732885	2	50726863,50732530,	50728321,50732885,
chr16	50756697	50757355	30163	5330426P16Rik	NR_028300	16	-	50726863	50732885	50732886	50732885	2	50726863,50732530,	50728321,50732885,
chr18	65901806	65902644	44304	5330437I02Rik	NM_177028	18	+	65857921	65911190	65857947	65909843	15	65857921,65866961,65870175,65879845,65882143,65884983,65885931,65891048,65897492,65899729,65901855,65904891,65907372,65909278,65909718,	65858094,65867100,65870253,65879983,65882360,65885162,65886033,65891149,65897657,65899808,65901968,65905023,65907558,65909420,65911190,
chr6	142544112	142544590	-18763	5330439B14Rik	NR_037679	6	+	142563114	142574981	142574982	142574981	2	142563114,142573926,	142563449,142574981,
chr6	131463283	131463728	-30273.5	5430401F13Rik	NM_001244628	6	+	131493779	131503774	131493801	131503722	5	131493779,131495251,131501333,131502601,131503694,	131493879,131495277,131501365,131502960,131503774,
chr18	78130819	78131330	-4130.5	5430411K18Rik	NM_001195633	18	+	78135205	78231765	78135238	78229845	44	78135205,78144888,78147887,78150899,78151471,78152645,78154145,78155768,78156218,78157445,78159119,78161639,78165275,78169233,78171717,78172575,78175862,78177679,78178036,78179046,78180209,78181779,78183124,78185002,78188084,78192250,78193945,78206308,78207572,78209439,78210729,78211477,78212417,78214390,78215953,78217476,78219389,78220015,78220664,78223995,78225501,78226707,78227079,78229663,	78135297,78145820,78148130,78151035,78151578,78152718,78154250,78155882,78156368,78157600,78159276,78161793,78165415,78169397,78171836,78172831,78176002,78177823,78178233,78179156,78180328,78181945,78183345,78185125,78188228,78192421,78194107,78206450,78207728,78209633,78210942,78211625,78212618,78214462,78216059,78217651,78219574,78220224,78220808,78224237,78225717,78226922,78227193,78231765,
chr18	78182872	78183528	47995	5430411K18Rik	NM_001195633	18	+	78135205	78231765	78135238	78229845	44	78135205,78144888,78147887,78150899,78151471,78152645,78154145,78155768,78156218,78157445,78159119,78161639,78165275,78169233,78171717,78172575,78175862,78177679,78178036,78179046,78180209,78181779,78183124,78185002,78188084,78192250,78193945,78206308,78207572,78209439,78210729,78211477,78212417,78214390,78215953,78217476,78219389,78220015,78220664,78223995,78225501,78226707,78227079,78229663,	78135297,78145820,78148130,78151035,78151578,78152718,78154250,78155882,78156368,78157600,78159276,78161793,78165415,78169397,78171836,78172831,78176002,78177823,78178233,78179156,78180328,78181945,78183345,78185125,78188228,78192421,78194107,78206450,78207728,78209633,78210942,78211625,78212618,78214462,78216059,78217651,78219574,78220224,78220808,78224237,78225717,78226922,78227193,78231765,
chr5	100866077	100866420	16388.5	5430416N02Rik	NR_034038	5	-	100849860	100858553	100858554	100858553	5	100849860,100850986,100855754,100858115,100858344,	100849990,100851059,100855822,100858256,100858553,
chr2	118568966	118569545	-2241.5	5430417L22Rik	NR_030716	2	+	118571497	118574542	118574543	118574542	1	118571497,	118574542,
chr8	26378242	26378881	-34559.5	5430421F17Rik	NR_040352	8	-	26413121	26416741	26416742	26416741	3	26413121,26416097,26416626,	26415204,26416191,26416741,
chr8	26385050	26386280	-27456	5430421F17Rik	NR_040352	8	-	26413121	26416741	26416742	26416741	3	26413121,26416097,26416626,	26415204,26416191,26416741,
chr13	73829919	73830527	-7050	5430425J12Rik	NM_027780	13	+	73837273	73847303	73837483	73846407	2	73837273,73846067,	73837570,73847303,
chr12	92279606	92280043	-4462.5	5430427M07Rik	NR_045858	12	+	92284287	92295074	92295075	92295074	4	92284287,92288808,92291330,92294338,	92284405,92288906,92291396,92295074,
chrX	83124535	83124947	9130	5430427O19Rik	NM_001163539	20	+	83115611	83136837	83133168	83134064	2	83115611,83133167,	83115774,83136837,
chrX	83164226	83164860	48932	5430427O19Rik	NM_001163539	20	+	83115611	83136837	83133168	83134064	2	83115611,83133167,	83115774,83136837,
chr3	38101018	38101514	-806	5430434I15Rik	NR_040541	3	-	38102072	38107040	38107041	38107040	3	38102072,38105087,38107003,	38103194,38105182,38107040,
chr3	38119749	38120442	18023.5	5430434I15Rik	NR_040541	3	-	38102072	38107040	38107041	38107040	3	38102072,38105087,38107003,	38103194,38105182,38107040,
chr3	38154517	38154933	52653	5430434I15Rik	NR_040541	3	-	38102072	38107040	38107041	38107040	3	38102072,38105087,38107003,	38103194,38105182,38107040,
chr1	133604892	133605321	19835.5	5430435G22Rik	NM_145509	1	+	133585271	133610040	133593590	133608273	6	133585271,133593575,133594405,133594992,133602172,133608196,	133585411,133593642,133594531,133595207,133602297,133610040,
chr14	105796508	105797158	-29942	5430440P10Rik	NR_045859	14	+	105826775	105836932	105836933	105836932	3	105826775,105832608,105836167,	105826901,105832730,105836932,
chr14	105826448	105827048	-27	5430440P10Rik	NR_045859	14	+	105826775	105836932	105836933	105836932	3	105826775,105832608,105836167,	105826901,105832730,105836932,
chr9	77229313	77229829	15353	5730403I07Rik	NR_040378	9	-	77214218	77247222	77247223	77247222	4	77214218,77231929,77236758,77247073,	77215926,77232021,77236836,77247222,
chr9	77254635	77255302	40750.5	5730403I07Rik	NR_040378	9	-	77214218	77247222	77247223	77247222	4	77214218,77231929,77236758,77247073,	77215926,77232021,77236836,77247222,
chrX	12623881	12624365	4983	5730405O15Rik	NR_038158	20	+	12619140	12622420	12622421	12622420	3	12619140,12620682,12621729,	12619234,12620781,12622420,
chr19	8961454	8963719	-289.5	5730408K05Rik	NR_027866	19	-	8962876	8963259	8963260	8963259	1	8962876,	8963259,
chr4	126277400	126278182	-9306	5730409E04Rik	NM_001145950	4	+	126287097	126291614	126288924	126289616	2	126287097,126288919,	126287255,126291614,
chr10	94918736	94919315	39017.5	5730420D15Rik	NR_045338	10	+	94880008	94891273	94891274	94891273	5	94880008,94882784,94884197,94885488,94890771,	94880312,94882904,94884308,94885628,94891273,
chr11	80165211	80165908	-8433.5	5730455P16Rik	NM_027472	11	-	80173993	80191516	80177313	80191482	10	80173993,80178337,80181563,80182029,80183832,80187141,80187575,80189008,80190304,80191343,	80177519,80178440,80181699,80182093,80183951,80187198,80187718,80189133,80190384,80191516,
chr3	153469008	153469846	17159	5730460C07Rik	NR_045801	3	-	153452268	153455050	153455051	153455050	3	153452268,153454253,153454845,	153453749,153454398,153455050,
chr14	41846582	41847209	39867.5	5730469M10Rik	NM_027464	14	-	41807028	41827063	41807812	41817473	6	41807028,41811001,41812132,41815724,41817329,41826986,	41807925,41811165,41812272,41815815,41817491,41827063,
chr14	41848422	41848895	41630.5	5730469M10Rik	NM_027464	14	-	41807028	41827063	41807812	41817473	6	41807028,41811001,41812132,41815724,41817329,41826986,	41807925,41811165,41812272,41815815,41817491,41827063,
chr18	25280453	25281109	-13758	5730494M16Rik	NM_001142697	18	-	25294539	25324465	25297406	25316764	7	25294539,25298946,25300021,25307614,25309700,25316744,25324369,	25297639,25299106,25300137,25307742,25309787,25316823,25324465,
chr11	26100770	26101447	584264	5730522E02Rik	NR_027973	11	-	25516845	26110575	26110576	26110575	6	25516845,25519509,25548011,25551935,25886750,26110490,	25517871,25519571,25548159,25552067,25886811,26110575,
chr10	129750512	129750934	-9184	5830405N20Rik	NM_183264	10	+	129759907	129799697	129784243	129799542	9	129759907,129784199,129785270,129791767,129792506,129793373,129793859,129797702,129798827,	129760024,129784405,129785312,129791822,129792559,129793409,129793957,129797910,129799697,
chr4	46387739	46388409	-1772	5830415F09Rik	NM_029086	4	-	46389846	46402294	46389907	46402264	6	46389846,46392964,46394930,46398965,46400439,46402189,	46390119,46393181,46395556,46399122,46400613,46402294,
chr4	46403125	46403952	13692.5	5830415F09Rik	NM_029086	4	-	46389846	46402294	46389907	46402264	6	46389846,46392964,46394930,46398965,46400439,46402189,	46390119,46393181,46395556,46399122,46400613,46402294,
chr7	142816376	142816987	-23457.5	5830432E09Rik	NR_015548	7	-	142840139	142843996	142843997	142843996	3	142840139,142842526,142843472,	142840940,142842692,142843996,
chr7	142823483	142823892	-16451.5	5830432E09Rik	NR_015548	7	-	142840139	142843996	142843997	142843996	3	142840139,142842526,142843472,	142840940,142842692,142843996,
chr4	94223147	94223697	56653	5830433M19Rik	NM_026368	4	-	94166769	94223486	94167715	94223394	6	94166769,94187752,94215809,94217112,94217955,94223152,	94168106,94187825,94215884,94217196,94218155,94223486,
chr3	54736430	54736945	35697.5	6030405A18Rik	NM_177854	3	-	54700990	54719808	54703200	54703523	3	54700990,54719028,54719658,	54703758,54719192,54719808,
chr3	54765605	54766167	64896	6030405A18Rik	NM_177854	3	-	54700990	54719808	54703200	54703523	3	54700990,54719028,54719658,	54703758,54719192,54719808,
chr1	73872602	73873486	208090	6030407O03Rik	NR_045311	1	-	73664954	73911039	73911040	73911039	9	73664954,73666769,73719569,73904638,73905137,73906190,73907542,73909232,73910948,	73665239,73666997,73719639,73904670,73905433,73906440,73907625,73909689,73911039,
chr1	73909031	73909973	244548	6030407O03Rik	NR_045311	1	-	73664954	73911039	73911040	73911039	9	73664954,73666769,73719569,73904638,73905137,73906190,73907542,73909232,73910948,	73665239,73666997,73719639,73904670,73905433,73906440,73907625,73909689,73911039,
chr1	73948015	73948712	283410	6030407O03Rik	NR_045311	1	-	73664954	73911039	73911040	73911039	9	73664954,73666769,73719569,73904638,73905137,73906190,73907542,73909232,73910948,	73665239,73666997,73719639,73904670,73905433,73906440,73907625,73909689,73911039,
chr1	73948716	73949697	284252	6030407O03Rik	NR_045311	1	-	73664954	73911039	73911040	73911039	9	73664954,73666769,73719569,73904638,73905137,73906190,73907542,73909232,73910948,	73665239,73666997,73719639,73904670,73905433,73906440,73907625,73909689,73911039,
chr15	101145996	101146873	22792.5	6030408B16Rik	NR_033803	15	+	101123642	101127856	101127857	101127856	2	101123642,101126311,	101124062,101127856,
chr15	101157489	101158218	34211.5	6030408B16Rik	NR_033803	15	+	101123642	101127856	101127857	101127856	2	101123642,101126311,	101124062,101127856,
chr12	112229745	112231123	-2173	6030440G07Rik	NR_036598	12	+	112232607	112252081	112252082	112252081	3	112232607,112251099,112251416,	112232916,112251215,112252081,
chr18	12260377	12261166	120324	6030446N20Rik	NM_178801	18	-	12140447	12279961	12142132	12279960	15	12140447,12152072,12201722,12206073,12217434,12222712,12225568,12226806,12228588,12233126,12242500,12262607,12271903,12276912,12279889,	12142150,12152136,12201815,12206142,12217468,12222747,12225613,12226854,12228639,12233151,12242577,12262688,12271980,12276958,12279961,
chr18	12264098	12264545	123874	6030446N20Rik	NM_178801	18	-	12140447	12279961	12142132	12279960	15	12140447,12152072,12201722,12206073,12217434,12222712,12225568,12226806,12228588,12233126,12242500,12262607,12271903,12276912,12279889,	12142150,12152136,12201815,12206142,12217468,12222747,12225613,12226854,12228639,12233151,12242577,12262688,12271980,12276958,12279961,
chr15	12724874	12725629	-24406.5	6030458C11Rik	NM_001166360	15	-	12749658	12754411	12751154	12754301	3	12749658,12753315,12754221,	12751307,12753460,12754411,
chr8	126288393	126288979	30829	6030466F02Rik	NR_040702	8	+	126257857	126263840	126263841	126263840	4	126257857,126258719,126260354,126263324,	126258372,126258960,126260512,126263840,
chrX	36162489	36162981	36779	6030498E09Rik	NM_183126	20	+	36125956	36315864	36311260	36312731	4	36125956,36311240,36312613,36315319,	36126034,36311650,36312760,36315864,
chr1	182364161	182364963	2059	6330403A02Rik	NM_001081227	1	-	182362503	182413634	182368459	182413459	4	182362503,182369236,182372674,182413258,	182368493,182369244,182372853,182413634,
chr1	182414096	182414733	51911.5	6330403A02Rik	NM_001081227	1	-	182362503	182413634	182368459	182413459	4	182362503,182369236,182372674,182413258,	182368493,182369244,182372853,182413634,
chr11	70866033	70866470	20809.5	6330403K07Rik	NM_134022	11	-	70845442	70847118	70846538	70846903	2	70845442,70845990,	70845910,70847118,
chr5	150178270	150178879	-35805.5	6330406I15Rik	NM_027519	5	+	150214380	150234277	150214552	150232485	5	150214380,150224708,150229508,150229795,150232361,	150214829,150224817,150229620,150230080,150234277,
chr10	28826612	28827250	-36870	6330407J23Rik	NM_026138	10	+	28863801	28919433	28866464	28918860	7	28863801,28866369,28867990,28870049,28900767,28916070,28918750,	28864240,28867558,28868214,28870207,28900838,28917245,28919433,
chr14	62190183	62190813	37357	6330409N04Rik	NM_025697	14	-	62153141	62175722	62153980	62175462	5	62153141,62158973,62164518,62168580,62175357,	62154077,62159075,62164684,62168696,62175722,
chr3	129411025	129411697	-45314	6330410L21Rik	NR_040589	3	+	129456675	129466799	129466800	129466799	5	129456675,129457379,129459348,129460928,129464556,	129456840,129458550,129459506,129461055,129466799,
chr7	125854256	125854801	-1595.5	6330503K22Rik	NM_182995	7	+	125856124	125880531	125858887	125878833	16	125856124,125857619,125858873,125861480,125864907,125867968,125868816,125869516,125870013,125873136,125873471,125874181,125875210,125875907,125876400,125878781,	125856261,125857761,125859027,125861608,125866551,125868098,125868972,125869655,125870129,125873237,125873587,125874254,125875272,125875966,125876485,125880531,
chr2	135921588	135921909	38086.5	6330527O06Rik	NM_029530	2	+	135883662	135895652	135884048	135894926	6	135883662,135884681,135885230,135885485,135886573,135894748,	135884111,135884853,135885361,135885590,135886761,135895652,
chr4	140760194	140761071	-9237.5	6330545A04Rik	NM_001081174	4	+	140769870	140776028	140770275	140776000	6	140769870,140770237,140773166,140774019,140774452,140775751,	140769977,140770386,140773318,140774143,140774588,140776028,
chr12	88228783	88229652	7565.5	6430527G18Rik	NM_145836	12	-	88221652	88225763	88222519	88224846	1	88221652,	88225763,
chr12	88247118	88247880	25847	6430527G18Rik	NM_145836	12	-	88221652	88225763	88222519	88224846	1	88221652,	88225763,
chr7	147154975	147155779	-2824	6430531B16Rik	NM_001033465	7	-	147158201	147164653	147158365	147164580	7	147158201,147161760,147161939,147162373,147162970,147163932,147164445,	147158505,147161856,147162026,147162571,147163120,147164043,147164653,
chr9	107258080	107258680	15410	6430571L13Rik	NM_175486	9	+	107242970	107252013	107244680	107250355	6	107242970,107243641,107244537,107248476,107249148,107250275,	107243118,107243747,107244919,107248501,107249295,107252013,
chr9	107259757	107260559	17188	6430571L13Rik	NM_175486	9	+	107242970	107252013	107244680	107250355	6	107242970,107243641,107244537,107248476,107249148,107250275,	107243118,107243747,107244919,107248501,107249295,107252013,
chr8	37585750	37586386	33824	6430573F11Rik	NM_176952	8	+	37552244	37576066	37561381	37575641	4	37552244,37561380,37568605,37574626,	37552298,37561534,37568778,37576066,
chr8	37595549	37597157	44109	6430573F11Rik	NM_176952	8	+	37552244	37576066	37561381	37575641	4	37552244,37561380,37568605,37574626,	37552298,37561534,37568778,37576066,
chr4	57030083	57030535	57302	6430704M03Rik	NM_001142965	4	-	56973007	57003262	56975859	57003142	5	56973007,56980933,56985109,56989788,57002905,	56976031,56981179,56985247,56989872,57003262,
chr17	9343495	9343909	3119	6530411M01Rik	NR_027881	17	-	9340583	9360886	9360887	9360886	3	9340583,9341977,9360151,	9340940,9342101,9360886,
chr17	9360670	9361890	20697	6530411M01Rik	NR_027881	17	-	9340583	9360886	9360887	9360886	3	9340583,9341977,9360151,	9340940,9342101,9360886,
chr3	105528955	105529315	20760	6530418L21Rik	NM_001163356	3	+	105508375	105523759	105519286	105520131	2	105508375,105519286,	105508454,105523759,
chrX	47972971	47973391	56885	6720401G13Rik	NR_015505	20	-	47916296	47988434	47988435	47988434	20	47916296,47920716,47922453,47926400,47931047,47933757,47934579,47937855,47945101,47948637,47951310,47953920,47956615,47961654,47961863,47965881,47968537,47979613,47984067,47988121,	47918143,47920869,47923467,47926527,47931200,47934125,47934732,47938023,47945261,47948791,47951464,47954074,47956701,47961780,47961990,47966026,47968691,47979685,47984171,47988434,
chr1	20857375	20858613	-20736	6720483E21Rik	NR_040492	1	-	20878730	20880553	20880554	20880553	4	20878730,20879556,20879926,20880188,	20879219,20879735,20880009,20880553,
chr1	164595103	164595819	18088	7420461P10Rik	NM_001177581	1	-	164577373	164588349	164577578	164588245	4	164577373,164584588,164587166,164588176,	164577666,164584727,164587298,164588349,
chr2	11337501	11338179	77848	8030442B05Rik	NR_040615	2	-	11259992	11320126	11320127	11320126	3	11259992,11276548,11320019,	11260769,11276695,11320126,
chr4	108600548	108600915	-14715.5	8030443G20Rik	NR_040664	4	-	108615447	108644681	108644682	108644681	6	108615447,108615969,108621885,108624522,108632590,108644583,	108615763,108616043,108621993,108624672,108632741,108644681,
chr4	108648898	108649517	33760.5	8030443G20Rik	NR_040664	4	-	108615447	108644681	108644682	108644681	6	108615447,108615969,108621885,108624522,108632590,108644583,	108615763,108616043,108621993,108624672,108632741,108644681,
chr11	85519996	85520596	4595	8430403D17Rik	NR_045875	11	-	85515701	85533245	85533246	85533245	6	85515701,85517959,85518233,85519696,85520238,85533198,	85516003,85518093,85518319,85519781,85522716,85533245,
chr6	116604126	116604721	3722.5	8430408G22Rik	NM_145980	6	+	116600701	116602864	116601715	116602332	2	116600701,116601710,	116600862,116602864,
chr6	87882431	87882865	18679	8430410A17Rik	NM_173737	6	+	87863969	87886606	87864506	87886319	7	87863969,87864484,87867832,87871519,87875625,87883235,87886083,	87864004,87864688,87867975,87871644,87875803,87883427,87886606,
chr5	149758223	149758899	-3264	8430423G03Rik	NR_040686	5	+	149761825	149763233	149763234	149763233	3	149761825,149762235,149762908,	149761963,149762408,149763233,
chr2	153240202	153240925	7367.5	8430427H17Rik	NM_001001986	2	-	153233196	153270214	153237347	153262049	8	153233196,153242379,153243098,153243423,153243695,153246267,153261941,153270092,	153237564,153242580,153243220,153243614,153243880,153246544,153262082,153270214,
chr2	153288828	153289516	55976	8430427H17Rik	NM_001001986	2	-	153233196	153270214	153237347	153262049	8	153233196,153242379,153243098,153243423,153243695,153246267,153261941,153270092,	153237564,153242580,153243220,153243614,153243880,153246544,153262082,153270214,
chr2	153304174	153304870	71326	8430427H17Rik	NM_001001986	2	-	153233196	153270214	153237347	153262049	8	153233196,153242379,153243098,153243423,153243695,153246267,153261941,153270092,	153237564,153242580,153243220,153243614,153243880,153246544,153262082,153270214,
chr2	153324752	153325358	91859	8430427H17Rik	NM_001134300	2	-	153233196	153355706	153237347	153355497	11	153233196,153242379,153243098,153243423,153243695,153246267,153261941,153296423,153303606,153309422,153355177,	153237564,153242580,153243220,153243614,153243880,153246544,153262082,153296532,153303717,153309577,153355706,
chr2	153390047	153390645	157150	8430427H17Rik	NM_001134300	2	-	153233196	153355706	153237347	153355497	11	153233196,153242379,153243098,153243423,153243695,153246267,153261941,153296423,153303606,153309422,153355177,	153237564,153242580,153243220,153243614,153243880,153246544,153262082,153296532,153303717,153309577,153355706,
chr2	72566435	72567350	25326.5	8430437L04Rik	NR_040503	2	+	72541566	72567524	72567525	72567524	7	72541566,72542281,72543367,72552300,72562627,72564857,72566908,	72542035,72542458,72543472,72552376,72562751,72564946,72567524,
chr9	40444190	40444549	-49676.5	9030425E11Rik	NM_133733	9	+	40494046	40592128	40494417	40590692	7	40494046,40568983,40579187,40580443,40582445,40589195,40590389,	40494441,40569140,40579388,40580610,40582567,40589336,40592128,
chr7	125875512	125876012	-8022	9030624J02Rik	NM_027815	7	+	125883784	125985004	125884188	125984807	31	125883784,125887108,125889888,125891639,125893180,125896330,125897319,125903674,125909878,125916534,125917513,125918805,125923201,125923690,125933523,125934881,125936075,125938055,125940479,125943951,125944774,125947617,125950504,125953391,125955318,125957043,125969697,125977215,125981626,125984068,125984709,	125884288,125887207,125890055,125891761,125893204,125896406,125897447,125903758,125909937,125916630,125917560,125918898,125923278,125923812,125933569,125934992,125936191,125938108,125940559,125944013,125944859,125947697,125950567,125953489,125955395,125957157,125969836,125977380,125981744,125984214,125985004,
chr7	125883502	125884522	228	9030624J02Rik	NM_027815	7	+	125883784	125985004	125884188	125984807	31	125883784,125887108,125889888,125891639,125893180,125896330,125897319,125903674,125909878,125916534,125917513,125918805,125923201,125923690,125933523,125934881,125936075,125938055,125940479,125943951,125944774,125947617,125950504,125953391,125955318,125957043,125969697,125977215,125981626,125984068,125984709,	125884288,125887207,125890055,125891761,125893204,125896406,125897447,125903758,125909937,125916630,125917560,125918898,125923278,125923812,125933569,125934992,125936191,125938108,125940559,125944013,125944859,125947697,125950567,125953489,125955395,125957157,125969836,125977380,125981744,125984214,125985004,
chr7	125909525	125910036	25996.5	9030624J02Rik	NM_027815	7	+	125883784	125985004	125884188	125984807	31	125883784,125887108,125889888,125891639,125893180,125896330,125897319,125903674,125909878,125916534,125917513,125918805,125923201,125923690,125933523,125934881,125936075,125938055,125940479,125943951,125944774,125947617,125950504,125953391,125955318,125957043,125969697,125977215,125981626,125984068,125984709,	125884288,125887207,125890055,125891761,125893204,125896406,125897447,125903758,125909937,125916630,125917560,125918898,125923278,125923812,125933569,125934992,125936191,125938108,125940559,125944013,125944859,125947697,125950567,125953489,125955395,125957157,125969836,125977380,125981744,125984214,125985004,
chr14	77408038	77408604	-15686	9030625A04Rik	NM_172488	14	-	77424007	77436423	77429335	77435160	8	77424007,77429334,77430543,77432992,77433811,77434599,77435618,77436303,	77424780,77429494,77430768,77433157,77433989,77435211,77435796,77436423,
chr14	77411481	77412040	-12246.5	9030625A04Rik	NM_172488	14	-	77424007	77436423	77429335	77435160	8	77424007,77429334,77430543,77432992,77433811,77434599,77435618,77436303,	77424780,77429494,77430768,77433157,77433989,77435211,77435796,77436423,
chr17	41030238	41030622	18000	9130008F23Rik	NM_027834	17	-	41012430	41017506	41016939	41017484	2	41012430,41016728,	41013809,41017506,
chr19	46027570	46028265	135284	9130011E15Rik	NM_198296	19	-	45892633	46072977	45893375	46053190	26	45892633,45894763,45920597,45960441,45965697,45966555,45996106,46006840,46008275,46010851,46014934,46020491,46025151,46027114,46027913,46031169,46032896,46034802,46039653,46039851,46040731,46047312,46049456,46049708,46053089,46072905,	45893467,45894879,45920675,45960516,45965823,45966637,45996194,46006900,46008344,46010916,46014992,46020592,46025244,46027189,46027959,46031229,46032939,46034858,46039739,46039925,46040823,46047419,46049602,46049764,46053201,46072977,
chr19	46065618	46066153	173252	9130011E15Rik	NM_198296	19	-	45892633	46072977	45893375	46053190	26	45892633,45894763,45920597,45960441,45965697,45966555,45996106,46006840,46008275,46010851,46014934,46020491,46025151,46027114,46027913,46031169,46032896,46034802,46039653,46039851,46040731,46047312,46049456,46049708,46053089,46072905,	45893467,45894879,45920675,45960516,45965823,45966637,45996194,46006900,46008344,46010916,46014992,46020592,46025244,46027189,46027959,46031229,46032939,46034858,46039739,46039925,46040823,46047419,46049602,46049764,46053201,46072977,
chr12	36359034	36359655	2382.5	9130015A21Rik	NR_045051	12	-	36356962	36370975	36370976	36370975	3	36356962,36358782,36370845,	36357210,36358950,36370975,
chr10	79274797	79275460	-8636.5	9130017N09Rik	NM_030218	10	+	79283765	79293196	79288495	79292844	5	79283765,79288440,79290622,79292137,79292755,	79283837,79290178,79290755,79292175,79293196,
chr10	79297290	79298159	13959.5	9130017N09Rik	NM_030218	10	+	79283765	79293196	79288495	79292844	5	79283765,79288440,79290622,79292137,79292755,	79283837,79290178,79290755,79292175,79293196,
chr6	54341551	54342286	122244	9130019P16Rik	NR_033635	6	-	54219674	54380214	54380215	54380214	14	54219674,54239794,54242764,54245312,54249924,54250408,54250784,54252549,54256771,54257301,54281850,54351018,54353579,54379314,	54221353,54239874,54242911,54245364,54250058,54250447,54251295,54252676,54256998,54257412,54282003,54351181,54353728,54380214,
chr1	57033760	57034867	6001.5	9130024F11Rik	NR_024325	1	+	57028312	57032039	57032040	57032039	1	57028312,	57032039,
chr1	57057262	57057810	29224	9130024F11Rik	NR_024325	1	+	57028312	57032039	57032040	57032039	1	57028312,	57032039,
chr1	55947334	55948057	-40388.5	9130227L01Rik	NR_045837	1	+	55988084	56028941	56028942	56028941	6	55988084,55991129,56013678,56014488,56017828,56027923,	55988185,55991263,56013787,56014849,56018005,56028941,
chr17	66927326	66927826	22985	9130404H23Rik	NM_028998	17	-	66904591	66943961	66904591	66943873	4	66904591,66908886,66942488,66943786,	66905603,66909359,66942622,66943961,
chr1	182969546	182970251	-11468.5	9130409I23Rik	NM_001033819	1	+	182981367	182990797	182981449	182989944	3	182981367,182984887,182989807,	182981530,182985629,182990797,
chr2	148676693	148677582	4688.5	9230104L09Rik	NM_029960	2	-	148672449	148676669	148672651	148676615	3	148672449,148673652,148676406,	148672737,148673756,148676669,
chr9	60395855	60396405	24357	9230112J17Rik	NR_040463	9	-	60371773	60393688	60393689	60393688	5	60371773,60374189,60376122,60391002,60393532,	60373770,60374301,60376236,60391066,60393688,
chr10	28926503	28926876	-4758.5	9330159F19Rik	NM_001162537	10	+	28931448	28950584	28937925	28947176	6	28931448,28937860,28941591,28942026,28944040,28947012,	28931671,28938101,28941935,28942105,28945219,28950584,
chr1	51390564	51391441	115774	9330175M20Rik	NR_045151	1	-	51275229	51390622	51390623	51390622	5	51275229,51308110,51316228,51384631,51390527,	51277283,51308330,51316273,51384764,51390622,
chr6	127097669	127098219	-1462	9330179D12Rik	NR_040274	6	+	127099406	127162436	127162437	127162436	3	127099406,127135386,127161517,	127099580,127135591,127162436,
chr15	39962453	39963094	-3136.5	9330182O14Rik	NM_001256056	15	+	39965910	39981555	39973733	39980234	4	39965910,39973629,39976364,39980050,	39966114,39973819,39976514,39981555,
chr15	39975666	39976165	10005.5	9330182O14Rik	NM_001256056	15	+	39965910	39981555	39973733	39980234	4	39965910,39973629,39976364,39980050,	39966114,39973819,39976514,39981555,
chr2	158165741	158166483	-13323	9430008C03Rik	NR_015463	2	-	158179435	158187244	158187245	158187244	6	158179435,158182933,158184917,158186194,158186678,158187140,	158181776,158182998,158185167,158186334,158186931,158187244,
chr1	57450664	57451445	-12336.5	9430016H08Rik	NM_001081181	1	+	57463391	57472801	57463616	57472577	5	57463391,57466755,57468566,57470083,57472499,	57464065,57466826,57468692,57470230,57472801,
chr2	75263000	75263408	-10909	9430019J16Rik	NR_040635	2	-	75274113	75282235	75282236	75282235	3	75274113,75275650,75282207,	75274774,75275887,75282235,
chr15	34310352	34310736	31739	9430069I07Rik	NM_001256161	15	-	34278805	34287626	34278930	34286175	4	34278805,34285296,34286104,34287528,	34279102,34285386,34286187,34287626,
chr8	113646758	113647311	-4308.5	9430091E24Rik	NR_040363	8	-	113651343	113669397	113669398	113669397	4	113651343,113661342,113667501,113669303,	113653685,113661451,113667623,113669397,
chr1	61433786	61434557	-1103.5	9530026F06Rik	NR_040483	1	+	61435275	61452747	61452748	61452747	5	61435275,61435853,61436839,61450951,61452474,	61435399,61436011,61437072,61451050,61452747,
chr1	61442446	61442892	7394	9530026F06Rik	NR_040483	1	+	61435275	61452747	61452748	61452747	5	61435275,61435853,61436839,61450951,61452474,	61435399,61436011,61437072,61451050,61452747,
chr5	28777553	28778347	-15573	9530036O11Rik	NR_015562	5	+	28793523	29045748	29045749	29045748	7	28793523,28890872,28995519,28999058,29037472,29037660,29045355,	28793887,28891008,28995799,29000646,29037559,29037731,29045748,
chr7	28922430	28923096	8279	9530053A07Rik	NM_001164655	7	+	28914484	28949829	28914842	28949672	20	28914484,28914840,28916437,28922081,28924758,28927241,28928850,28931639,28932334,28935671,28937736,28938310,28939207,28940162,28941545,28942553,28944355,28947609,28949287,28949663,	28914500,28914896,28916786,28922651,28925362,28927802,28929442,28932224,28932533,28935812,28938073,28938883,28939823,28940705,28942113,28943126,28944554,28947992,28949558,28949829,
chr11	52234650	52235515	25153.5	9530068E07Rik	NM_153117	11	+	52209929	52222224	52209969	52220577	3	52209929,52216547,52220446,	52210104,52217058,52222224,
chr9	22213958	22214475	-1803.5	9530077C05Rik	NM_026739	9	+	22216020	22249122	22216168	22248673	7	22216020,22228556,22234799,22236119,22239538,22244310,22248515,	22216192,22229250,22234942,22236251,22239843,22244407,22249122,
chr4	95591575	95592078	-34574.5	9530080O11Rik	NR_045777	4	-	95626401	95633725	95633726	95633725	2	95626401,95633476,	95627347,95633725,
chr9	68564573	68565175	-48278	9530091C08Rik	NR_033299	9	+	68613152	68621128	68621129	68621128	1	68613152,	68621128,
chr9	68621664	68622024	8692	9530091C08Rik	NR_033299	9	+	68613152	68621128	68621129	68621128	1	68613152,	68621128,
chr1	187227915	187228484	-25035.5	9630028B13Rik	NR_038006	1	-	187253235	187265697	187265698	187265697	2	187253235,187265544,	187256486,187265697,
chr1	187233710	187234043	-19358.5	9630028B13Rik	NR_038006	1	-	187253235	187265697	187265698	187265697	2	187253235,187265544,	187256486,187265697,
chr2	135378715	135379302	-27256.5	9630028H03Rik	NR_015544	2	-	135406265	135408955	135408956	135408955	2	135406265,135408748,	135408344,135408955,
chr7	91234788	91235497	153776	9930013L23Rik	NM_030728	7	-	91081366	91235014	91084130	91151914	29	91081366,91085896,91090515,91092128,91092391,91095657,91097089,91099912,91101296,91103730,91103967,91106097,91107018,91110052,91111554,91112495,91121682,91123549,91130701,91131643,91135847,91136469,91137642,91140527,91145731,91147000,91147618,91151821,91234767,	91084257,91085996,91090672,91092214,91092595,91095842,91097300,91100127,91101476,91103885,91104002,91106228,91107103,91110180,91111623,91112700,91121891,91123724,91130892,91131775,91135968,91136564,91137712,91140706,91145967,91147138,91147764,91151930,91235014,
chr7	91238249	91238785	157151	9930013L23Rik	NM_030728	7	-	91081366	91235014	91084130	91151914	29	91081366,91085896,91090515,91092128,91092391,91095657,91097089,91099912,91101296,91103730,91103967,91106097,91107018,91110052,91111554,91112495,91121682,91123549,91130701,91131643,91135847,91136469,91137642,91140527,91145731,91147000,91147618,91151821,91234767,	91084257,91085996,91090672,91092214,91092595,91095842,91097300,91100127,91101476,91103885,91104002,91106228,91107103,91110180,91111623,91112700,91121891,91123724,91130892,91131775,91135968,91136564,91137712,91140706,91145967,91147138,91147764,91151930,91235014,
chr19	29863627	29864061	74953	9930021J03Rik	NM_172836	19	-	29788891	29880498	29790497	29880363	8	29788891,29795075,29797879,29809605,29818022,29828089,29860738,29879771,	29794095,29795262,29797994,29809694,29818101,29829506,29860938,29880498,
chr19	56577459	56577852	41529.5	9930023K05Rik	NM_001164263	19	+	56536126	56561218	56539059	56560337	13	56536126,56539041,56545229,56545426,56546190,56547678,56548627,56551643,56552912,56554291,56555516,56557075,56560158,	56536186,56539086,56545317,56545532,56546321,56547753,56548743,56551777,56553027,56554497,56555617,56557210,56561218,
chr6	97056481	97057379	-4007	A130022J15Rik	NM_175313	6	-	97060937	97098876	97062053	97095463	18	97060937,97062674,97063836,97065994,97068874,97069956,97070137,97070705,97075513,97081345,97084272,97085169,97092819,97093933,97095254,97097388,97097870,97098825,	97062199,97062776,97063955,97066055,97068942,97070042,97070208,97070797,97075616,97081451,97084376,97085263,97092927,97094033,97095477,97097444,97098251,97098876,
chr10	121966346	121966799	-35505.5	A130077B15Rik	NR_040616	10	-	122002078	122006946	122006947	122006946	3	122002078,122004846,122006895,	122004432,122004985,122006946,
chr10	121990109	121990568	-11739.5	A130077B15Rik	NR_040616	10	-	122002078	122006946	122006947	122006946	3	122002078,122004846,122006895,	122004432,122004985,122006946,
chr10	122018215	122018690	16374.5	A130077B15Rik	NR_040616	10	-	122002078	122006946	122006947	122006946	3	122002078,122004846,122006895,	122004432,122004985,122006946,
chr3	102053160	102053807	-12843.5	A230001M10Rik	NR_040391	3	+	102066327	102092693	102092694	102092693	4	102066327,102072031,102082835,102091862,	102066801,102072201,102083220,102092693,
chr1	192832479	192833130	-16424.5	A230020J21Rik	NR_027298	1	+	192849229	192853659	192853660	192853659	2	192849229,192853230,	192850447,192853659,
chr16	25038593	25039286	-20784.5	A230028O05Rik	NR_040374	16	+	25059724	25069143	25069144	25069143	3	25059724,25064798,25066641,	25059888,25064922,25069143,
chr16	25064350	25065152	5027	A230028O05Rik	NR_040374	16	+	25059724	25069143	25069144	25069143	3	25059724,25064798,25066641,	25059888,25064922,25069143,
chr16	25067655	25068241	8224	A230028O05Rik	NR_040374	16	+	25059724	25069143	25069144	25069143	3	25059724,25064798,25066641,	25059888,25064922,25069143,
chr9	20661569	20661890	-11355.5	A230050P20Rik	NM_175687	9	+	20673085	20678750	20673359	20678214	8	20673085,20673773,20674047,20675640,20675819,20677311,20677553,20677985,	20673379,20673896,20674096,20675678,20675968,20677414,20677707,20678750,
chr13	59682302	59682908	1069	A230056J06Rik	NR_045633	13	-	59681536	59686583	59686584	59686583	2	59681536,59686485,	59684590,59686583,
chr12	112639494	112640256	-5144	A230065H16Rik	NM_001101503	12	+	112645019	112650287	112646756	112650055	4	112645019,112646735,112648397,112649934,	112645077,112646821,112648553,112650287,
chrX	147748297	147748720	631.5	A230072E10Rik	NR_015600	20	-	147747877	147776421	147776422	147776421	3	147747877,147768472,147775023,	147749683,147768555,147776421,
chr2	6088683	6089419	-25245	A230108P19Rik	NR_040333	2	+	6114296	6242656	6242657	6242656	7	6114296,6166991,6177172,6204412,6233904,6236160,6241017,	6114366,6167075,6177319,6204522,6234246,6236261,6242656,
chr2	6113937	6114674	9.5	A230108P19Rik	NR_040333	2	+	6114296	6242656	6242657	6242656	7	6114296,6166991,6177172,6204412,6233904,6236160,6241017,	6114366,6167075,6177319,6204522,6234246,6236261,6242656,
chr14	123275379	123275831	-14476	A2ld1	NM_145466	14	-	123290081	123312386	123290573	123291022	3	123290081,123299697,123312322,	123291037,123299753,123312386,
chr6	121561805	121562237	-24169	A2m	NM_175628	6	+	121586190	121629255	121586306	121629125	36	121586190,121588293,121589223,121589532,121591002,121591289,121592006,121594132,121594911,121595169,121596816,121597966,121598622,121599784,121604482,121607397,121607950,121609304,121609937,121610860,121611444,121612410,121617132,121618063,121618546,121619529,121619953,121620919,121623484,121624748,121625136,121626068,121626921,121627999,121628536,121629109,	121586412,121588476,121589379,121589584,121591022,121591457,121592090,121594252,121595025,121595278,121596977,121598193,121598685,121599926,121604631,121607564,121608025,121609430,121610165,121610986,121611565,121612461,121617215,121618239,121618633,121619685,121620027,121621099,121623707,121624966,121625263,121626158,121626989,121628101,121628577,121629255,
chr15	101069350	101070079	18093.5	A330009N23Rik	NR_045328	15	-	101051621	101055616	101055617	101055616	3	101051621,101053911,101055404,	101052619,101054063,101055616,
chr19	12666135	12666914	6167.5	A330040F15Rik	NR_015503	19	-	12660357	12671055	12671056	12671055	2	12660357,12670427,	12660833,12671055,
chr10	72566468	72566960	130664	A330049N07Rik	NR_040646	10	-	72436050	72549452	72549453	72549452	5	72436050,72440387,72444739,72481299,72549425,	72437442,72440622,72444854,72481514,72549452,
chr10	72568539	72569022	132730	A330049N07Rik	NR_040646	10	-	72436050	72549452	72549453	72549452	5	72436050,72440387,72444739,72481299,72549425,	72437442,72440622,72444854,72481514,72549452,
chr3	35872408	35873135	-26062.5	A330050B17Rik	NR_029456	3	+	35898834	35907749	35907750	35907749	3	35898834,35903536,35904229,	35899632,35903666,35907749,
chr5	130880931	130881529	26510	A330070K13Rik	NM_198665	5	-	130854720	130860500	130854890	130860385	3	130854720,130857054,130860286,	130854995,130857195,130860500,
chr6	8409371	8409942	-47401.5	A430035B10Rik	NR_040452	6	-	8457058	8459160	8459161	8459160	2	8457058,8458978,	8458810,8459160,
chr8	3330544	3331023	-22630.5	A430078G23Rik	NM_001033378	8	+	3353414	3390298	3353726	3389098	11	3353414,3364627,3380261,3381832,3384896,3386359,3386921,3387633,3388000,3388276,3388722,	3353729,3364755,3380519,3381979,3385007,3386416,3386965,3387710,3388102,3388417,3390298,
chr8	3357687	3358431	4645	A430078G23Rik	NM_001033378	8	+	3353414	3390298	3353726	3389098	11	3353414,3364627,3380261,3381832,3384896,3386359,3386921,3387633,3388000,3388276,3388722,	3353729,3364755,3380519,3381979,3385007,3386416,3386965,3387710,3388102,3388417,3390298,
chr6	21934954	21935496	-684	A430107O13Rik	NM_001081351	6	+	21935909	22205605	21936810	22204689	22	21935909,21966902,22001292,22009876,22035029,22038688,22069461,22070983,22072256,22073551,22082228,22085846,22088659,22093943,22095518,22165511,22172403,22183444,22183907,22184630,22187595,22204465,	21937058,21967085,22001398,22009951,22035161,22038856,22069603,22071055,22072423,22073655,22082385,22085916,22088709,22094129,22095686,22165628,22172539,22183664,22184008,22184717,22187741,22205605,
chr7	4891580	4892382	14536	A430110N23Rik	NM_173008	7	+	4877445	4896398	4877556	4896365	14	4877445,4878091,4878575,4879153,4879497,4879986,4880838,4881603,4884736,4887864,4888509,4889066,4894315,4895152,	4877580,4878117,4878883,4879266,4879610,4880294,4881155,4881764,4885053,4888427,4888823,4889233,4894473,4896398,
chr7	4894691	4895179	17490	A430110N23Rik	NM_173008	7	+	4877445	4896398	4877556	4896365	14	4877445,4878091,4878575,4879153,4879497,4879986,4880838,4881603,4884736,4887864,4888509,4889066,4894315,4895152,	4877580,4878117,4878883,4879266,4879610,4880294,4881155,4881764,4885053,4888427,4888823,4889233,4894473,4896398,
chr15	83072775	83073556	16014.5	A4galt	NM_001170954	15	-	83057151	83082160	83057930	83059009	3	83057151,83060943,83082046,	83059023,83061086,83082160,
chr2	147564115	147564591	27925	A530006G24Rik	NR_046014	2	+	147536428	147543367	147543368	147543367	3	147536428,147536714,147542340,	147536601,147536842,147543367,
chr1	85111196	85111779	26774.5	A530032D15Rik	NM_213615	1	-	85084713	85106427	85085352	85105942	7	85084713,85086101,85087651,85090871,85096051,85097106,85105911,	85085390,85086154,85087763,85090933,85096222,85097268,85106427,
chr18	61649103	61649799	19573	A530050N04Rik	NR_045419	18	-	61629878	61644260	61644261	61644260	4	61629878,61633538,61633916,61643581,	61630815,61633659,61633983,61644260,
chr1	44098446	44099114	32528	A530098C11Rik	NM_001013799	1	-	44066252	44076850	44066483	44074111	5	44066252,44067376,44070466,44074030,44076752,	44066877,44067493,44070617,44074120,44076850,
chr1	87632941	87633672	19649.5	A630001G21Rik	NM_177055	1	-	87613657	87633180	87614767	87623188	6	87613657,87615599,87619672,87621695,87623033,87633046,	87614942,87615703,87619755,87621863,87623189,87633180,
chr19	56851283	56852068	-13776.5	A630007B06Rik	NM_170757	19	-	56865452	56888172	56865452	56888172	15	56865452,56866430,56867785,56869579,56871933,56873056,56874553,56875402,56875656,56876374,56881455,56882467,56883682,56884728,56887484,	56865535,56866649,56867995,56869659,56872122,56873311,56874695,56875488,56875754,56876478,56881574,56882679,56883810,56884854,56888172,
chr19	56883319	56883790	18102.5	A630007B06Rik	NM_170757	19	-	56865452	56888172	56865452	56888172	15	56865452,56866430,56867785,56869579,56871933,56873056,56874553,56875402,56875656,56876374,56881455,56882467,56883682,56884728,56887484,	56865535,56866649,56867995,56869659,56872122,56873311,56874695,56875488,56875754,56876478,56881574,56882679,56883810,56884854,56888172,
chr14	34918116	34918610	54048	A630023A22Rik	NM_001251843	14	-	34864315	34915939	34864732	34868114	5	34864315,34865655,34866762,34868055,34915783,	34864768,34865961,34866957,34868274,34915939,
chr16	10873475	10874312	38742.5	A630055G03Rik	NM_001162932	16	+	10835151	10843327	10835182	10840069	2	10835151,10839921,	10835482,10843327,
chr2	33677143	33677763	16118	A630071L07Rik	NR_045729	2	+	33661335	33669110	33669111	33669110	3	33661335,33665251,33666215,	33661483,33665858,33669110,
chr2	169853261	169853805	-33206	A630075F10Rik	NR_033634	2	-	169886739	169896170	169896171	169896170	3	169886739,169890089,169895996,	169888420,169890144,169896170,
chr3	107036319	107037019	3138	A630076J17Rik	NM_001256174	3	+	107033531	107036948	107033659	107036734	3	107033531,107035527,107036495,	107033671,107035597,107036948,
chr4	43757966	43758570	-6462	A630077J23Rik	NR_040667	4	+	43764730	43772335	43772336	43772335	4	43764730,43768994,43769791,43772130,	43764758,43769036,43770469,43772335,
chr18	59237646	59238261	15919.5	A730017C20Rik	NM_001167925	18	+	59222034	59236613	59222039	59235390	4	59222034,59225488,59231846,59235211,	59222215,59225538,59232070,59236613,
chr18	59241202	59241931	19532.5	A730017C20Rik	NM_001167925	18	+	59222034	59236613	59222039	59235390	4	59222034,59225488,59231846,59235211,	59222215,59225538,59232070,59236613,
chr2	130717846	130718403	19848.5	A730017L22Rik	NR_015523	2	-	130698276	130732131	130732132	130732131	3	130698276,130701205,130731946,	130700177,130701491,130732131,
chr6	61138969	61139522	13648.5	A730020E08Rik	NR_040287	6	-	61125597	61130803	61130804	61130803	3	61125597,61129977,61130700,	61127075,61130054,61130803,
chr3	54955920	54956379	12190.5	A730037C10Rik	NM_177203	3	+	54943959	54976856	54944011	54975285	8	54943959,54946162,54954633,54954826,54960954,54962466,54967242,54975186,	54944093,54946241,54954743,54954866,54961052,54962519,54967318,54976856,
chr9	62050013	62050834	-39978.5	A730043L09	NR_040769	9	-	62090402	62091906	62091907	62091906	3	62090402,62091494,62091750,	62091335,62091607,62091906,
chr9	62085632	62086347	-4412.5	A730043L09	NR_040769	9	-	62090402	62091906	62091907	62091906	3	62090402,62091494,62091750,	62091335,62091607,62091906,
chr9	62091884	62092640	1860	A730043L09	NR_040769	9	-	62090402	62091906	62091907	62091906	3	62090402,62091494,62091750,	62091335,62091607,62091906,
chr9	62101490	62102109	11397.5	A730043L09	NR_040769	9	-	62090402	62091906	62091907	62091906	3	62090402,62091494,62091750,	62091335,62091607,62091906,
chr7	80544272	80545066	85978	A730056A06Rik	NR_040325	7	-	80458691	80520659	80520660	80520659	2	80458691,80520402,	80461327,80520659,
chr7	80567181	80567744	108772	A730056A06Rik	NR_040325	7	-	80458691	80520659	80520660	80520659	2	80458691,80520402,	80461327,80520659,
chr7	122065658	122066215	-26226.5	A730082K24Rik	NR_040317	7	+	122092163	122127480	122127481	122127480	4	122092163,122101540,122117506,122126180,	122092434,122101640,122117646,122127480,
chr7	122130945	122131352	36361.5	A730082K24Rik	NR_040319	7	+	122094787	122127480	122127481	122127480	5	122094787,122101540,122117506,122118503,122126180,	122094869,122101640,122117646,122118669,122127480,
chr16	24566394	24566825	37210.5	A730098P11Rik	NR_038091	16	+	24529399	24534557	24534558	24534557	1	24529399,	24534557,
chr2	25048637	25049412	785.5	A830007P12Rik	NM_146115	2	-	25048239	25052332	25050128	25051408	2	25048239,25052111,	25051444,25052332,
chr5	107942607	107943096	16054.5	A830010M20Rik	NM_001168557	5	+	107926797	107941574	107926835	107938157	6	107926797,107929045,107932357,107933522,107934009,107937829,	107926868,107929106,107933032,107933612,107934148,107941574,
chr18	32574119	32574849	55774	A830052D11Rik	NR_045403	18	-	32518710	32537937	32537938	32537937	3	32518710,32531083,32537341,	32519088,32531236,32537937,
chrX	155946628	155946963	-23803.5	A830080D01Rik	NM_001033472	20	+	155970599	156031012	155986206	156030109	12	155970599,155986170,155989682,155991175,155993406,155995374,155996266,155997769,156004359,156005850,156012876,156030002,	155970766,155986246,155990305,155991825,155993581,155995488,155996329,155997884,156004473,156005945,156013028,156031012,
chr10	33706515	33706949	-289	A830082N09Rik	NR_015526	10	-	33707021	33714860	33714861	33714860	1	33707021,	33714860,
chr3	14999802	15000795	29098.5	A930001A20Rik	NR_040549	3	+	14971200	15002726	15002727	15002726	5	14971200,14974485,14976455,14977958,15001869,	14971347,14974668,14976669,14978133,15002726,
chr16	19907254	19907791	30862.5	A930003A15Rik	NR_015488	16	-	19876660	19884366	19884367	19884366	2	19876660,19883785,	19877202,19884366,
chr2	103187009	103188080	8787.5	A930006I01Rik	NR_040332	2	-	103178757	103212920	103212921	103212920	3	103178757,103182056,103212773,	103180706,103182186,103212920,
chr19	29575420	29575983	-2450.5	A930007I19Rik	NR_015567	19	-	29578152	29596476	29596477	29596476	4	29578152,29584638,29595337,29596379,	29580067,29584818,29595458,29596476,
chr5	100137738	100138086	411650	A930011G23Rik	NR_030692	5	-	99726262	100158078	100158079	100158078	4	99726262,99806113,99987910,100157762,	99729163,99806193,99987963,100158078,
chr14	65199706	65200434	-6881	A930011O12Rik	NR_040709	14	+	65206951	65212797	65212798	65212797	4	65206951,65207613,65208677,65209109,	65206990,65207803,65208795,65212797,
chr18	44803470	44804194	-17486	A930012L18Rik	NR_026853	18	+	44821318	44835924	44835925	44835924	5	44821318,44828448,44831876,44832628,44835029,	44821935,44828543,44832016,44833240,44835924,
chr17	36130545	36131033	-659	A930015D03Rik	NR_015618	17	+	36131448	36175118	36175119	36175118	2	36131448,36174377,	36131504,36175118,
chr17	36133779	36134536	2709.5	A930015D03Rik	NR_015618	17	+	36131448	36175118	36175119	36175118	2	36131448,36174377,	36131504,36175118,
chr15	44677024	44677452	-35701	A930017M01Rik	NR_033609	15	+	44712939	44716288	44716289	44716288	1	44712939,	44716288,
chr2	103974443	103975247	11920	A930018P22Rik	NM_026634	2	+	103962925	103964902	103962987	103964730	2	103962925,103964645,	103963485,103964902,
chr2	146082055	146082737	-2625	A930019D19Rik	NR_040619	2	+	146085021	146092895	146092896	146092895	4	146085021,146086611,146090589,146092311,	146085128,146086701,146090762,146092895,
chr6	65601419	65601940	-19924.5	A930038C07Rik	NM_172399	6	+	65621604	65656923	65646033	65654438	4	65621604,65646032,65651436,65653045,	65622094,65646220,65651560,65656923,
chr10	39616200	39616687	3878.5	AA474331	NR_033628	10	-	39612565	39619043	39619044	39619043	4	39612565,39613821,39614577,39618719,	39612734,39613937,39614745,39619043,
chr1	34698957	34699853	9026	AA619741	NR_033627	1	-	34690379	34693054	34693055	34693054	1	34690379,	34693054,
chr8	62945544	62946271	-39012.5	Aadat	NM_011834	8	+	62984920	63024473	62985009	63024060	13	62984920,62985885,62994776,62997328,63005367,63008172,63010462,63010995,63013370,63014523,63018851,63022318,63024019,	62985075,62986053,62994908,62997402,63005576,63008237,63010544,63011091,63013431,63014587,63018957,63022419,63024473,
chr8	62984022	62985104	-357	Aadat	NM_011834	8	+	62984920	63024473	62985009	63024060	13	62984920,62985885,62994776,62997328,63005367,63008172,63010462,63010995,63013370,63014523,63018851,63022318,63024019,	62985075,62986053,62994908,62997402,63005576,63008237,63010544,63011091,63013431,63014587,63018957,63022419,63024473,
chr11	101256298	101256891	-11558.5	Aarsd1	NM_144829	11	-	101268153	101278746	101268202	101278701	12	101268153,101269444,101270966,101271427,101271667,101272074,101272396,101272607,101273253,101275250,101278416,101278663,	101268337,101269538,101271020,101271518,101271733,101272204,101272512,101272763,101273310,101275409,101278547,101278746,
chr11	101280411	101281468	12786.5	Aarsd1	NM_144829	11	-	101268153	101278746	101268202	101278701	12	101268153,101269444,101270966,101271427,101271667,101272074,101272396,101272607,101273253,101275250,101278416,101278663,	101268337,101269538,101271020,101271518,101271733,101272204,101272512,101272763,101273310,101275409,101278547,101278746,
chr6	23130145	23130575	108188	Aass	NM_013930	6	-	23022172	23082985	23022971	23072721	24	23022172,23024527,23025161,23025740,23027078,23028827,23041198,23042264,23042463,23043895,23044189,23046825,23047142,23057139,23057616,23059426,23063425,23063675,23064840,23065087,23068669,23070876,23072512,23082880,	23023089,23024703,23025249,23025855,23027173,23028994,23041338,23042372,23042573,23044021,23044310,23046892,23047201,23057250,23057738,23059574,23063552,23063753,23064986,23065154,23068753,23071052,23072736,23082985,
chr11	84311235	84311819	75170	Aatf	NM_019816	11	-	84236357	84327002	84236457	84326883	13	84236357,84256067,84259128,84262621,84280962,84284065,84284589,84286553,84323160,84323700,84324984,84325642,84326793,	84236520,84256138,84259208,84262688,84281045,84284229,84284787,84286667,84323297,84323918,84325079,84325830,84327002,
chr16	8494142	8494955	-18972.5	Abat	NM_001170978	16	+	8513521	8621659	8572973	8618718	15	8513521,8572928,8578323,8581991,8582829,8588978,8601002,8602378,8603562,8603781,8605604,8608948,8614075,8615982,8618597,	8513666,8573042,8578420,8582020,8582946,8589027,8601082,8602470,8603624,8603844,8605752,8609085,8614221,8616093,8621659,
chr7	127347045	127347914	2.5	Abca14	NM_026458	7	+	127347477	127468865	127350892	127468691	31	127347477,127350830,127351306,127355023,127356149,127359642,127367038,127367474,127367858,127370913,127376371,127381918,127390352,127390706,127391450,127394673,127395698,127396810,127398774,127421588,127421974,127426532,127432971,127437629,127455674,127456022,127461414,127462265,127462814,127468072,127468551,	127347572,127350951,127351555,127355150,127356308,127359901,127367154,127367591,127368031,127371094,127376502,127382047,127390506,127390861,127391660,127394823,127395796,127396972,127399071,127421840,127422178,127426754,127433132,127437807,127455799,127456216,127461601,127462435,127463004,127468145,127468865,
chr7	127384570	127385190	37403	Abca14	NM_026458	7	+	127347477	127468865	127350892	127468691	31	127347477,127350830,127351306,127355023,127356149,127359642,127367038,127367474,127367858,127370913,127376371,127381918,127390352,127390706,127391450,127394673,127395698,127396810,127398774,127421588,127421974,127426532,127432971,127437629,127455674,127456022,127461414,127462265,127462814,127468072,127468551,	127347572,127350951,127351555,127355150,127356308,127359901,127367154,127367591,127368031,127371094,127376502,127382047,127390506,127390861,127391660,127394823,127395796,127396972,127399071,127421840,127422178,127426754,127433132,127437807,127455799,127456216,127461601,127462435,127463004,127468145,127468865,
chr7	127470553	127471619	-1111	Abca15	NM_177213	7	+	127472197	127551200	127475684	127551034	31	127472197,127475663,127476099,127478641,127480680,127483502,127484054,127484678,127488756,127489489,127494270,127497975,127503179,127504381,127504858,127509269,127512649,127517207,127518378,127525773,127526159,127528598,127531610,127537850,127540112,127540449,127544096,127545222,127546416,127550449,127550921,	127472337,127475743,127476363,127478768,127480830,127483761,127484170,127484795,127488929,127489667,127494404,127498104,127503333,127504536,127505068,127509419,127512747,127517360,127518669,127526019,127526363,127528814,127531783,127538028,127540237,127540643,127544283,127545392,127546597,127550522,127551200,
chr11	110226234	110226863	95866.5	Abca5	NM_147219	11	-	110130682	110199029	110133772	110190551	39	110130682,110134639,110135633,110136577,110137767,110138701,110138875,110139484,110140422,110140605,110140939,110147007,110148077,110148895,110149376,110151104,110153399,110154553,110155100,110157781,110159349,110161204,110162726,110163044,110164306,110165406,110166163,110167558,110170703,110171450,110172624,110174642,110175837,110179015,110181107,110187873,110189045,110190450,110198798,	110133879,110134694,110135712,110136726,110137886,110138795,110138950,110139659,110140513,110140722,110141065,110147098,110148151,110149029,110149489,110151274,110153512,110154690,110155227,110157950,110159550,110161323,110162865,110163134,110164444,110165525,110166338,110167668,110170761,110171618,110172771,110174830,110175978,110179244,110181195,110188034,110189249,110190569,110199029,
chr11	110129665	110130283	27418	Abca6	NM_001166557	11	-	110102556	110113089	110102803	110111806	7	110102556,110105480,110106531,110108579,110109659,110111711,110112885,	110102989,110105706,110106634,110108737,110109863,110111817,110113089,
chr11	110151902	110152313	49551.5	Abca6	NM_001166557	11	-	110102556	110113089	110102803	110111806	7	110102556,110105480,110106531,110108579,110109659,110111711,110112885,	110102989,110105706,110106634,110108737,110109863,110111817,110113089,
chr11	109816512	109816914	21994	Abca8b	NM_013851	11	-	109794719	109857129	109795823	109843086	39	109794719,109796036,109797029,109797655,109798010,109799020,109799206,109799752,109802125,109802859,109803550,109807080,109807558,109808378,109811085,109811347,109811942,109813866,109814811,109816348,109818376,109823107,109823894,109826254,109827994,109828342,109828903,109830375,109831131,109832998,109834984,109835821,109836303,109837750,109839083,109841175,109842163,109842991,109856925,	109795924,109796091,109797108,109797795,109798129,109799114,109799281,109799912,109802216,109802976,109803670,109807171,109807620,109808497,109811198,109811520,109812049,109814003,109814944,109816514,109818571,109823226,109824033,109826344,109828132,109828461,109829078,109830485,109831189,109833166,109835131,109836006,109836444,109837976,109839186,109841336,109842367,109843092,109857129,
chr11	109843568	109843981	49055.5	Abca8b	NM_013851	11	-	109794719	109857129	109795823	109843086	39	109794719,109796036,109797029,109797655,109798010,109799020,109799206,109799752,109802125,109802859,109803550,109807080,109807558,109808378,109811085,109811347,109811942,109813866,109814811,109816348,109818376,109823107,109823894,109826254,109827994,109828342,109828903,109830375,109831131,109832998,109834984,109835821,109836303,109837750,109839083,109841175,109842163,109842991,109856925,	109795924,109796091,109797108,109797795,109798129,109799114,109799281,109799912,109802216,109802976,109803670,109807171,109807620,109808497,109811198,109811520,109812049,109814003,109814944,109816514,109818571,109823226,109824033,109826344,109828132,109828461,109829078,109830485,109831189,109833166,109835131,109836006,109836444,109837976,109839186,109841336,109842367,109843092,109857129,
chr8	126516345	126516897	40263	Abcb10	NM_019552	8	-	126476358	126507021	126478207	126506712	13	126476358,126478622,126479672,126482398,126484109,126485895,126486892,126488890,126490365,126491900,126493619,126494870,126506301,	126478474,126478656,126479715,126482578,126484188,126486104,126486987,126489025,126490511,126492034,126493821,126495070,126507021,
chr5	8807561	8807960	9614.5	Abcb1b	NM_011075	5	+	8798146	8866313	8798741	8865949	28	8798146,8798735,8805432,8806007,8810557,8812654,8813573,8814722,8821271,8823931,8824186,8824472,8824688,8825112,8825550,8827325,8827702,8828822,8832193,8835027,8837590,8845747,8849511,8851456,8853428,8861423,8864114,8865749,	8798288,8798805,8805480,8806169,8810614,8812845,8813744,8814846,8821442,8824044,8824296,8824597,8824891,8825282,8825711,8827498,8827848,8828929,8832270,8835110,8837793,8845847,8849651,8851612,8853625,8861629,8864260,8866313,
chr5	8840799	8841296	42901.5	Abcb1b	NM_011075	5	+	8798146	8866313	8798741	8865949	28	8798146,8798735,8805432,8806007,8810557,8812654,8813573,8814722,8821271,8823931,8824186,8824472,8824688,8825112,8825550,8827325,8827702,8828822,8832193,8835027,8837590,8845747,8849511,8851456,8853428,8861423,8864114,8865749,	8798288,8798805,8805480,8806169,8810614,8812845,8813744,8814846,8821442,8824044,8824296,8824597,8824891,8825282,8825711,8827498,8827848,8828929,8832270,8835110,8837793,8845847,8849651,8851612,8853625,8861629,8864260,8866313,
chr5	8846198	8846537	-47352.5	Abcb4	NM_008830	5	+	8893720	8959225	8894093	8959174	28	8893720,8894087,8896572,8899567,8905974,8907207,8909101,8910618,8914955,8918658,8920019,8920334,8927770,8928406,8930741,8934155,8935175,8936784,8938578,8939833,8940910,8946018,8947296,8949948,8950659,8955388,8958310,8958968,	8893906,8894163,8896626,8899717,8906031,8907398,8909272,8910742,8915126,8918771,8920129,8920459,8927973,8928576,8930902,8934325,8935321,8936888,8938655,8939916,8941113,8946118,8947436,8950104,8950856,8955594,8958456,8959225,
chr12	120165069	120165823	59150	Abcb5	NM_029961	12	-	120106296	120204893	120106320	120203786	28	120106296,120107131,120111215,120113073,120116154,120124629,120125580,120129023,120139829,120144415,120144632,120145978,120149895,120156593,120158294,120165694,120167160,120170323,120170967,120174419,120174680,120178760,120179017,120183363,120188556,120190941,120203734,120204831,	120106508,120107277,120111421,120113270,120116310,120124769,120125680,120129226,120139912,120144492,120144736,120146121,120150035,120156754,120158464,120165897,120167285,120170433,120171080,120174596,120174804,120178931,120179208,120183417,120188706,120190998,120203807,120204893,
chr12	120168933	120169839	63090	Abcb5	NM_029961	12	-	120106296	120204893	120106320	120203786	28	120106296,120107131,120111215,120113073,120116154,120124629,120125580,120129023,120139829,120144415,120144632,120145978,120149895,120156593,120158294,120165694,120167160,120170323,120170967,120174419,120174680,120178760,120179017,120183363,120188556,120190941,120203734,120204831,	120106508,120107277,120111421,120113270,120116310,120124769,120125680,120129226,120139912,120144492,120144736,120146121,120150035,120156754,120158464,120165897,120167285,120170433,120171080,120174596,120174804,120178931,120179208,120183417,120188706,120190998,120203807,120204893,
chr5	124534678	124535264	23106	Abcb9	NM_019875	5	-	124511865	124545806	124512671	124540184	12	124511865,124521719,124523602,124526030,124527128,124528793,124530041,124531948,124533060,124533614,124539596,124545654,	124512931,124521855,124523761,124526203,124527316,124528921,124530238,124532153,124533190,124533728,124540270,124545806,
chr17	46464563	46465483	24845	Abcc10	NM_170680	17	-	46440178	46464971	46440438	46464880	21	46440178,46440861,46441105,46441278,46442349,46442909,46443497,46443905,46446986,46447325,46449238,46449783,46450579,46451164,46452332,46453505,46458501,46459085,46460300,46460641,46464720,	46440600,46440973,46441202,46441423,46442614,46443069,46443666,46444248,46447181,46447478,46449435,46449860,46450768,46451262,46452503,46453584,46458610,46459241,46460527,46461862,46464971,
chr8	89060046	89060796	31682	Abcc12	NM_172912	8	-	89028739	89090488	89029116	89090455	29	89028739,89029312,89030721,89031796,89032979,89033586,89036172,89041205,89048588,89051161,89052114,89054415,89055422,89058421,89058586,89058772,89062221,89063924,89065238,89067730,89072428,89074426,89077170,89081495,89082049,89084174,89084690,89087733,89090337,	89029202,89029476,89030834,89031874,89033138,89033775,89036261,89041391,89048725,89051387,89052311,89054518,89055511,89058489,89058661,89058906,89062424,89063996,89065362,89067801,89072706,89074533,89077318,89081642,89082222,89084410,89084837,89087888,89090488,
chr8	89084442	89084973	55968.5	Abcc12	NM_172912	8	-	89028739	89090488	89029116	89090455	29	89028739,89029312,89030721,89031796,89032979,89033586,89036172,89041205,89048588,89051161,89052114,89054415,89055422,89058421,89058586,89058772,89062221,89063924,89065238,89067730,89072428,89074426,89077170,89081495,89082049,89084174,89084690,89087733,89090337,	89029202,89029476,89030834,89031874,89033138,89033775,89036261,89041391,89048725,89051387,89052311,89054518,89055511,89058489,89058661,89058906,89062424,89063996,89065362,89067801,89072706,89074533,89077318,89081642,89082222,89084410,89084837,89087888,89090488,
chr8	89108717	89110164	80701.5	Abcc12	NM_172912	8	-	89028739	89090488	89029116	89090455	29	89028739,89029312,89030721,89031796,89032979,89033586,89036172,89041205,89048588,89051161,89052114,89054415,89055422,89058421,89058586,89058772,89062221,89063924,89065238,89067730,89072428,89074426,89077170,89081495,89082049,89084174,89084690,89087733,89090337,	89029202,89029476,89030834,89031874,89033138,89033775,89036261,89041391,89048725,89051387,89052311,89054518,89055511,89058489,89058661,89058906,89062424,89063996,89065362,89067801,89072706,89074533,89077318,89081642,89082222,89084410,89084837,89087888,89090488,
chr7	53264804	53265552	33429	Abcc6	NM_018795	7	-	53231749	53285655	53232205	53285650	31	53231749,53232613,53234997,53235245,53236337,53237500,53238674,53240430,53241700,53244907,53245657,53247677,53250550,53252024,53254019,53254372,53256367,53257947,53260489,53260806,53264155,53267863,53269438,53270783,53271752,53272843,53273934,53275507,53275910,53284357,53285597,	53232313,53232807,53235163,53235403,53236483,53237601,53238800,53240629,53242010,53245114,53245783,53247752,53250709,53252191,53254195,53254498,53256439,53258034,53260635,53261009,53264247,53268024,53269615,53270962,53271883,53272904,53274059,53275635,53276035,53284539,53285655,
chr6	142666590	142667214	130521	Abcc9	NM_011511	6	-	142536381	142650793	142538885	142646339	40	142536381,142543228,142546627,142547573,142549427,142550295,142551566,142553349,142554338,142562933,142569202,142574456,142575708,142575992,142576942,142581604,142587711,142587967,142592794,142594405,142594791,142596546,142601046,142605122,142607017,142613051,142620060,142621114,142623920,142627738,142630508,142631378,142633519,142635718,142637483,142641300,142642996,142646198,142650336,142650683,	142539022,142543290,142546760,142547676,142549535,142550373,142551696,142553469,142554439,142563035,142569294,142574613,142575777,142576140,142577171,142581700,142587836,142588104,142592874,142594489,142594892,142596584,142601151,142605194,142607121,142613159,142620202,142621154,142624082,142627872,142630663,142631536,142633701,142635960,142637649,142641421,142643137,142646358,142650422,142650793,
chr3	121480779	121481500	19312.5	Abcd3	NM_008991	3	-	121461827	121518132	121463149	121518035	23	121461827,121464332,121467918,121471539,121472084,121472269,121472432,121475220,121476906,121477059,121478348,121478534,121478719,121479914,121482472,121484845,121486928,121487390,121488919,121494651,121495721,121499366,121517926,	121463226,121464388,121468022,121471658,121472173,121472334,121472509,121475283,121476978,121477150,121478439,121478631,121478788,121479983,121482614,121484901,121487051,121487487,121488988,121494739,121495819,121499402,121518132,
chr17	31148278	31149010	-45994	Abcg1	NM_009593	17	+	31194638	31254925	31194759	31251229	15	31194638,31201329,31229253,31231590,31235197,31240981,31242461,31243004,31245250,31245559,31246427,31247901,31248165,31249873,31251001,	31194800,31201572,31229370,31231722,31235247,31241126,31242584,31243118,31245398,31245660,31246595,31248001,31248323,31249991,31254925,
chr5	105415689	105416117	51828	Abcg3	NM_030239	5	-	105364075	105411735	105364968	105406833	16	105364075,105367201,105368160,105377340,105380535,105382102,105390195,105392448,105395746,105397165,105398413,105402997,105403666,105404381,105406631,105411567,	105365121,105367286,105368249,105377494,105380659,105382191,105390277,105392695,105395847,105397316,105398549,105403149,105403780,105404440,105406852,105411735,
chr17	85097864	85098696	15810	Abcg8	NM_026180	17	+	85082470	85099672	85082571	85098138	13	85082470,85085956,85087871,85091139,85091823,85092050,85094331,85094581,85095291,85096013,85096634,85097788,85098001,	85082633,85086060,85088027,85091377,85091955,85092319,85094493,85094661,85095490,85096089,85096901,85097915,85099672,
chr16	45756902	45757411	26647.5	Abhd10	NM_172511	16	-	45730509	45743018	45731727	45743003	5	45730509,45737005,45737636,45740431,45742889,	45732071,45737142,45737747,45740614,45743018,
chr12	71246064	71246407	-8921.5	Abhd12b	NM_001195033	12	+	71255157	71284192	71255157	71284192	13	71255157,71260328,71262437,71264364,71267922,71270019,71270180,71270726,71274348,71281972,71283361,71283942,71284165,	71255251,71260455,71262539,71264483,71267952,71270064,71270309,71270763,71274427,71282054,71283439,71284060,71284192,
chr11	77341919	77342552	13617.5	Abhd15	NM_026185	11	+	77328618	77334129	77328700	77332342	2	77328618,77331817,	77329553,77334129,
chr7	86373237	86373960	-44552.5	Abhd2	NM_018811	7	+	86418151	86506486	86441899	86505041	11	86418151,86439393,86441893,86468354,86470319,86493145,86495636,86498875,86500687,86502950,86504845,	86418224,86439492,86442092,86468529,86470486,86493328,86495728,86498985,86500756,86503034,86506486,
chr7	86400351	86401181	-17385	Abhd2	NM_018811	7	+	86418151	86506486	86441899	86505041	11	86418151,86439393,86441893,86468354,86470319,86493145,86495636,86498875,86500687,86502950,86504845,	86418224,86439492,86442092,86468529,86470486,86493328,86495728,86498985,86500756,86503034,86506486,
chr8	73965328	73965889	-14989.5	Abhd8	NM_022419	8	-	73980598	73987555	73981081	73987373	5	73980598,73981936,73982276,73985144,73987364,	73981275,73982152,73982446,73985870,73987555,
chr2	22874314	22874759	79028.5	Abi1	NM_001077192	2	-	22795508	22895759	22797391	22895584	9	22795508,22802095,22808954,22812537,22816226,22817920,22826602,22850042,22895468,	22797566,22802280,22809127,22812637,22816366,22818020,22826778,22850209,22895759,
chr1	60489040	60489970	23043	Abi2	NM_001198571	1	+	60466462	60538006	60466646	60533758	11	60466462,60491086,60493899,60495785,60500828,60504103,60504921,60507013,60510447,60527509,60533583,	60466762,60491253,60494075,60495802,60500925,60504249,60505045,60507096,60510605,60527682,60538006,
chr1	60503955	60504516	37773.5	Abi2	NM_001198571	1	+	60466462	60538006	60466646	60533758	11	60466462,60491086,60493899,60495785,60500828,60504103,60504921,60507013,60510447,60527509,60533583,	60466762,60491253,60494075,60495802,60500925,60504249,60505045,60507096,60510605,60527682,60538006,
chr16	56466952	56467320	-10822	Abi3bp	NM_178790	16	+	56477958	56690247	56478026	56689161	35	56477958,56532901,56556991,56562469,56574504,56575211,56587041,56588058,56588762,56592716,56594574,56595352,56596346,56596874,56602881,56604147,56604737,56606231,56642601,56647137,56652249,56654114,56657378,56660276,56666741,56668386,56671351,56672020,56675139,56677837,56685813,56686554,56687072,56688176,56689046,	56478104,56533080,56557059,56562601,56574685,56575266,56587083,56588129,56588854,56592793,56594648,56595426,56596417,56596948,56602943,56604221,56604811,56606305,56642672,56647211,56652329,56654191,56657443,56660350,56666815,56668505,56671479,56672088,56675348,56677945,56685892,56686583,56687233,56688298,56690247,
chr16	56524497	56525019	46800	Abi3bp	NM_178790	16	+	56477958	56690247	56478026	56689161	35	56477958,56532901,56556991,56562469,56574504,56575211,56587041,56588058,56588762,56592716,56594574,56595352,56596346,56596874,56602881,56604147,56604737,56606231,56642601,56647137,56652249,56654114,56657378,56660276,56666741,56668386,56671351,56672020,56675139,56677837,56685813,56686554,56687072,56688176,56689046,	56478104,56533080,56557059,56562601,56574685,56575266,56587083,56588129,56588854,56592793,56594648,56595426,56596417,56596948,56602943,56604221,56604811,56606305,56642672,56647211,56652329,56654191,56657443,56660350,56666815,56668505,56671479,56672088,56675348,56677945,56685892,56686583,56687233,56688298,56690247,
chr2	31556465	31557023	12669	Abl1	NM_001112703	2	+	31544075	31659746	31545326	31657418	11	31544075,31633853,31634440,31640026,31645790,31646181,31647757,31650061,31652492,31653082,31655725,	31545461,31634026,31634735,31640298,31645874,31646358,31647941,31650213,31652581,31653246,31659746,
chr2	31640446	31641023	25270.5	Abl1	NM_009594	2	+	31615464	31659746	31615556	31657418	11	31615464,31633853,31634440,31640026,31645790,31646181,31647757,31650061,31652492,31653082,31655725,	31615634,31634026,31634735,31640298,31645874,31646358,31647941,31650213,31652581,31653246,31659746,
chr1	158469930	158470703	-18600.5	Abl2	NM_001136104	1	+	158488917	158579749	158489179	158572846	13	158488917,158550969,158552615,158555418,158559983,158561475,158563210,158563883,158565195,158566948,158570569,158571123,158571672,	158489335,158551031,158552785,158555713,158560255,158561559,158563387,158564067,158565347,158567037,158570742,158571359,158579749,
chr1	158496259	158496699	7562	Abl2	NM_001136104	1	+	158488917	158579749	158489179	158572846	13	158488917,158550969,158552615,158555418,158559983,158561475,158563210,158563883,158565195,158566948,158570569,158571123,158571672,	158489335,158551031,158552785,158555713,158560255,158561559,158563387,158564067,158565347,158567037,158570742,158571359,158579749,
chr19	57210534	57211274	103151	Ablim1	NM_001103178	19	-	57107753	57193498	57111713	57158038	20	57107753,57113896,57114976,57116399,57117486,57118285,57119370,57121414,57123951,57125619,57133574,57135742,57138255,57142580,57143349,57148344,57151903,57154302,57158005,57193241,	57111826,57113976,57115053,57116464,57117550,57118387,57119461,57121554,57123998,57125723,57133693,57135871,57138290,57142735,57143426,57148391,57151986,57154360,57158092,57193498,
chr19	57235632	57236201	128164	Ablim1	NM_001103177	19	-	57107753	57271981	57111713	57271803	22	57107753,57113896,57114976,57116399,57117486,57118285,57119370,57121414,57123951,57125619,57135742,57138255,57142580,57143349,57154302,57158005,57207351,57209071,57226762,57229641,57247814,57271788,	57111826,57113976,57115053,57116464,57117550,57118387,57119461,57121554,57123998,57125723,57135871,57138290,57142735,57143426,57154360,57158092,57207444,57209197,57226871,57229824,57247948,57271981,
chr5	36103758	36104417	3559.5	Ablim2	NM_001177700	5	+	36100528	36227627	36100699	36226067	17	36100528,36141101,36145008,36149687,36151831,36154774,36166673,36170772,36175701,36179596,36183929,36191452,36192164,36199776,36200474,36217479,36225954,	36100708,36141244,36145191,36149802,36151957,36154867,36166760,36170830,36175778,36179745,36184049,36191553,36192217,36199828,36200612,36217561,36227627,
chr18	62091265	62091681	132427	Ablim3	NM_001164491	18	-	61959046	62071505	61960948	62070894	24	61959046,61964719,61965290,61966040,61968033,61968585,61970964,61973195,61973851,61976575,61978642,61979444,61980020,61981526,61983520,61986154,61999343,62005443,62008951,62014856,62016655,62031219,62070882,62071332,	61961061,61964799,61965297,61966100,61968091,61968614,61971111,61973259,61973985,61976622,61978740,61979570,61980049,61981681,61983591,61986212,61999430,62005536,62009077,62014968,62016838,62031356,62070984,62071505,
chr2	26703158	26703761	5437.5	Abo	NM_030718	2	-	26698022	26720498	26698706	26720402	6	26698022,26701475,26702093,26703770,26704440,26720390,	26699393,26701609,26702128,26703826,26704509,26720498,
chr7	34687960	34688507	-39781.5	Abpg	NM_178308	7	-	34728015	34730003	34728184	34729982	3	34728015,34729289,34729922,	34728279,34729470,34730003,
chr11	76309426	76310162	79559	Abr	NM_198018	11	-	76230235	76322920	76232605	76322670	22	76230235,76233236,76235654,76236549,76237535,76238415,76238768,76265354,76265832,76268017,76269110,76269662,76270101,76272682,76274794,76277029,76277739,76282217,76285990,76292496,76299939,76322389,	76232694,76233383,76235759,76236683,76237674,76238524,76238827,76265485,76265929,76268091,76269214,76269737,76270223,76272847,76274915,76277169,76277791,76282277,76286097,76292681,76300037,76322920,
chr11	76320323	76320894	90373.5	Abr	NM_198018	11	-	76230235	76322920	76232605	76322670	22	76230235,76233236,76235654,76236549,76237535,76238415,76238768,76265354,76265832,76268017,76269110,76269662,76270101,76272682,76274794,76277029,76277739,76282217,76285990,76292496,76299939,76322389,	76232694,76233383,76235759,76236683,76237674,76238524,76238827,76265485,76265929,76268091,76269214,76269737,76270223,76272847,76274915,76277169,76277791,76282277,76286097,76292681,76300037,76322920,
chr11	76338272	76338928	108365	Abr	NM_198018	11	-	76230235	76322920	76232605	76322670	22	76230235,76233236,76235654,76236549,76237535,76238415,76238768,76265354,76265832,76268017,76269110,76269662,76270101,76272682,76274794,76277029,76277739,76282217,76285990,76292496,76299939,76322389,	76232694,76233383,76235759,76236683,76237674,76238524,76238827,76265485,76265929,76268091,76269214,76269737,76270223,76272847,76274915,76277169,76277791,76282277,76286097,76292681,76300037,76322920,
chr11	76354506	76355045	124540	Abr	NM_198895	11	-	76230235	76384875	76232605	76384592	23	76230235,76233236,76235654,76236549,76237535,76238415,76238768,76265354,76265832,76268017,76269110,76269662,76270101,76272682,76274794,76277029,76277739,76282217,76285990,76292496,76299939,76322389,76384532,	76232694,76233383,76235759,76236683,76237674,76238524,76238827,76265485,76265929,76268091,76269214,76269737,76270223,76272847,76274915,76277169,76277791,76282277,76286097,76292681,76300037,76322573,76384875,
chr13	23516261	23516945	6374	Abt1	NM_013924	13	-	23510229	23515734	23513841	23515700	3	23510229,23514351,23515454,	23514203,23514550,23515734,
chr2	103387160	103387889	-18941.5	Abtb2	NM_178890	2	+	103406466	103558579	103406883	103557513	17	103406466,103518901,103523434,103540927,103542412,103545209,103545787,103547733,103548236,103549436,103550832,103551304,103551601,103552543,103555659,103556196,103557316,	103407765,103519047,103523647,103541079,103542577,103545298,103545888,103547829,103548371,103549662,103551010,103551409,103551703,103552633,103555727,103556309,103558579,
chr2	103404679	103405288	-1482.5	Abtb2	NM_178890	2	+	103406466	103558579	103406883	103557513	17	103406466,103518901,103523434,103540927,103542412,103545209,103545787,103547733,103548236,103549436,103550832,103551304,103551601,103552543,103555659,103556196,103557316,	103407765,103519047,103523647,103541079,103542577,103545298,103545888,103547829,103548371,103549662,103551010,103551409,103551703,103552633,103555727,103556309,103558579,
chr5	114603090	114603976	-11993	Acacb	NM_133904	5	+	114615526	114700766	114615526	114699628	52	114615526,114634058,114638339,114640084,114640338,114641163,114641860,114642082,114645232,114645643,114646668,114648185,114650248,114650504,114651907,114653398,114654680,114657244,114659761,114660913,114662659,114663320,114663621,114666609,114666819,114667657,114668870,114673240,114673816,114673997,114675582,114675862,114676685,114678539,114679739,114680723,114682855,114683091,114685461,114686515…	114616148,114634190,114638477,114640193,114640419,114641261,114641969,114642192,114645441,114645813,114646829,114648348,114650398,114650607,114651988,114653543,114654830,114657378,114659907,114661101,114662759,114663408,114663745,114666722,114666932,114667746,114668988,114673377,114673915,114674104,114675638,114675903,114676900,114678694,114679942,114680878,114682977,114683360,114685558,114686635…
chr9	103978144	103978656	12368	Acad11	NM_175324	9	+	103966032	104029975	103966090	104029025	20	103966032,103975951,103978146,103978659,103980892,103983560,103984027,103985120,103986490,103992587,103993921,103997850,103999683,104015791,104016782,104017607,104018494,104025376,104026347,104028911,	103966232,103976050,103978271,103978820,103981056,103983701,103984148,103985226,103986616,103992664,103994059,103997957,103999781,104015857,104016867,104017678,104018648,104025492,104026456,104029975,
chr9	103981545	103982284	15882.5	Acad11	NM_175324	9	+	103966032	104029975	103966090	104029025	20	103966032,103975951,103978146,103978659,103980892,103983560,103984027,103985120,103986490,103992587,103993921,103997850,103999683,104015791,104016782,104017607,104018494,104025376,104026347,104028911,	103966232,103976050,103978271,103978820,103981056,103983701,103984148,103985226,103986616,103992664,103994059,103997957,103999781,104015857,104016867,104017678,104018648,104025492,104026456,104029975,
chr9	26771540	26771903	-10003.5	Acad8	NM_025862	9	-	26781725	26807133	26783292	26807080	11	26781725,26785140,26785895,26786569,26786760,26793047,26797704,26798167,26798824,26799744,26806978,	26783344,26785242,26786047,26786666,26786895,26793184,26797780,26798276,26798993,26799844,26807133,
chr3	35958896	35959372	-5787	Acad9	NM_172678	3	+	35964921	35991778	35965030	35989852	18	35964921,35968631,35972428,35973271,35974164,35974897,35975643,35977359,35979142,35980732,35981030,35984335,35986641,35987409,35987736,35988253,35989003,35989752,	35965191,35968724,35972529,35973377,35974264,35974975,35975817,35977432,35979217,35980802,35981149,35984463,35986720,35987535,35987813,35988381,35989075,35991778,
chr1	66942260	66943173	65290.5	Acadl	NM_007381	1	-	66877426	66909840	66878007	66909822	11	66877426,66883535,66884852,66888195,66889654,66891741,66894973,66899700,66901197,66903972,66909746,	66878100,66883621,66884979,66888308,66889755,66891905,66895039,66899864,66901334,66904127,66909840,
chr7	138575760	138576160	21846	Acadsb	NM_025826	7	+	138554114	138589724	138554259	138587820	11	138554114,138567985,138569288,138571942,138573460,138575450,138577783,138580915,138584715,138586982,138587750,	138554300,138568144,138569388,138572148,138573630,138575575,138577875,138581004,138584852,138587081,138589724,
chr7	86225428	86226074	27383	Acan	NM_007424	7	+	86198368	86259984	86227080	86259161	17	86198368,86227073,86229352,86231147,86233063,86234488,86235824,86237198,86237564,86238867,86241552,86242637,86256179,86256840,86257559,86258540,86259085,	86198493,86227149,86229735,86231321,86233190,86234781,86236228,86237372,86237691,86239160,86241767,86246119,86256337,86256922,86257703,86258722,86259984,
chr11	102963701	102964630	1164.5	Acbd4	NM_025988	11	+	102963001	102973512	102964876	102972974	10	102963001,102963995,102964839,102965213,102965406,102965746,102966116,102966558,102967408,102972855,	102963101,102964409,102964957,102965333,102965485,102965866,102966202,102966791,102967547,102973512,
chr2	22932331	22932651	7900	Acbd5	NM_001102437	2	+	22924591	22970031	22924789	22968036	13	22924591,22924970,22931009,22933663,22935858,22943004,22945110,22945995,22949808,22955081,22965764,22966173,22968024,	22924803,22925138,22931129,22933735,22935972,22943138,22945307,22946101,22950036,22955283,22965805,22966282,22970031,
chr1	157363549	157364117	-41416	Acbd6	NM_026683	1	+	157405249	157419416	157405767	157419356	4	157405249,157411786,157414714,157419327,	157405988,157411850,157414810,157419416,
chr1	157384417	157384720	-20680.5	Acbd6	NM_026683	1	+	157405249	157419416	157405767	157419356	4	157405249,157411786,157414714,157419327,	157405988,157411850,157414810,157419416,
chr1	157411763	157412223	6744	Acbd6	NM_026683	1	+	157405249	157419416	157405767	157419356	4	157405249,157411786,157414714,157419327,	157405988,157411850,157414810,157419416,
chr1	157422123	157422885	17255	Acbd6	NM_026683	1	+	157405249	157419416	157405767	157419356	4	157405249,157411786,157414714,157419327,	157405988,157411850,157414810,157419416,
chr1	157423520	157423857	18439.5	Acbd6	NM_026683	1	+	157405249	157419416	157405767	157419356	4	157405249,157411786,157414714,157419327,	157405988,157411850,157414810,157419416,
chr2	3266141	3266668	12965.5	Acbd7	NM_030063	2	+	3253439	3258268	3253481	3258042	4	3253439,3257604,3257826,3257969,	3253492,3257721,3257888,3258268,
chr11	81787983	81788672	1.09466e+06	Accn1	NM_001034013	11	-	80693666	81781897	80694558	81781685	10	80693666,80695114,80696923,80700097,80703234,80705245,80707475,80765981,80784965,81781131,	80694659,80695182,80697002,80700188,80703387,80705301,80707625,80766108,80785115,81781897,
chr11	81809635	81810275	1116289	Accn1	NM_001034013	11	-	80693666	81781897	80694558	81781685	10	80693666,80695114,80696923,80700097,80703234,80705245,80707475,80765981,80784965,81781131,	80694659,80695182,80697002,80700188,80703387,80705301,80707625,80766108,80785115,81781897,
chr15	99499083	99499950	-1631.5	Accn2	NM_009597	15	+	99501148	99531558	99502230	99529568	12	99501148,99502214,99503298,99525124,99525903,99526942,99527402,99527869,99528477,99529060,99529225,99529464,	99501324,99502591,99503493,99525274,99526030,99527092,99527458,99528022,99528568,99529139,99529329,99531558,
chr3	81833034	81833455	32401.5	Accn5	NM_021370	3	+	81800843	81825154	81800872	81825014	10	81800843,81803505,81808367,81810401,81812377,81813387,81815881,81818190,81823315,81824854,	81800911,81803811,81808604,81810526,81812526,81813534,81815937,81818358,81823406,81825154,
chrX	160617666	160618154	39499	Ace2	NM_027286	20	+	160578411	160626349	160578593	160625531	18	160578411,160590982,160594438,160595789,160598695,160600212,160601856,160605736,160607515,160610300,160612006,160613193,160613744,160615409,160618355,160620521,160623563,160625423,	160578778,160591140,160594531,160595932,160598807,160600317,160601953,160605905,160607741,160610444,160612104,160613315,160613916,160615467,160618455,160620637,160623757,160626349,
chrX	160621839	160622296	43656.5	Ace2	NM_027286	20	+	160578411	160626349	160578593	160625531	18	160578411,160590982,160594438,160595789,160598695,160600212,160601856,160605736,160607515,160610300,160612006,160613193,160613744,160615409,160618355,160620521,160623563,160625423,	160578778,160591140,160594531,160595932,160598807,160600317,160601953,160605905,160607741,160610444,160612104,160613315,160613916,160615467,160618455,160620637,160623757,160626349,
chr4	86530891	86531240	10748.5	Acer2	NM_139306	4	+	86520317	86566784	86520392	86563483	6	86520317,86532061,86532927,86546385,86557519,86563297,	86520499,86532175,86533068,86546522,86557656,86566784,
chr7	105451345	105451672	89339.5	Acer3	NM_025408	7	-	105362169	105458036	105365346	105457959	11	105362169,105366565,105372421,105374908,105392458,105400399,105406205,105407914,105410096,105414646,105457857,	105365399,105366610,105372525,105375009,105392516,105400434,105406286,105407966,105410148,105414756,105458036,
chr5	137727786	137728473	-1374.5	Ache	NM_009599	5	+	137729504	137735690	137731261	137735465	5	137729504,137731239,137732706,137734395,137735344,	137729594,137732328,137733190,137734564,137735690,
chr11	100371801	100372255	34363	Acly	NM_134037	11	-	100337665	100389313	100338557	100384911	28	100337665,100339328,100339641,100340497,100342690,100343010,100343458,100345022,100345913,100353818,100354850,100355197,100357173,100359498,100359934,100365516,100366168,100374189,100375589,100376275,100377215,100378089,100380402,100380928,100381604,100383295,100384753,100389108,	100338651,100339404,100339723,100340610,100342833,100343160,100343612,100345115,100346040,100353928,100354931,100355393,100357277,100359666,100360075,100365606,100366322,100374306,100375650,100376411,100377333,100378219,100380481,100381118,100381666,100383417,100384934,100389313,
chr6	6953890	6954469	48162.5	Acn9	NM_001077713	6	+	6906017	6989219	6906026	6989056	2	6906017,6988853,	6906199,6989219,
chr4	40081682	40082157	-8377.5	Aco1	NM_007386	4	+	40090297	40146041	40110781	40144699	21	40090297,40110751,40111641,40114086,40122697,40122874,40123528,40124811,40126005,40127204,40128415,40129836,40130600,40131933,40133348,40135198,40136376,40137769,40140771,40143277,40144586,	40090573,40110877,40111809,40114223,40122766,40123057,40123667,40124982,40126105,40127320,40128574,40129971,40130684,40132089,40133472,40135302,40136518,40137916,40140893,40143462,40146041,
chr4	106482511	106483211	65696	Acot11	NM_025590	4	-	106417165	106472435	106420933	106472320	16	106417165,106421866,106422487,106425431,106426318,106426678,106427910,106428449,106430910,106432685,106434568,106435049,106435998,106443308,106443947,106472288,	106421088,106421992,106422618,106425561,106426401,106426744,106427965,106428593,106431029,106432838,106434703,106435147,106436058,106443377,106444160,106472435,
chr4	106511173	106512164	94503.5	Acot11	NM_025590	4	-	106417165	106472435	106420933	106472320	16	106417165,106421866,106422487,106425431,106426318,106426678,106427910,106428449,106430910,106432685,106434568,106435049,106435998,106443308,106443947,106472288,	106421088,106421992,106422618,106425561,106426401,106426744,106427965,106428593,106431029,106432838,106434703,106435147,106436058,106443377,106444160,106472435,
chr13	24922777	24923930	13530.5	Acot13	NM_025790	13	-	24909823	24923357	24909903	24923174	3	24909823,24912583,24923094,	24910059,24912767,24923357,
chr12	85312740	85313488	-15696	Acot2	NM_134188	12	+	85328810	85334824	85328851	85334029	3	85328810,85331443,85333451,	85329430,85331645,85334824,
chr12	85371734	85372266	-7328	Acot4	NM_134247	12	+	85379328	85385672	85379460	85384745	3	85379328,85382786,85384140,	85379916,85382988,85385672,
chr12	85401863	85402459	-8113	Acot5	NM_145444	12	+	85410274	85416968	85410416	85416858	3	85410274,85414279,85416253,	85410872,85414481,85416968,
chr12	85404067	85404589	-5946	Acot5	NM_145444	12	+	85410274	85416968	85410416	85416858	3	85410274,85414279,85416253,	85410872,85414481,85416968,
chr4	151546988	151547756	-4836	Acot7	NM_133348	4	+	151552208	151645963	151552279	151645680	9	151552208,151580872,151591844,151597179,151603883,151611788,151627257,151634954,151645582,	151552448,151580989,151592000,151597270,151603997,151611874,151627373,151635138,151645963,
chr2	127714886	127715740	34950	Acoxl	NM_028765	2	+	127680363	127949627	127680569	127948871	18	127680363,127693018,127696997,127697845,127703479,127704492,127706161,127710141,127737165,127798267,127804408,127835812,127860548,127870079,127901582,127912094,127931412,127948683,	127680721,127693101,127697083,127697943,127703593,127704578,127706233,127710273,127737199,127798383,127804561,127835901,127860657,127870190,127901669,127912164,127931513,127949627,
chr9	21947755	21948343	16879	Acp5	NM_001102405	9	-	21931170	21940189	21931463	21934572	5	21931170,21932118,21933974,21934306,21940056,	21931705,21932463,21934101,21934572,21940189,
chr3	96988896	96989504	26501	Acp6	NM_019800	3	+	96962699	96980498	96963090	96980390	10	96962699,96969765,96969996,96970462,96971909,96972363,96975564,96977725,96979550,96980253,	96963287,96969893,96970126,96970538,96971996,96972495,96975664,96977820,96979715,96980498,
chr9	96817046	96817663	93593.5	Acpl2	NM_153420	9	-	96723761	96789840	96725103	96756864	7	96723761,96729348,96739504,96740377,96756786,96761209,96789777,	96726040,96729487,96739630,96740535,96756917,96761426,96789840,
chr9	104209082	104209559	7991.5	Acpp	NM_019807	9	-	104201329	104240051	104202787	104239988	11	104201329,104203145,104209214,104211739,104216637,104218555,104222303,104226381,104226972,104229210,104239872,	104202797,104203314,104209317,104211821,104216769,104218647,104222401,104226533,104227058,104229305,104240051,
chr9	104217740	104218435	16758.5	Acpp	NM_019807	9	-	104201329	104240051	104202787	104239988	11	104201329,104203145,104209214,104211739,104216637,104218555,104222303,104226381,104226972,104229210,104239872,	104202797,104203314,104209317,104211821,104216769,104218647,104222401,104226533,104227058,104229305,104240051,
chr9	104275544	104276138	74512	Acpp	NM_019807	9	-	104201329	104240051	104202787	104239988	11	104201329,104203145,104209214,104211739,104216637,104218555,104222303,104226381,104226972,104229210,104239872,	104202797,104203314,104209317,104211821,104216769,104218647,104222401,104226533,104227058,104229305,104240051,
chr7	51517831	51518859	9889	Acpt	NM_001195034	7	-	51508456	51512573	51508456	51512573	11	51508456,51508647,51508913,51509400,51509571,51510365,51510540,51511218,51512119,51512283,51512466,	51508568,51508825,51509040,51509482,51509703,51510460,51510638,51511364,51512205,51512387,51512573,
chr6	124996548	124997295	-3022.5	Acrbp	NM_001127340	6	+	124999944	125004210	125000027	125003985	5	124999944,125000451,125000864,125001260,125003507,	125000069,125000666,125000958,125001377,125004210,
chr9	36516472	36516887	15875.5	Acrv1	NM_007391	9	+	36500804	36506421	36500896	36506204	4	36500804,36501792,36504171,36506080,	36500944,36502283,36504290,36506421,
chr17	56997365	56998105	15209	Acsbg2	NM_001039114	17	-	56982526	57013869	56984859	57012273	15	56982526,56984826,56985515,56985944,56987033,56989137,56989457,56993159,56996301,57000961,57002293,57003882,57007648,57012219,57013619,	56982799,56984935,56985761,56986083,56987250,56989370,56989638,56993335,56996450,57001044,57002413,57003970,57007877,57012319,57013869,
chrX	138872004	138872969	119952	Acsl4	NM_019477	20	-	138752535	138825077	138755219	138786148	16	138752535,138762518,138763390,138766734,138768212,138773426,138774492,138775877,138777616,138777849,138779970,138783544,138785502,138785921,138794929,138824847,	138755376,138762675,138763504,138766925,138768286,138773598,138774631,138775948,138777739,138777999,138780108,138783653,138785679,138786160,138794978,138825077,
chr7	126816915	126817376	-16393.5	Acsm4	NM_178414	7	+	126833539	126858079	126837162	126857857	14	126833539,126837119,126838122,126842067,126846787,126848411,126850775,126852156,126853855,126854100,126854615,126854841,126856355,126857771,	126833683,126837362,126838332,126842274,126846930,126848567,126850854,126852279,126853935,126854201,126854742,126854940,126856474,126858079,
chr7	126842929	126843343	9597	Acsm4	NM_178414	7	+	126833539	126858079	126837162	126857857	14	126833539,126837119,126838122,126842067,126846787,126848411,126850775,126852156,126853855,126854100,126854615,126854841,126856355,126857771,	126833683,126837362,126838332,126842274,126846930,126848567,126850854,126852279,126853935,126854201,126854742,126854940,126856474,126858079,
chr2	150500400	150501214	56961	Acss1	NM_080575	2	-	150443846	150493975	150445348	150493932	14	150443846,150447249,150450534,150450725,150451501,150451948,150453012,150454229,150455481,150463582,150464099,150468447,150485571,150493620,	150445527,150447367,150450597,150450852,150451627,150452060,150453104,150454366,150455628,150463734,150464274,150468646,150485667,150493975,
chr2	150503911	150504621	60420	Acss1	NM_080575	2	-	150443846	150493975	150445348	150493932	14	150443846,150447249,150450534,150450725,150451501,150451948,150453012,150454229,150455481,150463582,150464099,150468447,150485571,150493620,	150445527,150447367,150450597,150450852,150451627,150452060,150453104,150454366,150455628,150463734,150464274,150468646,150485667,150493975,
chr19	34315790	34316149	389.5	Acta2	NM_007392	19	-	34315580	34329825	34316156	34327042	9	34315580,34317806,34319401,34320567,34321141,34322913,34326219,34326914,34329779,	34316299,34317987,34319592,34320728,34321225,34323023,34326347,34327065,34329825,
chr19	34318494	34319095	3214.5	Acta2	NM_007392	19	-	34315580	34329825	34316156	34327042	9	34315580,34317806,34319401,34320567,34321141,34322913,34326219,34326914,34329779,	34316299,34317987,34319592,34320728,34321225,34323023,34326347,34327065,34329825,
chr5	143693871	143694592	29437.5	Actb	NM_007393	5	-	143664794	143668402	143665476	143667364	6	143664794,143665745,143666022,143666915,143667242,143668330,	143665619,143665926,143666460,143667154,143667370,143668402,
chr11	120168652	120169279	-38037.5	Actg1	NM_009609	11	-	120207003	120209797	120207703	120209404	6	120207003,120207950,120208224,120208949,120209282,120209738,	120207846,120208131,120208662,120209188,120209410,120209797,
chr11	120198770	120199199	-8018.5	Actg1	NM_009609	11	-	120207003	120209797	120207703	120209404	6	120207003,120207950,120208224,120208949,120209282,120209738,	120207846,120208131,120208662,120209188,120209410,120209797,
chr6	83479157	83479573	16463	Actg2	NM_009610	6	-	83462902	83486244	83462978	83477434	9	83462902,83466261,83469761,83470649,83472809,83473161,83476799,83477309,83486173,	83463121,83466442,83469952,83470810,83472893,83473271,83476927,83477470,83486244,
chr3	32597018	32597712	-10102	Actl6a	NM_019673	3	+	32607467	32625892	32607777	32625523	14	32607467,32610789,32611022,32613438,32614337,32616952,32617289,32617488,32618822,32619107,32619356,32621541,32624168,32625443,	32607801,32610865,32611196,32613538,32614434,32617046,32617395,32617577,32618883,32619221,32619436,32621636,32624254,32625892,
chr4	56738709	56739283	-13880	Actl7b	NM_025271	4	-	56752876	56754296	56752971	56754227	1	56752876,	56754296,
chr7	29748359	29748968	70391.5	Actn4	NM_021895	7	-	29678272	29747298	29679247	29747201	21	29678272,29679519,29680450,29681107,29681894,29682867,29683087,29683357,29683638,29686895,29689559,29690243,29691990,29696508,29697258,29698396,29700231,29701178,29703690,29703972,29747037,	29679405,29679677,29680530,29681253,29682073,29683001,29683269,29683497,29683746,29687045,29689706,29690473,29692082,29696593,29697339,29698474,29700318,29701264,29703809,29704086,29747298,
chr12	72010955	72011936	-27397.5	Actr10	NM_019785	12	+	72038843	72065703	72038941	72063034	13	72038843,72041784,72043245,72044395,72048438,72050690,72053936,72055605,72057259,72057586,72059018,72060827,72062853,	72039017,72041856,72043327,72044503,72048545,72050757,72054015,72055640,72057338,72057659,72059099,72061028,72065703,
chr12	72011956	72012501	-26614.5	Actr10	NM_019785	12	+	72038843	72065703	72038941	72063034	13	72038843,72041784,72043245,72044395,72048438,72050690,72053936,72055605,72057259,72057586,72059018,72060827,72062853,	72039017,72041856,72043327,72044503,72048545,72050757,72054015,72055640,72057338,72057659,72059099,72061028,72065703,
chr12	72015461	72015789	-23218	Actr10	NM_019785	12	+	72038843	72065703	72038941	72063034	13	72038843,72041784,72043245,72044395,72048438,72050690,72053936,72055605,72057259,72057586,72059018,72060827,72062853,	72039017,72041856,72043327,72044503,72048545,72050757,72054015,72055640,72057338,72057659,72059099,72061028,72065703,
chr11	20032800	20033927	71057.5	Actr2	NM_146243	11	-	19962306	20012953	19964691	20012854	9	19962306,19972458,19977190,19980025,19980664,19991297,19994232,20000825,20012807,	19964861,19972590,19977335,19980174,19980800,19991369,19994447,20000935,20012953,
chr11	20038095	20039221	76352	Actr2	NM_146243	11	-	19962306	20012953	19964691	20012854	9	19962306,19972458,19977190,19980025,19980664,19991297,19994232,20000825,20012807,	19964861,19972590,19977335,19980174,19980800,19991369,19994447,20000935,20012953,
chr11	20039662	20041026	78038	Actr2	NM_146243	11	-	19962306	20012953	19964691	20012854	9	19962306,19972458,19977190,19980025,19980664,19991297,19994232,20000825,20012807,	19964861,19972590,19977335,19980174,19980800,19991369,19994447,20000935,20012953,
chr11	20045231	20046072	83345.5	Actr2	NM_146243	11	-	19962306	20012953	19964691	20012854	9	19962306,19972458,19977190,19980025,19980664,19991297,19994232,20000825,20012807,	19964861,19972590,19977335,19980174,19980800,19991369,19994447,20000935,20012953,
chr1	127292106	127292516	2830	Actr3	NM_023735	1	-	127289481	127332303	127290571	127331904	12	127289481,127291644,127293683,127294028,127299969,127302421,127303868,127305096,127307840,127312832,127314825,127331861,	127290666,127291727,127293808,127294120,127300142,127302564,127303975,127305191,127307950,127312956,127314880,127332303,
chr1	127300615	127301082	11367.5	Actr3	NM_023735	1	-	127289481	127332303	127290571	127331904	12	127289481,127291644,127293683,127294028,127299969,127302421,127303868,127305096,127307840,127312832,127314825,127331861,	127290666,127291727,127293808,127294120,127300142,127302564,127303975,127305191,127307950,127312956,127314880,127332303,
chr5	25239741	25240700	-25622.5	Actr3b	NM_001004365	5	+	25265843	25356158	25265902	25355763	12	25265843,25304263,25315602,25317734,25328222,25330925,25335343,25337428,25338203,25354179,25354890,25355668,	25265945,25304318,25315726,25317844,25328317,25331032,25335486,25337601,25338295,25354304,25354973,25356158,
chr15	100978709	100979691	20233	Acvrl1	NM_009612	15	+	100958967	100975766	100965110	100973907	11	100958967,100959357,100965037,100965728,100966179,100966558,100967414,100967794,100968638,100971497,100973773,	100959013,100959493,100965173,100965973,100966390,100966657,100967560,100968069,100968835,100971627,100975766,
chr11	30515933	30516457	110204	Acyp2	NM_029344	11	-	30405991	30549395	30406324	30549378	4	30405991,30532207,30533685,30549300,	30406438,30532316,30533701,30549395,
chr11	30548919	30549807	143372	Acyp2	NM_029344	11	-	30405991	30549395	30406324	30549378	4	30405991,30532207,30533685,30549300,	30406438,30532316,30533701,30549395,
chr11	30575917	30576715	170325	Acyp2	NM_029344	11	-	30405991	30549395	30406324	30549378	4	30405991,30532207,30533685,30549300,	30406438,30532316,30533701,30549395,
chr3	36986385	36986696	23963.5	Adad1	NM_009350	3	+	36962577	37010433	36962644	37010388	12	36962577,36963102,36963991,36966096,36968878,36975535,36978709,36982104,36983849,36990781,37005053,37010275,	36962761,36963281,36964179,36966263,36968946,36975660,36978832,36982274,36984078,36991018,37005185,37010433,
chr9	70515796	70516349	-10734.5	Adam10	NM_007399	9	+	70526807	70628035	70527011	70625900	16	70526807,70551093,70566464,70570419,70587881,70591657,70594040,70595889,70601968,70609389,70613758,70614678,70615615,70616598,70624179,70625806,	70527065,70551243,70566582,70570577,70587981,70591809,70594132,70596072,70602131,70609572,70613908,70614861,70615723,70616818,70624305,70628035,
chr11	45873195	45873994	4106.5	Adam19	NM_009616	11	+	45869488	45960843	45869615	45957346	23	45869488,45874424,45878513,45907364,45913354,45926258,45927124,45931921,45934921,45936594,45938509,45940747,45942287,45945124,45947929,45949749,45950865,45951041,45952338,45953194,45953507,45956420,45957293,	45869711,45874509,45878583,45907442,45913430,45926450,45927189,45931992,45935087,45936678,45938648,45940924,45942376,45945319,45948037,45949962,45950942,45951149,45952476,45953278,45953731,45956572,45960843,
chr14	66677828	66678251	31874.5	Adam2	NM_009618	14	-	66646165	66696569	66646860	66696558	21	66646165,66646835,66648471,66653554,66653978,66656313,66659029,66661879,66664965,66669258,66672618,66675304,66676404,66677585,66678704,66687336,66688013,66691801,66692886,66696047,66696486,	66646471,66646893,66648630,66653683,66654055,66656496,66659134,66662071,66665063,66669435,66672754,66675385,66676570,66677656,66678760,66687504,66688089,66691879,66692941,66696123,66696569,
chr1	63449945	63450830	-42089.5	Adam23	NM_001177600	1	+	63492477	63619792	63492784	63619735	24	63492477,63494301,63524252,63562150,63575331,63576808,63580859,63581708,63583492,63589692,63592004,63592989,63594300,63596320,63598334,63601728,63602387,63603981,63609982,63610718,63613175,63614422,63617483,63619460,	63492985,63494521,63524328,63562213,63575413,63576871,63580931,63581781,63583557,63589763,63592167,63593073,63594390,63596368,63598433,63601799,63602476,63604061,63610032,63610781,63613280,63614541,63617651,63619792,
chr1	63487557	63489219	-4089	Adam23	NM_001177600	1	+	63492477	63619792	63492784	63619735	24	63492477,63494301,63524252,63562150,63575331,63576808,63580859,63581708,63583492,63589692,63592004,63592989,63594300,63596320,63598334,63601728,63602387,63603981,63609982,63610718,63613175,63614422,63617483,63619460,	63492985,63494521,63524328,63562213,63575413,63576871,63580931,63581781,63583557,63589763,63592167,63593073,63594390,63596368,63598433,63601799,63602476,63604061,63610032,63610781,63613280,63614541,63617651,63619792,
chr8	41746456	41746777	-13830.5	Adam24	NM_010086	8	+	41760447	41767552	41764848	41767133	2	41760447,41764712,	41760475,41767552,
chr3	97984724	97985369	20312.5	Adam30	NM_027665	3	+	97964734	97967095	97964775	97966973	1	97964734,	97967095,
chr8	26092285	26092863	145960	Adam32	NM_153397	8	-	25946614	26059275	25946787	26059266	22	25946614,25948254,25962711,25973860,25974818,25981157,25983043,25989192,25994909,25996692,26008925,26011913,26013274,26024430,26024790,26026759,26030381,26031759,26032731,26034536,26048576,26059191,	25946790,25948292,25962749,25974016,25974923,25981240,25983232,25989300,25995107,25996796,26009102,26012049,26013355,26024596,26024861,26026827,26030552,26031835,26032806,26034597,26048640,26059275,
chr12	82503130	82503738	-17101	Adam4	NM_009620	12	-	82520535	82522864	82520540	82522831	1	82520535,	82522864,
chr8	25889611	25890317	46508	Adam5	NM_007401	8	-	25843456	25934840	25843616	25934465	21	25843456,25852569,25854586,25857128,25857953,25892037,25893002,25896605,25902406,25914829,25916864,25920472,25921162,25921521,25922856,25923856,25925561,25925922,25928567,25929194,25934411,	25843628,25852622,25854748,25857242,25858039,25892253,25893092,25896800,25902501,25915015,25916997,25920553,25921319,25921592,25922921,25924033,25925637,25926000,25928622,25929273,25934840,
chr12	114725857	114726308	-1692.5	Adam6b	NM_001009545	12	+	114727775	114730045	114727775	114730045	1	114727775,	114730045,
chr14	69112048	69112553	-3092.5	Adam7	NM_007402	14	-	69115393	69151745	69116477	69151731	23	69115393,69117903,69119540,69122657,69123114,69124212,69125910,69127726,69128803,69129304,69130673,69132827,69134617,69136501,69138453,69139986,69142107,69143252,69144367,69145691,69147823,69150603,69151680,	69116521,69117959,69119602,69122756,69123219,69124290,69125990,69127912,69128905,69129499,69130762,69133001,69134744,69136585,69138622,69140057,69142160,69143441,69144443,69145769,69147899,69150706,69151745,
chr14	69174753	69175252	59609.5	Adam7	NM_007402	14	-	69115393	69151745	69116477	69151731	23	69115393,69117903,69119540,69122657,69123114,69124212,69125910,69127726,69128803,69129304,69130673,69132827,69134617,69136501,69138453,69139986,69142107,69143252,69144367,69145691,69147823,69150603,69151680,	69116521,69117959,69119602,69122756,69123219,69124290,69125990,69127912,69128905,69129499,69130762,69133001,69134744,69136585,69138622,69140057,69142160,69143441,69144443,69145769,69147899,69150706,69151745,
chr7	147180423	147181148	15946.5	Adam8	NM_007403	7	-	147164839	147178386	147165375	147178369	24	147164839,147165858,147168680,147169206,147169733,147170627,147171235,147171727,147172201,147172631,147172791,147173077,147173458,147173717,147174112,147174361,147174709,147174860,147175142,147175795,147175949,147176170,147177244,147178330,	147165425,147165932,147168730,147169271,147169892,147170741,147171328,147171804,147172366,147172706,147172980,147173166,147173635,147173865,147174193,147174527,147174777,147174922,147175325,147175871,147176027,147176246,147177347,147178386,
chr8	26118064	26118414	58157	Adam9	NM_007404	8	-	26060082	26127393	26061388	26127252	23	26060082,26066403,26073331,26073402,26075374,26077120,26077620,26081057,26083500,26088899,26089894,26092422,26100738,26101722,26102545,26103515,26105581,26107126,26108214,26113729,26115250,26116648,26127156,	26061481,26066470,26073347,26073559,26075506,26077225,26077700,26081240,26083605,26089094,26089986,26092593,26100871,26101803,26102714,26103586,26105646,26107321,26108290,26113807,26115308,26116745,26127393,
chr17	33650802	33651284	-10097	Adamts10	NM_172619	17	+	33661140	33690726	33665327	33690138	25	33661140,33665228,33665624,33667077,33668524,33674036,33674223,33674844,33675012,33675208,33675515,33680142,33680580,33680816,33681899,33682248,33682486,33685767,33685941,33686203,33686424,33687410,33687958,33688212,33690029,	33661202,33665414,33665970,33667233,33668741,33674119,33674368,33674887,33675117,33675354,33675656,33680249,33680725,33680879,33682001,33682381,33682609,33685847,33686104,33686329,33686553,33687614,33688134,33688374,33690726,
chr13	70978900	70979958	112744	Adamts16	NM_172053	13	-	70866685	70980687	70867729	70980426	23	70866685,70868969,70874527,70877367,70877656,70892051,70902292,70906675,70907477,70909030,70910860,70911758,70916266,70918397,70925904,70930673,70931943,70934327,70936715,70939661,70974925,70980146,70980367,	70867844,70869116,70874751,70877561,70877857,70892177,70902430,70906919,70907600,70909160,70911032,70911906,70916361,70918550,70926041,70930778,70932102,70934410,70936914,70939922,70975256,70980248,70980687,
chr7	73964785	73965353	-19551	Adamts17	NM_001033877	7	+	73984620	74297510	73984721	74294951	23	73984620,73985133,73994592,74033186,74053478,74054216,74060736,74113694,74147343,74149225,74172692,74174460,74186670,74192347,74196802,74206951,74215474,74220188,74223127,74265696,74269810,74292446,74294785,	73984796,73985503,73994757,74033355,74053561,74054373,74060779,74113799,74147483,74149375,74172793,74174605,74186836,74192474,74196922,74207031,74215631,74220347,74223262,74265900,74269962,74292623,74297510,
chr13	105075819	105076216	-1934.5	Adamts6	NM_001081020	13	+	105077952	105284842	105084807	105283783	25	105077952,105084526,105087241,105097300,105102794,105103715,105104317,105137427,105142837,105156873,105165721,105180157,105187941,105190022,105203787,105217014,105218914,105219869,105234132,105234894,105252307,105260424,105266732,105269598,105283674,	105078079,105084903,105087605,105097468,105103005,105103798,105104462,105137470,105142942,105157019,105165862,105180264,105188086,105190085,105203889,105217147,105219037,105219949,105234295,105235032,105252436,105260628,105266908,105269754,105284842,
chr9	90101255	90101862	43743.5	Adamts7	NM_001003911	9	+	90057815	90094939	90058082	90094708	24	90057815,90066311,90068459,90069309,90072620,90072990,90074160,90075462,90080573,90081297,90081759,90083106,90083496,90084456,90085685,90086202,90086673,90087218,90087862,90089995,90090514,90090768,90091837,90094551,	90058151,90066666,90068624,90069487,90072703,90073114,90074309,90075608,90080717,90081389,90081904,90083275,90083629,90084576,90085929,90086337,90086799,90087431,90089106,90090147,90090687,90090914,90091999,90094939,
chr9	30744229	30744657	-5704	Adamts8	NM_013906	9	+	30750147	30770442	30750421	30769802	9	30750147,30758850,30760179,30760940,30762051,30764080,30766498,30766786,30769232,	30751185,30759089,30760314,30761107,30762355,30764263,30766670,30766961,30770442,
chr9	30747740	30748544	-2005	Adamts8	NM_013906	9	+	30750147	30770442	30750421	30769802	9	30750147,30758850,30760179,30760940,30762051,30764080,30766498,30766786,30769232,	30751185,30759089,30760314,30761107,30762355,30764263,30766670,30766961,30770442,
chr9	30760683	30761267	10828	Adamts8	NM_013906	9	+	30750147	30770442	30750421	30769802	9	30750147,30758850,30760179,30760940,30762051,30764080,30766498,30766786,30769232,	30751185,30759089,30760314,30761107,30762355,30764263,30766670,30766961,30770442,
chr4	85670440	85670865	-29165.5	Adamtsl1	NM_029967	4	+	85699818	86074285	85699961	86071851	28	85699818,85733612,85756720,85802538,85845179,85858528,85862819,85873846,85878456,85893874,85895666,85898659,85922774,85935622,85967862,85982741,85986968,85987933,86002238,86020755,86031367,86034317,86059490,86061374,86064375,86069260,86070063,86071745,	85700023,85733739,85756765,85802774,85845305,85858602,85862976,85873957,85878594,85894078,85895813,85898743,85923075,85935751,85968072,85982920,85987121,85989058,86002365,86020883,86031570,86034451,86059702,86061554,86064582,86069369,86070283,86074285,
chr3	95505815	95506602	26082.5	Adamtsl4	NM_144899	3	-	95480126	95491780	95480755	95489397	18	95480126,95481033,95481450,95481730,95483510,95483913,95484367,95484659,95484946,95485182,95485574,95486132,95487230,95487555,95488283,95488881,95489378,95491743,	95480891,95481177,95481629,95481927,95483686,95484117,95484496,95484844,95485057,95485354,95485778,95486268,95487332,95488161,95488620,95488938,95489475,95491780,
chr3	89492510	89493239	-26068.5	Adar	NM_001038587	3	+	89518943	89557376	89539479	89555096	15	89518943,89538763,89541911,89543091,89543754,89544015,89549297,89549741,89550486,89551093,89551459,89553558,89554157,89554549,89554850,	89519071,89540194,89542094,89543239,89543892,89544199,89549522,89549912,89550579,89551215,89551592,89553740,89554269,89554676,89557376,
chr4	128601878	128602782	-7059	Adc	NM_172875	4	-	128609389	128639660	128609596	128638710	11	128609389,128611700,128623300,128624702,128626035,128626833,128627843,128637027,128638606,128639327,128639544,	128609734,128611914,128623412,128624861,128626200,128626967,128628015,128637200,128638802,128639447,128639660,
chr4	128634267	128634975	25232	Adc	NM_172875	4	-	128609389	128639660	128609596	128638710	11	128609389,128611700,128623300,128624702,128626035,128626833,128627843,128637027,128638606,128639327,128639544,	128609734,128611914,128623412,128624861,128626200,128626967,128628015,128637200,128638802,128639447,128639660,
chr4	128648168	128648747	39068.5	Adc	NM_172875	4	-	128609389	128639660	128609596	128638710	11	128609389,128611700,128623300,128624702,128626035,128626833,128627843,128637027,128638606,128639327,128639544,	128609734,128611914,128623412,128624861,128626200,128626967,128628015,128637200,128638802,128639447,128639660,
chr6	39517398	39517979	-6185.5	Adck2	NM_178873	6	+	39523874	39538767	39524299	39537507	8	39523874,39526361,39529661,39530994,39533809,39535725,39536839,39537367,	39525204,39526507,39529789,39531089,39534060,39535853,39536892,39538767,
chr1	182144742	182145722	49864	Adck3	NM_023341	1	-	182095368	182126150	182097299	182112368	15	182095368,182098452,182098701,182098903,182099210,182099546,182099763,182100192,182100473,182101694,182104381,182108707,182109013,182112192,182126003,	182097586,182098538,182098766,182099010,182099351,182099639,182099844,182100332,182100558,182101816,182104455,182108773,182109414,182112377,182126150,
chr13	69141076	69141472	382355	Adcy2	NM_153534	13	-	68758919	69138418	68759596	69138172	25	68758919,68764664,68769786,68779591,68781344,68790755,68796254,68807345,68810768,68817353,68828136,68848868,68851933,68859579,68863139,68866667,68868082,68869115,68870955,68873501,68877425,68935407,69026836,69121224,69137951,	68759748,68764788,68769900,68779698,68781490,68790913,68796338,68807514,68810887,68817490,68828220,68848965,68852002,68859659,68863182,68866843,68868214,68869273,68871082,68873612,68877573,68935556,69026997,69121421,69138418,
chr12	4161692	4162353	27870.5	Adcy3	NM_138305	12	+	4134152	4213523	4134325	4212786	21	4134152,4173454,4194316,4194865,4195131,4196763,4198294,4199304,4200901,4201181,4203513,4204721,4206364,4206912,4208576,4209304,4210193,4210771,4211481,4212078,4212604,	4134999,4173603,4194446,4194976,4195258,4196921,4198468,4199432,4201043,4201342,4203600,4204837,4206623,4206977,4208660,4209462,4210339,4210890,4211604,4212202,4213523,
chr14	56399706	56400660	12255	Adcy4	NM_080435	14	-	56387928	56402855	56387977	56402514	26	56387928,56388209,56388628,56388861,56389208,56390213,56390791,56391082,56391497,56392258,56392502,56393309,56393805,56394051,56394250,56396764,56397117,56397478,56397771,56398539,56398733,56399656,56400416,56400671,56402356,56402776,	56388123,56388333,56388742,56388968,56389354,56390371,56390875,56391266,56391622,56392395,56392586,56393406,56393874,56394137,56394284,56396937,56397249,56397636,56397898,56398650,56398881,56399805,56400577,56400868,56402546,56402855,
chr16	35110408	35111677	-44678.5	Adcy5	NM_001012765	16	+	35155721	35304634	35156184	35303826	21	35155721,35248886,35253226,35267265,35269041,35270923,35272164,35274510,35278580,35279281,35280424,35283607,35289590,35290112,35291587,35293103,35294047,35298432,35299538,35302352,35303698,	35157320,35249035,35253347,35267376,35269168,35271081,35272305,35274650,35278602,35279425,35280521,35283694,35289706,35290276,35291762,35293132,35294179,35298695,35299742,35302476,35304634,
chr15	98447359	98448018	27268.5	Adcy6	NM_007405	15	-	98420420	98438063	98422780	98435161	22	98420420,98423103,98423891,98424761,98425343,98425557,98426470,98426947,98427324,98427594,98427810,98428157,98428528,98428787,98429052,98429288,98430330,98430602,98430825,98431341,98434304,98437911,	98422905,98423227,98424095,98425024,98425472,98425592,98426648,98427105,98427440,98427681,98427907,98428304,98428553,98428915,98429193,98429446,98430457,98430719,98430946,98431490,98435162,98438063,
chr8	90768166	90768661	-27887.5	Adcy7	NM_007406	8	+	90796301	90853860	90830498	90851716	28	90796301,90818925,90819470,90830248,90832539,90833590,90834432,90834897,90836098,90837987,90839355,90839646,90841753,90842202,90842697,90842972,90844044,90845682,90845995,90846833,90847530,90848332,90848657,90849265,90849994,90850289,90851271,90851570,	90796511,90819032,90819577,90830668,90832742,90833757,90834581,90835045,90836209,90838114,90839513,90839778,90841944,90842236,90842777,90843044,90844141,90845766,90846120,90846931,90847705,90848497,90848812,90849411,90850098,90850403,90851395,90853860,
chr8	90776504	90777053	-19522.5	Adcy7	NM_007406	8	+	90796301	90853860	90830498	90851716	28	90796301,90818925,90819470,90830248,90832539,90833590,90834432,90834897,90836098,90837987,90839355,90839646,90841753,90842202,90842697,90842972,90844044,90845682,90845995,90846833,90847530,90848332,90848657,90849265,90849994,90850289,90851271,90851570,	90796511,90819032,90819577,90830668,90832742,90833757,90834581,90835045,90836209,90838114,90839513,90839778,90841944,90842236,90842777,90843044,90844141,90845766,90846120,90846931,90847705,90848497,90848812,90849411,90850098,90850403,90851395,90853860,
chr8	90790050	90790458	-6047	Adcy7	NM_007406	8	+	90796301	90853860	90830498	90851716	28	90796301,90818925,90819470,90830248,90832539,90833590,90834432,90834897,90836098,90837987,90839355,90839646,90841753,90842202,90842697,90842972,90844044,90845682,90845995,90846833,90847530,90848332,90848657,90849265,90849994,90850289,90851271,90851570,	90796511,90819032,90819577,90830668,90832742,90833757,90834581,90835045,90836209,90838114,90839513,90839778,90841944,90842236,90842777,90843044,90844141,90845766,90846120,90846931,90847705,90848497,90848812,90849411,90850098,90850403,90851395,90853860,
chr17	93557768	93558232	-40761	Adcyap1	NM_009625	17	+	93598761	93604828	93599353	93603466	5	93598761,93599352,93601569,93602124,93603277,	93598961,93599459,93601700,93602222,93604828,
chr6	86035457	86035800	7551.5	Add2	NM_013458	6	+	86028077	86069548	86035855	86068774	16	86028077,86032705,86035821,86036897,86042817,86043395,86046679,86048569,86051148,86054475,86056040,86057348,86057890,86059702,86060813,86068470,	86028107,86032806,86036037,86037035,86042968,86043475,86046828,86048712,86051246,86054651,86056297,86057467,86057979,86059855,86060938,86069548,
chr3	138094760	138095327	-11083.5	Adh5	NM_007410	3	+	138106127	138118462	138106145	138118072	9	138106127,138108253,138110046,138110815,138113862,138114207,138116705,138117631,138118048,	138106156,138108354,138110187,138110902,138114081,138114467,138116840,138117769,138118462,
chr3	137973904	137974391	-2101.5	Adh6a	NM_026945	3	+	137976249	137994097	137976308	137993943	9	137976249,137981222,137985864,137987841,137988062,137988879,137990341,137992039,137993919,	137976325,137981323,137986002,137987928,137988281,137989139,137990476,137992177,137994097,
chr1	9563103	9563938	25394.5	Adhfe1	NM_175236	1	+	9538126	9568048	9538173	9566354	14	9538126,9539987,9541797,9543003,9543398,9543703,9545618,9547080,9548213,9550189,9553589,9553877,9556861,9566271,	9538231,9540024,9541837,9543056,9543552,9543899,9545695,9547185,9548365,9550287,9553667,9553973,9557018,9568048,
chr16	23151435	23151891	5055	Adipoq	NM_009605	16	+	23146608	23158040	23155297	23157666	3	23146608,23155289,23157146,	23146713,23155519,23158040,
chr1	136329916	136331076	18453	Adipor1	NM_028320	1	+	136312043	136328917	136319591	136328234	8	136312043,136319497,136320534,136321327,136322485,136324658,136327633,136328106,	136312161,136319731,136320650,136321498,136322671,136324845,136327826,136328917,
chr6	119338479	119339121	35633	Adipor2	NM_197985	6	-	119303167	119367500	119305817	119320337	8	119303167,119307233,119308939,119309368,119311845,119315278,119320167,119367437,	119305945,119307426,119309126,119309554,119312016,119315397,119320425,119367500,
chr6	119380375	119381120	77580.5	Adipor2	NM_197985	6	-	119303167	119367500	119305817	119320337	8	119303167,119307233,119308939,119309368,119311845,119315278,119320167,119367437,	119305945,119307426,119309126,119309554,119312016,119315397,119320425,119367500,
chr7	117773529	117774836	3000.5	Adm	NM_009627	7	+	117771182	117773332	117771792	117772681	4	117771182,117771770,117772038,117772375,	117771334,117771889,117772187,117773332,
chr7	117788740	117789344	17860	Adm	NM_009627	7	+	117771182	117773332	117771792	117772681	4	117771182,117771770,117772038,117772375,	117771334,117771889,117772187,117773332,
chr2	168030667	168031240	24489.5	Adnp	NM_009628	2	-	168006464	168032561	168007546	168014888	4	168006464,168013066,168014781,168032073,	168010671,168013158,168014893,168032561,
chr2	168032271	168033402	26372.5	Adnp	NM_009628	2	-	168006464	168032561	168007546	168014888	4	168006464,168013066,168014781,168032073,	168010671,168013158,168014893,168032561,
chr18	80315300	80316183	-8131.5	Adnp2	NM_175028	18	-	80323873	80348220	80324433	80339494	4	80323873,80334222,80339387,80348104,	80327732,80334311,80339507,80348220,
chr18	80366093	80367254	42800.5	Adnp2	NM_175028	18	-	80323873	80348220	80324433	80339494	4	80323873,80334222,80339387,80348104,	80327732,80334311,80339507,80348220,
chr3	105702513	105703108	-4527.5	Adora3	NM_009631	3	+	105707338	105711270	105707717	105710812	2	105707338,105710206,	105708069,105711270,
chr8	13253846	13254729	18626.5	Adprhl1	NM_172750	8	-	13235661	13254161	13235830	13254027	7	13235661,13242251,13242518,13245468,13246041,13248552,13253817,	13235987,13242383,13242645,13245608,13246166,13248716,13254161,
chr4	125986546	125987667	-6487.5	Adprhl2	NM_133883	4	-	125993594	125998946	125993816	125998913	6	125993594,125994546,125994963,125995227,125995642,125998685,	125994108,125994646,125995147,125995434,125995738,125998946,
chr2	131371187	131371946	474.5	Adra1d	NM_013460	2	-	131371092	131388020	131371680	131387903	2	131371092,131386811,	131372275,131388020,
chr19	54087899	54088346	-31548.5	Adra2a	NM_007417	19	+	54119671	54123471	54120704	54122101	1	54119671,	54123471,
chr8	28332979	28333699	-2908	Adrb3	NM_013462	8	-	28336247	28340059	28337225	28338890	4	28336247,28337197,28337728,28339580,	28336999,28337264,28339221,28340059,
chr8	28350663	28351440	14804.5	Adrb3	NM_013462	8	-	28336247	28340059	28337225	28338890	4	28336247,28337197,28337728,28339580,	28336999,28337264,28339221,28340059,
chr19	4306272	4306705	20488.5	Adrbk1	NM_130863	19	-	4286000	4305954	4287099	4294912	22	4286000,4287352,4287557,4287822,4288411,4288591,4289312,4289672,4289897,4290073,4290394,4290603,4290771,4291238,4291589,4292169,4292361,4292543,4292766,4294849,4305121,4305901,	4287263,4287465,4287693,4287984,4288506,4288657,4289412,4289738,4290004,4290167,4290524,4290681,4290870,4291329,4291640,4292230,4292435,4292644,4292839,4294925,4305192,4305954,
chr1	179736987	179737330	43850.5	Adss	NM_007422	1	-	179693308	179726639	179694375	179726524	13	179693308,179697785,179700055,179701271,179702202,179703705,179705711,179706587,179706943,179712973,179714179,179715026,179726342,	179694427,179697934,179700152,179701395,179702356,179703831,179705792,179706694,179707009,179713023,179714247,179715128,179726639,
chr6	140532140	140532759	-38733.5	Aebp2	NM_178803	6	+	140571183	140604001	140582225	140599306	8	140571183,140582209,140586180,140590692,140592468,140595330,140596492,140599276,	140571578,140582416,140586287,140590878,140592592,140595397,140596605,140604001,
chr5	36200697	36201150	-35043.5	Afap1	NM_027373	5	+	36235967	36346570	36278202	36342373	17	36235967,36278200,36278686,36287836,36290683,36293503,36304394,36304853,36311218,36317036,36319140,36326837,36332202,36336189,36338605,36340166,36342347,	36236188,36278328,36278780,36287944,36290894,36293682,36304495,36304934,36311367,36317247,36319285,36326954,36332316,36336353,36338795,36340330,36346570,
chr5	36213053	36213717	-22582	Afap1	NM_027373	5	+	36235967	36346570	36278202	36342373	17	36235967,36278200,36278686,36287836,36290683,36293503,36304394,36304853,36311218,36317036,36319140,36326837,36332202,36336189,36338605,36340166,36342347,	36236188,36278328,36278780,36287944,36290894,36293682,36304495,36304934,36311367,36317247,36319285,36326954,36332316,36336353,36338795,36340330,36346570,
chr5	104194670	104195393	11440.5	Aff1	NM_001080798	5	+	104183591	104284340	104183723	104279841	20	104183591,104212142,104212674,104240081,104244000,104245231,104247953,104254998,104255161,104257366,104262488,104270074,104271245,104272006,104272226,104275252,104276054,104276732,104278368,104279720,	104183763,104212262,104213531,104240125,104244086,104245267,104248004,104255052,104255198,104257528,104263477,104270171,104271485,104272106,104272286,104275385,104276125,104276869,104278594,104284340,
chr1	38696414	38697078	462575	Aff3	NM_010678	1	-	38234171	38721799	38236293	38683985	23	38234171,38238104,38238459,38242169,38243780,38248015,38250410,38260655,38261734,38264750,38266397,38275107,38309485,38326554,38376956,38386716,38398565,38463340,38591750,38592255,38593670,38683933,38721702,	38236414,38238327,38238508,38242262,38243851,38248151,38250473,38260782,38261935,38264874,38267491,38275299,38309522,38326605,38377007,38386752,38398645,38463387,38592135,38592567,38593790,38684088,38721799,
chr18	67613677	67614391	49617	Afg3l2	NM_027130	18	-	67564417	67608789	67564931	67608654	17	67564417,67566919,67569051,67573731,67575152,67580639,67580861,67582598,67585542,67588634,67591307,67593808,67599835,67600095,67601963,67602404,67608541,	67565167,67567113,67569251,67573846,67575262,67580764,67580968,67582751,67585679,67588907,67591431,67593882,67599987,67600198,67602040,67602503,67608789,
chr11	117685809	117686503	-1076	Afmid	NM_027827	11	+	117687232	117701221	117687263	117699838	11	117687232,117689392,117693658,117693841,117696080,117696259,117696458,117696816,117696979,117697721,117699806,	117687319,117689482,117693762,117693889,117696165,117696331,117696555,117696894,117697120,117697825,117701221,
chr8	54609719	54610187	12898	Aga	NM_001205054	8	+	54597055	54608775	54597158	54608629	9	54597055,54598895,54599590,54601297,54603107,54604269,54605598,54606403,54608529,	54597284,54599048,54599702,54601409,54603221,54604322,54605697,54606536,54608775,
chr5	23976221	23976919	18576	Agap3	NM_139153	5	+	23957994	24007864	23958024	24007420	18	23957994,23982195,23982450,23982721,23982886,23983556,23983827,23985448,23989158,23993606,23998775,24002550,24003887,24005475,24005732,24005940,24006827,24007214,	23958351,23982253,23982537,23982806,23983027,23983690,23983954,23985606,23989250,23993710,23998943,24002720,24004024,24005629,24005822,24006162,24007082,24007864,
chr5	23988988	23989766	31383	Agap3	NM_139153	5	+	23957994	24007864	23958024	24007420	18	23957994,23982195,23982450,23982721,23982886,23983556,23983827,23985448,23989158,23993606,23998775,24002550,24003887,24005475,24005732,24005940,24006827,24007214,	23958351,23982253,23982537,23982806,23983027,23983690,23983954,23985606,23989250,23993710,23998943,24002720,24004024,24005629,24005822,24006162,24007082,24007864,
chr6	34704325	34704994	-25771.5	Agbl3	NM_178630	6	+	34730431	34807931	34732155	34807902	19	34730431,34732099,34733569,34735190,34743881,34748193,34749132,34753442,34762831,34764383,34764710,34773017,34774719,34778191,34782504,34786812,34789324,34796754,34807479,	34731058,34732217,34733629,34735375,34743988,34748331,34749908,34753610,34762957,34764483,34764822,34773083,34774799,34778248,34782575,34786857,34789508,34796982,34807931,
chr6	34710045	34710628	-20094.5	Agbl3	NM_178630	6	+	34730431	34807931	34732155	34807902	19	34730431,34732099,34733569,34735190,34743881,34748193,34749132,34753442,34762831,34764383,34764710,34773017,34774719,34778191,34782504,34786812,34789324,34796754,34807479,	34731058,34732217,34733629,34735375,34743988,34748331,34749908,34753610,34762957,34764483,34764822,34773083,34774799,34778248,34782575,34786857,34789508,34796982,34807931,
chr1	82864618	82865191	28847.5	Agfg1	NM_010472	1	+	82836057	82892849	82836297	82891632	13	82836057,82854930,82867259,82871862,82872745,82876582,82878802,82879755,82882685,82882949,82889998,82891056,82891573,	82836463,82855023,82867374,82872024,82872898,82876701,82879011,82879935,82882761,82883041,82890156,82891141,82892849,
chr13	96159988	96160654	39650	Aggf1	NM_025630	13	-	96120671	96145288	96121456	96145012	14	96120671,96122701,96123904,96126347,96127151,96128664,96132423,96132791,96134635,96138334,96139351,96140711,96141495,96144800,	96121656,96122800,96124031,96126429,96127316,96128765,96132474,96132902,96134956,96138522,96139512,96140913,96141597,96145288,
chr6	40253370	40253757	-21912.5	Agk	NM_023538	6	+	40275476	40346760	40279497	40345860	16	40275476,40279491,40297410,40302351,40307043,40314273,40316739,40318579,40326220,40331202,40333758,40336812,40337442,40342651,40344612,40345723,	40275528,40279597,40297449,40302430,40307118,40314365,40316771,40318673,40326289,40331281,40333815,40336959,40337539,40342721,40344696,40346760,
chr3	116469794	116470180	27071	Agl	NM_001081326	3	-	116442916	116511083	116447735	116510266	34	116442916,116449297,116449534,116453315,116454902,116456168,116457790,116461156,116461608,116471703,116474257,116475304,116475681,116479446,116481536,116481972,116482173,116483643,116483909,116484160,116484505,116485437,116487370,116487977,116489447,116489636,116490147,116491188,116491443,116493923,116494935,116496529,116510185,116510945,	116447852,116449430,116449621,116453412,116455113,116456280,116457925,116461267,116461833,116471805,116474432,116475437,116475817,116479576,116481670,116482084,116482297,116483793,116484064,116484261,116484668,116485560,116487557,116488116,116489544,116489738,116490270,116491299,116491624,116494126,116495101,116496739,116510334,116511083,
chr17	12296480	12297233	-15292.5	Agpat4	NM_026644	17	+	12312149	12412505	12344637	12411944	9	12312149,12344557,12391617,12403076,12403504,12406320,12408141,12409559,12411850,	12312280,12344814,12391786,12403237,12403657,12406422,12408216,12409757,12412505,
chr9	54759503	54759951	-5369	Agphd1	NM_177351	9	+	54765096	54797730	54768285	54794332	5	54765096,54768280,54770001,54784945,54793872,	54765664,54768630,54770140,54785128,54797730,
chr2	75699175	75699685	29197	Agps	NM_172666	2	+	75670233	75769406	75670269	75764099	20	75670233,75689550,75690778,75692226,75692587,75695073,75696955,75699990,75704803,75706361,75715527,75726172,75729848,75732101,75738238,75740974,75742915,75747657,75749677,75763978,	75670567,75689639,75690868,75692346,75692661,75695144,75697034,75700070,75704928,75706469,75715654,75726223,75729924,75732213,75738307,75741035,75743004,75747756,75749734,75769406,
chr2	75717572	75718298	47702	Agps	NM_172666	2	+	75670233	75769406	75670269	75764099	20	75670233,75689550,75690778,75692226,75692587,75695073,75696955,75699990,75704803,75706361,75715527,75726172,75729848,75732101,75738238,75740974,75742915,75747657,75749677,75763978,	75670567,75689639,75690868,75692346,75692661,75695144,75697034,75700070,75704928,75706469,75715654,75726223,75729924,75732213,75738307,75741035,75743004,75747756,75749734,75769406,
chr12	36611318	36611939	-40578.5	Agr3	NM_207531	12	+	36652207	36676316	36654876	36676132	8	36652207,36654846,36660968,36673485,36674102,36674377,36674854,36676083,	36652313,36654981,36661031,36673537,36674178,36674440,36674937,36676316,
chr12	36622821	36623312	-29140.5	Agr3	NM_207531	12	+	36652207	36676316	36654876	36676132	8	36652207,36654846,36660968,36673485,36674102,36674377,36674854,36676083,	36652313,36654981,36661031,36673537,36674178,36674440,36674937,36676316,
chr3	20256775	20257086	43536.5	Agtr1b	NM_175086	3	-	20213394	20266098	20214282	20215361	2	20213394,20265955,	20215396,20266098,
chr15	10323216	10323655	35102.5	Agxt2	NM_001031851	15	+	10288333	10339492	10288351	10339311	14	10288333,10301353,10303438,10307129,10308552,10310357,10311088,10317885,10318544,10321664,10323469,10328768,10330201,10339204,	10288435,10301441,10303622,10307252,10308646,10310450,10311209,10318041,10318636,10321796,10323560,10328917,10330299,10339492,
chr3	130277435	130277955	-42670	Agxt2l1	NM_001163587	3	+	130320365	130338667	130320610	130337594	14	130320365,130320557,130323227,130323550,130325218,130328385,130329355,130331661,130332272,130333425,130334246,130334637,130336325,130337466,	130320391,130320665,130323345,130323709,130325292,130328475,130329471,130331743,130332497,130333579,130334335,130334767,130336392,130338667,
chr3	130279519	130279978	-40616.5	Agxt2l1	NM_001163587	3	+	130320365	130338667	130320610	130337594	14	130320365,130320557,130323227,130323550,130325218,130328385,130329355,130331661,130332272,130333425,130334246,130334637,130336325,130337466,	130320391,130320665,130323345,130323709,130325292,130328475,130329471,130331743,130332497,130333579,130334335,130334767,130336392,130338667,
chr11	51353036	51353785	-44847.5	Agxt2l2	NM_028398	11	+	51398258	51416770	51398322	51416342	13	51398258,51399015,51400062,51404900,51405507,51405670,51407105,51407417,51411777,51412152,51412967,51414070,51416296,	51398380,51399133,51400221,51404974,51405594,51405786,51407187,51407642,51411931,51412241,51413097,51414123,51416770,
chr1	181783472	181784126	108765	Ahctf1	NM_026375	1	-	181675034	181734145	181676463	181729461	36	181675034,181677310,181678687,181682441,181685579,181688065,181690392,181692675,181693600,181696008,181698425,181699119,181699439,181700719,181700929,181705462,181706138,181707633,181707830,181709734,181710986,181711773,181713077,181714220,181715138,181716200,181716825,181717098,181718319,181719779,181720429,181722476,181723773,181725807,181729341,181733483,	181676658,181677386,181678820,181684202,181685784,181688159,181690491,181693092,181693803,181696200,181698532,181699269,181699589,181700850,181701073,181705649,181706284,181707689,181707953,181709827,181711090,181711913,181713166,181714310,181715266,181716261,181717006,181717230,181718469,181719863,181720545,181722683,181723953,181726060,181729468,181734145,
chr2	154907915	154908870	23345.5	Ahcy	NM_016661	2	-	154885047	154900232	154886184	154900127	10	154885047,154887884,154889515,154889724,154889889,154890549,154891272,154893058,154894563,154900100,	154886315,154888078,154889632,154889811,154890096,154890661,154891421,154893133,154894753,154900232,
chr3	107499153	107500083	33581	Ahcyl1	NM_145542	3	-	107466037	107499465	107468024	107499194	17	107466037,107468433,107470059,107470557,107470984,107471167,107471584,107472010,107472809,107473121,107474055,107474959,107476353,107476925,107477928,107480637,107499075,	107468030,107468553,107470137,107470625,107471082,107471261,107471654,107472098,107472872,107473237,107474161,107475053,107476455,107477025,107478071,107480748,107499465,
chr6	29716653	29717260	-1485.5	Ahcyl2	NM_001171000	6	+	29718442	29862309	29718537	29859045	17	29718442,29813142,29820567,29821185,29828528,29830548,29833622,29836117,29840680,29841200,29844818,29846321,29853188,29856507,29856680,29858346,29859039,	29718905,29813250,29820710,29821285,29828630,29830642,29833728,29836233,29840743,29841288,29844888,29846415,29853286,29856575,29856758,29858466,29862309,
chr6	29782945	29783629	-26308	Ahcyl2	NM_001171001	6	+	29809595	29862309	29809722	29859045	17	29809595,29813142,29820567,29821185,29828528,29830548,29833622,29836117,29840680,29841200,29844818,29846321,29853188,29856507,29856680,29858346,29859039,	29809778,29813250,29820710,29821285,29828630,29830642,29833728,29836233,29840743,29841288,29844888,29846415,29853286,29856575,29856758,29858466,29862309,
chr6	29810100	29810680	795	Ahcyl2	NM_001171001	6	+	29809595	29862309	29809722	29859045	17	29809595,29813142,29820567,29821185,29828528,29830548,29833622,29836117,29840680,29841200,29844818,29846321,29853188,29856507,29856680,29858346,29859039,	29809778,29813250,29820710,29821285,29828630,29830642,29833728,29836233,29840743,29841288,29844888,29846415,29853286,29856575,29856758,29858466,29862309,
chr4	132561027	132561774	-6019.5	Ahdc1	NM_146155	4	+	132567420	132634024	132617364	132622148	7	132567420,132568104,132610927,132616576,132616941,132617290,132632901,	132567437,132568201,132611117,132616806,132616978,132622191,132634024,
chr4	132564875	132565623	-2171	Ahdc1	NM_146155	4	+	132567420	132634024	132617364	132622148	7	132567420,132568104,132610927,132616576,132616941,132617290,132632901,	132567437,132568201,132611117,132616806,132616978,132622191,132634024,
chr4	132611406	132613011	44788.5	Ahdc1	NM_146155	4	+	132567420	132634024	132617364	132622148	7	132567420,132568104,132610927,132616576,132616941,132617290,132632901,	132567437,132568201,132611117,132616806,132616978,132622191,132634024,
chr10	20635121	20635730	-36926.5	Ahi1	NM_026203	10	+	20672352	20800234	20679575	20798891	24	20672352,20679417,20682870,20683478,20685322,20685731,20688793,20690654,20691829,20696802,20699185,20701129,20704110,20706775,20708349,20720311,20727557,20737718,20760991,20774786,20777958,20792348,20794180,20798889,	20672557,20679885,20683039,20683697,20685514,20685826,20688978,20690806,20691961,20696925,20699414,20701235,20704228,20706905,20708489,20720510,20727583,20737838,20761046,20774948,20778055,20792406,20794282,20800234,
chr10	20647610	20648126	-24484	Ahi1	NM_026203	10	+	20672352	20800234	20679575	20798891	24	20672352,20679417,20682870,20683478,20685322,20685731,20688793,20690654,20691829,20696802,20699185,20701129,20704110,20706775,20708349,20720311,20727557,20737718,20760991,20774786,20777958,20792348,20794180,20798889,	20672557,20679885,20683039,20683697,20685514,20685826,20688978,20690806,20691961,20696925,20699414,20701235,20704228,20706905,20708489,20720510,20727583,20737838,20761046,20774948,20778055,20792406,20794282,20800234,
chr10	20668150	20668664	-3945	Ahi1	NM_026203	10	+	20672352	20800234	20679575	20798891	24	20672352,20679417,20682870,20683478,20685322,20685731,20688793,20690654,20691829,20696802,20699185,20701129,20704110,20706775,20708349,20720311,20727557,20737718,20760991,20774786,20777958,20792348,20794180,20798889,	20672557,20679885,20683039,20683697,20685514,20685826,20688978,20690806,20691961,20696925,20699414,20701235,20704228,20706905,20708489,20720510,20727583,20737838,20761046,20774948,20778055,20792406,20794282,20800234,
chr10	20685802	20686239	13668.5	Ahi1	NM_026203	10	+	20672352	20800234	20679575	20798891	24	20672352,20679417,20682870,20683478,20685322,20685731,20688793,20690654,20691829,20696802,20699185,20701129,20704110,20706775,20708349,20720311,20727557,20737718,20760991,20774786,20777958,20792348,20794180,20798889,	20672557,20679885,20683039,20683697,20685514,20685826,20688978,20690806,20691961,20696925,20699414,20701235,20704228,20706905,20708489,20720510,20727583,20737838,20761046,20774948,20778055,20792406,20794282,20800234,
chr10	20753630	20754105	-6757.5	Ahi1	NM_001177776	10	+	20760625	20800234	20761044	20798891	7	20760625,20760991,20774786,20777958,20792348,20794180,20798889,	20760867,20761046,20774948,20778055,20792406,20794282,20800234,
chr19	9067058	9067948	3730	Ahnak	NM_009643	19	+	9063773	9093684	9074589	9092813	5	9063773,9074151,9074589,9075165,9076188,	9063918,9074261,9074745,9075352,9093684,
chr13	74438529	74439157	90278	Ahrr	NM_009644	13	-	74348565	74429756	74351104	74420548	11	74348565,74352819,74353190,74357988,74360348,74362212,74367335,74394919,74415075,74420484,74429678,	74352112,74352957,74353251,74358184,74360481,74362341,74367424,74395016,74415256,74420556,74429756,
chr16	22876682	22877250	-15148	Ahsg	NM_013465	16	+	22892114	22899510	22892187	22899147	7	22892114,22894397,22894867,22895266,22896580,22898200,22898869,	22892399,22894507,22894951,22895429,22896681,22898283,22899510,
chr9	55159292	55159981	-15118.5	AI118078	NM_172923	9	+	55174755	55286150	55225382	55285508	11	55174755,55225286,55228485,55245547,55248380,55261670,55262746,55265814,55278081,55282997,55284913,	55174806,55225419,55228673,55245701,55248453,55261726,55262884,55265929,55278270,55283059,55286150,
chr17	48555993	48556596	6890.5	AI314976	NM_207219	17	+	48549404	48556590	48550190	48556110	6	48549404,48550152,48550588,48553550,48554545,48556008,	48549561,48550228,48550732,48553608,48554657,48556590,
chr10	39761016	39761448	39854	AI317395	NM_144821	10	-	39721378	39745073	39722427	39744721	4	39721378,39725783,39727065,39744698,	39723394,39725899,39727233,39745073,
chr9	27133383	27134041	-26557	AI414108	NR_027907	9	+	27160269	27165127	27165128	27165127	1	27160269,	27165127,
chr8	38083982	38084457	27591.5	AI429214	NM_001039220	8	+	38056628	38058586	38056753	38057634	1	38056628,	38058586,
chr7	134247426	134248757	13142.5	AI467606	NM_178901	7	+	134234949	134237562	134235768	134236445	2	134234949,134235682,	134234985,134237562,
chr16	31070579	31071522	115462	AI480653	NM_198626	16	-	30955588	31081517	30957423	31081420	4	30955588,31007799,31050717,31080920,	30957819,31007931,31050864,31081517,
chr1	43167267	43167887	12023	AI597479	NM_133818	1	+	43155554	43172790	43155608	43170086	4	43155554,43157559,43167842,43170030,	43155706,43157725,43168217,43172790,
chr2	147146685	147147137	-40367	AI646519	NR_040330	2	-	147187278	147188528	147188529	147188528	2	147187278,147188086,	147187567,147188528,
chr19	7460329	7461085	12996	AI846148	NM_001167831	19	-	7447711	7457515	7448132	7457290	5	7447711,7448511,7448785,7449010,7457161,	7448343,7448636,7448934,7449339,7457515,
chr19	7471317	7471978	23936.5	AI846148	NM_001167831	19	-	7447711	7457515	7448132	7457290	5	7447711,7448511,7448785,7449010,7457161,	7448343,7448636,7448934,7449339,7457515,
chr7	86638717	86639343	-5881	AI854517	NR_040311	7	+	86644911	86679288	86679289	86679288	5	86644911,86668802,86669431,86672648,86676071,	86645135,86668861,86669561,86672754,86679288,
chr7	86640755	86641411	-3828	AI854517	NR_040311	7	+	86644911	86679288	86679289	86679288	5	86644911,86668802,86669431,86672648,86676071,	86645135,86668861,86669561,86672754,86679288,
chr7	86691825	86692618	31901.5	AI854517	NR_040312	7	+	86660320	86679288	86679289	86679288	4	86660320,86668802,86672648,86676071,	86660557,86668861,86672754,86679288,
chr7	86708593	86709065	48509	AI854517	NR_040312	7	+	86660320	86679288	86679289	86679288	4	86660320,86668802,86672648,86676071,	86660557,86668861,86672754,86679288,
chr6	122506756	122507472	3288	Aicda	NM_009645	6	+	122503826	122514197	122503919	122512490	5	122503826,122509488,122511058,122511858,122512437,	122503926,122509635,122511328,122511973,122514197,
chr6	122510235	122511093	6838	Aicda	NM_009645	6	+	122503826	122514197	122503919	122512490	5	122503826,122509488,122511058,122511858,122512437,	122503926,122509635,122511328,122511973,122514197,
chr17	35315218	35316024	7685	Aif1	NM_019467	17	-	35307936	35312945	35308053	35309483	8	35307936,35308358,35308707,35309072,35309229,35309459,35310085,35312917,	35308137,35308520,35308748,35309138,35309290,35309633,35310219,35312945,
chr1	175328662	175329206	-21800	Aim2	NM_001013779	1	+	175350734	175396166	175385484	175395148	9	175350734,175357889,175382958,175384354,175385464,175389828,175392037,175393989,175395101,	175350816,175358028,175383078,175384443,175385745,175389979,175392450,175394177,175396166,
chr1	175386299	175386974	35902.5	Aim2	NM_001013779	1	+	175350734	175396166	175385484	175395148	9	175350734,175357889,175382958,175384354,175385464,175389828,175392037,175393989,175395101,	175350816,175358028,175383078,175384443,175385745,175389979,175392450,175394177,175396166,
chr11	71815893	71816429	-26062	Aipl1	NM_053245	11	-	71842223	71851010	71842755	71850959	6	71842223,71843708,71843927,71844918,71850113,71850864,	71842957,71843849,71844103,71845106,71850292,71851010,
chr4	152854732	152855620	107847	Ajap1	NM_001099299	4	-	152747329	152856938	152756373	152856265	6	152747329,152756315,152758914,152760534,152806156,152856237,	152748425,152756445,152759156,152760621,152806961,152856938,
chr2	32487077	32487706	2372.5	Ak1	NM_021515	2	+	32485019	32490577	32485081	32489228	6	32485019,32485368,32485754,32486595,32488813,32489160,	32485135,32485403,32485917,32486711,32489004,32490577,
chr4	101064784	101065243	-26879.5	Ak4	NM_001177602	4	+	101091893	101140375	101092425	101136271	6	101091893,101092333,101119764,101133104,101135553,101136157,	101092160,101092569,101119883,101133276,101135671,101140375,
chr12	106966293	106966850	22380.5	Ak7	NM_030187	12	+	106944191	107020656	106944374	107019918	18	106944191,106948354,106951712,106954194,106964396,106971642,106973099,106976783,106979218,106980445,106983413,106985395,106999677,107002162,107004763,107006739,107019059,107019880,	106944475,106948545,106951820,106954288,106964506,106971722,106973187,106976873,106979295,106980594,106983541,106985524,106999805,107002230,107004960,107006959,107019217,107020656,
chr11	88684313	88685078	-7409.5	Akap1	NM_009648	11	-	88692105	88712816	88693068	88707147	11	88692105,88693621,88694455,88695975,88696393,88698325,88700243,88700938,88702482,88705572,88712664,	88693142,88693683,88694528,88696042,88696543,88698502,88700370,88701064,88702615,88707178,88712816,
chr11	88691265	88692344	-300.5	Akap1	NM_009648	11	-	88692105	88712816	88693068	88707147	11	88692105,88693621,88694455,88695975,88696393,88698325,88700243,88700938,88702482,88705572,88712664,	88693142,88693683,88694528,88696042,88696543,88698502,88700370,88701064,88702615,88707178,88712816,
chr11	61763986	61764625	79497.5	Akap10	NM_019921	11	-	61684808	61743727	61686517	61743577	15	61684808,61690808,61691475,61700201,61703739,61706881,61710149,61713811,61717408,61718276,61723349,61728525,61729585,61736283,61743490,	61686522,61690903,61691527,61700283,61703848,61707054,61710293,61713947,61717531,61718360,61723447,61729082,61729767,61736330,61743727,
chr14	78910282	78910758	18468	Akap11	NM_001164503	14	-	78892052	78936666	78895582	78922456	12	78892052,78898641,78901996,78902745,78907531,78909686,78914613,78916129,78917979,78918586,78922397,78936518,	78895752,78898801,78902042,78902828,78907686,78914126,78914877,78916263,78918026,78918702,78922508,78936666,
chr14	78953460	78954076	61716	Akap11	NM_001164503	14	-	78892052	78936666	78895582	78922456	12	78892052,78898641,78901996,78902745,78907531,78909686,78914613,78916129,78917979,78918586,78922397,78936518,	78895752,78898801,78902042,78902828,78907686,78914126,78914877,78916263,78918026,78918702,78922508,78936666,
chr10	6055565	6056457	68942	Akap12	NM_031185	10	-	5987069	6080211	5988609	6080021	4	5987069,5988601,6032683,6079872,	5988062,5993398,6032797,6080211,
chr7	82572126	82572544	-28084	Akap13	NM_029332	7	+	82600419	82899494	82679704	82895508	37	82600419,82679693,82714769,82724387,82731042,82747671,82753370,82759806,82808297,82811397,82821991,82824705,82830002,82832098,82840509,82842187,82849250,82862655,82865014,82868670,82870185,82870853,82871855,82873681,82873919,82875248,82880598,82881171,82881493,82884251,82887521,82888351,82888850,82891645,82892463,82894065,82895459,	82600633,82679736,82714916,82724683,82731225,82747863,82756445,82759933,82808372,82811533,82822364,82824758,82830194,82832206,82840551,82842319,82849424,82862722,82865080,82868805,82870297,82871005,82872105,82873806,82874036,82875496,82880674,82881352,82881575,82884445,82887682,82888421,82888894,82891695,82892912,82894395,82899494,
chr4	57892878	57893369	25690.5	Akap2	NM_001035533	4	+	57867433	57909855	57867544	57905838	4	57867433,57895895,57899160,57905740,	57869908,57896073,57899198,57909855,
chr10	24987859	24988990	99529.5	Akap7	NM_018747	10	-	24888895	25018968	24890857	25009443	8	24888895,24940416,24959431,24987113,24991310,25003698,25009404,25018845,	24891053,24940563,24959543,24987273,24991446,25003846,25009535,25018968,
chr17	32485816	32486909	27994.5	Akap8l	NM_017476	17	-	32458368	32487521	32458436	32487443	14	32458368,32458840,32469423,32469755,32469947,32471532,32472507,32472902,32473051,32473229,32475215,32475735,32482268,32487431,	32458729,32458935,32469553,32469860,32470088,32471640,32472567,32472972,32473147,32473682,32475458,32475767,32482342,32487521,
chr4	123435511	123436094	23365.5	Akirin1	NM_023423	4	-	123412437	123427541	123414096	123427406	5	123412437,123415251,123416385,123420675,123427190,	123414106,123415322,123416519,123420815,123427541,
chr4	63078198	63078938	50407	Akna	NM_001045514	4	-	63028161	63064478	63029079	63059157	22	63028161,63031505,63031925,63032830,63034356,63035030,63035390,63037864,63038685,63039603,63040188,63040921,63041232,63042761,63043376,63044920,63047263,63048030,63053165,63055619,63058908,63064252,	63029319,63031685,63032044,63032925,63034502,63035145,63035563,63038026,63038893,63039709,63040407,63041121,63041395,63042962,63043503,63044979,63047417,63048186,63053239,63056667,63059272,63064478,
chr6	34321649	34322348	-12247.5	Akr1b10	NM_172398	6	+	34334246	34346948	34334341	34346653	10	34334246,34337671,34338775,34340054,34342016,34342388,34342914,34344057,34344726,34346611,	34334406,34337838,34338891,34340131,34342138,34342494,34342995,34344140,34344808,34346948,
chr6	34296504	34297144	-7339	Akr1b8	NM_008012	6	+	34304163	34318453	34304230	34318167	10	34304163,34306255,34307460,34308130,34313331,34313721,34314236,34315206,34315902,34318125,	34304295,34306422,34307576,34308207,34313453,34313827,34314317,34315289,34315984,34318453,
chr13	4280691	4281321	13589	Akr1c12	NM_013777	13	-	4267417	4278644	4267633	4278601	9	4267417,4269406,4271441,4272174,4272976,4273592,4274969,4275474,4278518,	4267675,4269488,4271606,4272283,4273098,4273669,4275085,4275641,4278644,
chr13	4318075	4318414	50827.5	Akr1c12	NM_013777	13	-	4267417	4278644	4267633	4278601	9	4267417,4269406,4271441,4272174,4272976,4273592,4274969,4275474,4278518,	4267675,4269488,4271606,4272283,4273098,4273669,4275085,4275641,4278644,
chr13	4109656	4110119	-21984.5	Akr1c18	NM_134066	13	-	4131872	4149876	4132039	4149843	9	4131872,4134448,4135847,4136379,4141372,4142463,4143535,4144451,4149760,	4132081,4134530,4136012,4136488,4141494,4142540,4143651,4144618,4149876,
chr13	4128322	4128895	-3263.5	Akr1c18	NM_134066	13	-	4131872	4149876	4132039	4149843	9	4131872,4134448,4135847,4136379,4141372,4142463,4143535,4144451,4149760,	4132081,4134530,4136012,4136488,4141494,4142540,4143651,4144618,4149876,
chr13	4132363	4132797	708	Akr1c18	NM_134066	13	-	4131872	4149876	4132039	4149843	9	4131872,4134448,4135847,4136379,4141372,4142463,4143535,4144451,4149760,	4132081,4134530,4136012,4136488,4141494,4142540,4143651,4144618,4149876,
chr13	4429949	4430344	-3441.5	Akr1c6	NM_030611	13	+	4433588	4456775	4433636	4456436	9	4433588,4435525,4437735,4445597,4446253,4448230,4448558,4453709,4456394,	4433719,4435692,4437851,4445674,4446375,4448339,4448723,4453791,4456775,
chr1	65056685	65057269	-2682	Akr1cl	NM_027582	1	-	65059659	65079321	65059840	65077221	10	65059659,65061250,65062640,65063238,65067956,65068492,65071236,65072136,65077141,65079159,	65059882,65061332,65062805,65063347,65068078,65068569,65071352,65072303,65077261,65079321,
chr6	37502715	37503035	22703	Akr1d1	NM_145364	6	+	37480172	37518814	37480244	37517165	9	37480172,37482481,37486028,37500205,37504481,37507488,37508368,37514421,37517123,	37480336,37482645,37486144,37500282,37504603,37507597,37508533,37514503,37518814,
chr7	28361904	28362373	-14439.5	Akt2	NM_001110208	7	+	28376578	28424471	28393726	28423159	14	28376578,28393641,28401259,28403226,28413855,28414314,28417436,28418217,28419580,28421057,28421282,28421941,28422110,28423080,	28376897,28393771,28401387,28403337,28414008,28414445,28417501,28418285,28419702,28421185,28421496,28422028,28422212,28424471,
chr7	28407037	28407871	16576	Akt2	NM_007434	7	+	28390878	28424471	28393726	28423159	14	28390878,28393641,28401259,28403226,28413855,28414314,28417436,28418217,28419580,28421057,28421282,28421941,28422110,28423080,	28390955,28393771,28401387,28403337,28414008,28414445,28417501,28418285,28419702,28421185,28421496,28422028,28422212,28424471,
chr8	93677674	93678302	30591	Aktip	NM_010241	8	-	93647397	93659394	93648469	93654980	11	93647397,93648721,93649715,93649923,93650096,93650572,93650763,93653498,93654939,93658228,93659381,	93648576,93648781,93649822,93650021,93650184,93650672,93650827,93653703,93655046,93658361,93659394,
chr16	52452900	52453608	204146	Alcam	NM_009655	16	-	52249108	52453109	52253261	52452577	16	52249108,52253237,52268494,52268902,52270759,52274022,52274259,52276900,52289030,52290989,52295136,52295775,52297032,52305671,52309924,52452505,	52251758,52253348,52268611,52268940,52270891,52274155,52274394,52277012,52289162,52291116,52295318,52295862,52297096,52305890,52310024,52453109,
chr7	73579365	73580079	43944	Aldh1a3	NM_053080	7	-	73535778	73572362	73537574	73572297	13	73535778,73543573,73544963,73546856,73550859,73552686,73554051,73556387,73557243,73557786,73563988,73567096,73572199,	73537646,73543647,73545120,73547020,73551043,73552788,73554164,73556515,73557304,73557915,73564128,73567200,73572362,
chr4	45784407	45785091	-27144	Aldh1b1	NM_028270	4	+	45811893	45817479	45815335	45816894	2	45811893,45815326,	45812040,45817479,
chr6	90464856	90465611	-35607.5	Aldh1l1	NM_027406	6	+	90500841	90549164	90507218	90548935	23	90500841,90507195,90509235,90509819,90512612,90513358,90514339,90516632,90519466,90519786,90520777,90521860,90526621,90527778,90530469,90533166,90539330,90540731,90541794,90544476,90546861,90548179,90548880,	90500963,90507344,90509469,90509984,90512713,90513447,90514476,90516757,90519557,90519933,90520896,90521987,90526771,90527848,90530574,90533253,90539423,90540830,90541892,90544641,90546966,90548378,90549164,
chr6	90487921	90488373	-12694	Aldh1l1	NM_027406	6	+	90500841	90549164	90507218	90548935	23	90500841,90507195,90509235,90509819,90512612,90513358,90514339,90516632,90519466,90519786,90520777,90521860,90526621,90527778,90530469,90533166,90539330,90540731,90541794,90544476,90546861,90548179,90548880,	90500963,90507344,90509469,90509984,90512713,90513447,90514476,90516757,90519557,90519933,90520896,90521987,90526771,90527848,90530574,90533253,90539423,90540830,90541892,90544641,90546966,90548378,90549164,
chr6	90525183	90525805	24653	Aldh1l1	NM_027406	6	+	90500841	90549164	90507218	90548935	23	90500841,90507195,90509235,90509819,90512612,90513358,90514339,90516632,90519466,90519786,90520777,90521860,90526621,90527778,90530469,90533166,90539330,90540731,90541794,90544476,90546861,90548179,90548880,	90500963,90507344,90509469,90509984,90512713,90513447,90514476,90516757,90519557,90519933,90520896,90521987,90526771,90527848,90530574,90533253,90539423,90540830,90541892,90544641,90546966,90548378,90549164,
chr10	82983620	82984110	33674	Aldh1l2	NM_153543	10	-	82950191	82996884	82953323	82996758	23	82950191,82955219,82956173,82958613,82960216,82962583,82964638,82965186,82966686,82966870,82969342,82970759,82971357,82975034,82976327,82977199,82978792,82981088,82981377,82983014,82985446,82990049,82996711,	82953378,82955418,82956278,82958778,82960314,82962682,82964731,82965273,82966791,82966940,82969492,82970886,82971476,82975181,82976418,82977324,82978926,82981177,82981478,82983179,82985680,82990193,82996884,
chr5	122034040	122034614	16632	Aldh2	NM_009656	5	-	122017695	122043832	122017999	122043489	13	122017695,122018934,122020612,122022025,122022684,122023431,122025099,122025904,122026465,122028351,122029612,122030622,122043370,	122018031,122019048,122020769,122022189,122022868,122023533,122025212,122026032,122026576,122028430,122029752,122030726,122043832,
chr5	122051648	122052472	34365	Aldh2	NM_009656	5	-	122017695	122043832	122017999	122043489	13	122017695,122018934,122020612,122022025,122022684,122023431,122025099,122025904,122026465,122028351,122029612,122030622,122043370,	122018031,122019048,122020769,122022189,122022868,122023533,122025212,122026032,122026576,122028430,122029752,122030726,122043832,
chr11	61006747	61007493	-15123	Aldh3a1	NM_001112725	11	+	61022243	61031917	61025733	61031729	11	61022243,61025728,61026952,61027686,61028051,61028991,61029780,61030582,61031164,61031492,61031715,	61022282,61025894,61027183,61027771,61028259,61029108,61029921,61030748,61031263,61031622,61031917,
chr4	139167404	139168195	-11008.5	Aldh4a1	NM_175438	4	+	139178808	139205605	139179053	139204184	15	139178808,139189629,139189811,139190578,139191303,139192873,139193100,139194289,139196527,139197991,139198428,139199304,139200026,139200893,139204072,	139179111,139189722,139189903,139190625,139191458,139193022,139193174,139194476,139196600,139198187,139198475,139199456,139200147,139201011,139205605,
chr4	139192102	139192874	13680	Aldh4a1	NM_175438	4	+	139178808	139205605	139179053	139204184	15	139178808,139189629,139189811,139190578,139191303,139192873,139193100,139194289,139196527,139197991,139198428,139199304,139200026,139200893,139204072,	139179111,139189722,139189903,139190625,139191458,139193022,139193174,139194476,139196600,139198187,139198475,139199456,139200147,139201011,139205605,
chr10	21102779	21103350	5959.5	Aldh8a1	NM_178713	10	+	21097105	21116383	21097146	21115645	7	21097105,21100635,21102097,21104441,21108873,21111372,21115193,	21097283,21100782,21102252,21104590,21109129,21111533,21116383,
chr1	169267315	169268197	-12365	Aldh9a1	NM_019993	1	+	169280121	169298660	169280366	169297629	11	169280121,169282650,169284557,169285802,169286660,169287440,169291533,169291934,169294638,169295905,169297535,	169280546,169282795,169284686,169285936,169286856,169287580,169291721,169292021,169294779,169296017,169298660,
chr1	169299989	169300501	20124	Aldh9a1	NM_019993	1	+	169280121	169298660	169280366	169297629	11	169280121,169282650,169284557,169285802,169286660,169287440,169291533,169291934,169294638,169295905,169297535,	169280546,169282795,169284686,169285936,169286856,169287580,169291721,169292021,169294779,169296017,169298660,
chr15	90045317	90045747	-9209	Alg10b	NM_001033441	15	+	90054741	90060984	90054868	90058809	3	90054741,90056087,90057754,	90055038,90056284,90060984,
chr15	90068185	90068472	13587.5	Alg10b	NM_001033441	15	+	90054741	90060984	90054868	90058809	3	90054741,90056087,90057754,	90055038,90056284,90060984,
chr15	90079921	90080472	25455.5	Alg10b	NM_001033441	15	+	90054741	90060984	90054868	90058809	3	90054741,90056087,90057754,	90055038,90056284,90060984,
chr3	121010232	121011131	15947.5	Alg14	NM_024178	3	+	120994734	121064928	120994765	121064703	4	120994734,121001521,121022997,121064473,	120994900,121001675,121023128,121064928,
chr7	104509868	104510574	-9905	Alg8	NM_199035	7	+	104520126	104540667	104520147	104540268	13	104520126,104522178,104526610,104528317,104528750,104531083,104531428,104532195,104535311,104536958,104538751,104539398,104540037,	104520241,104522256,104526803,104528426,104528817,104531209,104531531,104532315,104535450,104537097,104538848,104539470,104540667,
chr9	50584521	50585054	1458.5	Alg9	NM_133981	9	+	50583329	50651743	50583489	50650961	15	50583329,50584648,50587074,50591362,50596257,50597601,50600167,50600406,50608223,50610042,50613406,50614326,50616781,50630689,50650838,	50583622,50584783,50587208,50591432,50596345,50597736,50600254,50600511,50608345,50610196,50613535,50614473,50616910,50630819,50651743,
chr9	50590237	50590774	7176.5	Alg9	NM_133981	9	+	50583329	50651743	50583489	50650961	15	50583329,50584648,50587074,50591362,50596257,50597601,50600167,50600406,50608223,50610042,50613406,50614326,50616781,50630689,50650838,	50583622,50584783,50587208,50591432,50596345,50597736,50600254,50600511,50608345,50610196,50613535,50614473,50616910,50630819,50651743,
chr2	93842459	93842916	21897.5	Alkbh3	NM_026944	2	-	93820790	93850886	93821041	93848677	10	93820790,93821672,93836339,93841581,93843209,93844889,93847003,93848195,93848599,93850839,	93821133,93821770,93836548,93841669,93843312,93844936,93847037,93848298,93848748,93850886,
chr2	93875733	93876295	55224	Alkbh3	NM_026944	2	-	93820790	93850886	93821041	93848677	10	93820790,93821672,93836339,93841581,93843209,93844889,93847003,93848195,93848599,93850839,	93821133,93821770,93836548,93841669,93843312,93844936,93847037,93848298,93848748,93850886,
chr2	93894935	93895421	74388	Alkbh3	NM_026944	2	-	93820790	93850886	93821041	93848677	10	93820790,93821672,93836339,93841581,93843209,93844889,93847003,93848195,93848599,93850839,	93821133,93821770,93836548,93841669,93843312,93844936,93847037,93848298,93848748,93850886,
chr11	60372781	60373352	21882.5	Alkbh5	NM_172943	11	+	60351184	60372013	60351924	60367916	4	60351184,60361189,60367215,60367739,	60352696,60361269,60367370,60372013,
chr12	29274093	29274794	35824.5	Allc	NM_053156	12	-	29238619	29267347	29238702	29258130	12	29238619,29240128,29242206,29244103,29244734,29248235,29249099,29250261,29252866,29255474,29258041,29267329,	29238911,29240252,29242314,29244176,29244889,29248367,29249178,29250389,29252953,29255524,29258243,29267347,
chr5	150072974	150073938	-3177	Alox5ap	NM_009663	5	+	150076633	150099622	150076688	150099309	5	150076633,150083956,150090751,150096919,150099147,	150076757,150084055,150090821,150097000,150099622,
chr11	69006287	69006823	9169	Alox8	NM_009661	11	-	68997386	69011340	68998591	69011310	14	68997386,68999219,68999472,68999672,68999964,69000250,69001164,69001475,69002110,69003336,69005025,69010526,69010854,69011164,	68998770,68999389,68999572,68999793,69000133,69000336,69001367,69001621,69002282,69003439,69005147,69010607,69011076,69011340,
chr11	68938547	68939329	-940	Aloxe3	NM_011786	11	+	68939878	68962616	68939904	68962240	15	68939878,68940827,68942116,68943067,68943506,68946234,68946530,68947439,68947665,68947958,68948507,68949373,68955687,68956348,68962061,	68940050,68941031,68942197,68943186,68943631,68946337,68946702,68947582,68947868,68948044,68948676,68949494,68955787,68956518,68962616,
chr7	88205583	88206286	3449.5	Alpk3	NM_054085	7	+	88202485	88250497	88202515	88249201	14	88202485,88208834,88212764,88221758,88222431,88237032,88239792,88240287,88240543,88243632,88245056,88245793,88248230,88248856,	88202657,88208872,88212885,88221875,88223718,88239069,88239939,88240414,88240578,88243906,88245144,88246016,88248278,88250497,
chr7	88218129	88218764	15961.5	Alpk3	NM_054085	7	+	88202485	88250497	88202515	88249201	14	88202485,88208834,88212764,88221758,88222431,88237032,88239792,88240287,88240543,88243632,88245056,88245793,88248230,88248856,	88202657,88208872,88212885,88221875,88223718,88239069,88239939,88240414,88240578,88243906,88245144,88246016,88248278,88250497,
chr1	88938522	88939113	-44447.5	Alppl2	NM_007433	1	-	88983265	88986502	88983622	88986337	11	88983265,88984003,88984232,88984507,88984748,88984930,88985280,88985524,88985847,88986069,88986274,	88983914,88984119,88984423,88984641,88984820,88985064,88985452,88985698,88985962,88986185,88986502,
chr1	59293329	59295370	45883.5	Als2	NM_146109	1	-	59248466	59294074	59248507	59277237	13	59248466,59250876,59253034,59255863,59259758,59263362,59264603,59265792,59267974,59271945,59274770,59277218,59293998,	59248894,59250941,59253214,59256034,59259940,59263439,59264699,59265960,59268331,59272864,59274924,59277295,59294074,
chr1	58754313	58754825	39606	Als2cr12	NM_175370	1	-	58714963	58752832	58715267	58749256	15	58714963,58715839,58716066,58718243,58723670,58724572,58726271,58727213,58733372,58735129,58736707,58747756,58748548,58749144,58752745,	58715273,58715948,58716155,58718305,58723773,58724671,58726323,58727310,58733433,58735222,58736840,58747801,58748625,58749288,58752832,
chr3	107382416	107382799	-15340.5	Alx3	NM_007441	3	+	107397948	107408686	107398093	107407996	4	107397948,107403371,107407188,107407688,	107398369,107403687,107407316,107408686,
chr3	107415612	107416293	18004.5	Alx3	NM_007441	3	+	107397948	107408686	107398093	107407996	4	107397948,107403371,107407188,107407688,	107398369,107403687,107407316,107408686,
chr2	93498998	93499522	16670	Alx4	NM_007442	2	+	93482590	93521495	93482815	93517717	4	93482590,93508511,93515452,93517388,	93483244,93508821,93515580,93521495,
chr1	173400293	173401024	-32949.5	Alyref2	NM_019484	1	+	173433608	173434880	173433787	173434443	1	173433608,	173434880,
chr1	173409133	173409666	-24208.5	Alyref2	NM_019484	1	+	173433608	173434880	173433787	173434443	1	173433608,	173434880,
chr1	173432890	173433907	-209.5	Alyref2	NM_019484	1	+	173433608	173434880	173433787	173434443	1	173433608,	173434880,
chr4	62779753	62780510	-24180.5	Ambp	NM_007443	4	-	62804312	62815175	62804408	62815088	10	62804312,62804700,62805184,62806298,62809735,62810452,62811361,62812487,62813617,62814975,	62804433,62804873,62805351,62806379,62809781,62810553,62811477,62812563,62813759,62815175,
chr4	62819954	62820455	15892.5	Ambp	NM_007443	4	-	62804312	62815175	62804408	62815088	10	62804312,62804700,62805184,62806298,62809735,62810452,62811361,62812487,62813617,62814975,	62804433,62804873,62805351,62806379,62809781,62810553,62811477,62812563,62813759,62815175,
chr2	91619283	91619939	49317	Ambra1	NM_172669	2	+	91570294	91759005	91606722	91757979	18	91570294,91606603,91607213,91607846,91609071,91611067,91612447,91645180,91650186,91664616,91665408,91715872,91725757,91726980,91740654,91750453,91751570,91757483,	91570535,91606856,91607271,91608029,91609243,91611133,91613903,91645266,91650365,91664696,91665508,91715982,91725945,91727134,91740793,91750545,91751763,91759005,
chr17	24300267	24300963	7816	Amdhd2	NM_172935	17	-	24292799	24300699	24292963	24300630	11	24292799,24293537,24294494,24294706,24294884,24295110,24295276,24295606,24299942,24300162,24300548,	24293051,24293638,24294562,24294813,24295028,24295198,24295488,24295660,24300081,24300298,24300699,
chr15	97084655	97085260	10453.5	Amigo2	NM_001164602	15	-	97074504	97077717	97075410	97076969	2	97074504,97077403,	97077027,97077717,
chr9	107967618	107968293	12466.5	Amigo3	NM_177275	9	+	107955489	107958031	107955710	107957236	1	107955489,	107958031,
chr18	31901801	31902225	-17464	Ammecr1l	NM_153515	18	+	31919477	31943736	31931361	31940408	8	31919477,31921433,31931323,31933889,31934290,31935640,31938510,31940297,	31919847,31921543,31931767,31933999,31934404,31935730,31938606,31943736,
chr9	102616123	102616856	-3643.5	Amotl2	NM_019764	9	+	102620133	102635746	102622472	102634035	10	102620133,102622410,102625898,102627016,102627432,102630646,102631597,102632297,102633122,102633977,	102620231,102623205,102626192,102627160,102627524,102630941,102631907,102632505,102633298,102635746,
chr7	117870379	117871110	-45372.5	Ampd3	NM_009667	7	+	117916117	117955908	117921317	117954423	15	117916117,117921312,117932123,117934701,117937153,117939192,117944156,117945945,117946594,117947240,117948338,117949477,117951293,117953309,117954247,	117916409,117921537,117932327,117934860,117937372,117939321,117944350,117946076,117946757,117947366,117948501,117949597,117951466,117953419,117955908,
chr7	117906368	117906824	-9521	Ampd3	NM_009667	7	+	117916117	117955908	117921317	117954423	15	117916117,117921312,117932123,117934701,117937153,117939192,117944156,117945945,117946594,117947240,117948338,117949477,117951293,117953309,117954247,	117916409,117921537,117932327,117934860,117937372,117939321,117944350,117946076,117946757,117947366,117948501,117949597,117951466,117953419,117955908,
chr13	18993529	18993966	-46491.5	Amph	NM_175007	13	+	19040239	19242783	19040301	19241711	21	19040239,19137821,19169199,19176073,19178391,19186621,19187875,19191761,19192440,19194740,19196099,19204971,19208105,19210020,19212464,19213143,19216894,19229404,19231040,19233833,19241604,	19040369,19137901,19169253,19176167,19178486,19186728,19187960,19191836,19192522,19194878,19196227,19205087,19208128,19210043,19212496,19213187,19217016,19229610,19231300,19233934,19242783,
chr5	88793726	88794296	-11121	Amtn	NM_027793	5	+	88805132	88814940	88805328	88814651	9	88805132,88805313,88807057,88807879,88809301,88810625,88812024,88813909,88814641,	88805207,88805381,88807143,88807944,88809387,88810660,88812050,88814182,88814940,
chr5	88828795	88829327	23929	Amtn	NM_027793	5	+	88805132	88814940	88805328	88814651	9	88805132,88805313,88807057,88807879,88809301,88810625,88812024,88813909,88814641,	88805207,88805381,88807143,88807944,88809387,88810660,88812050,88814182,88814940,
chr3	113263156	113263530	4474	Amy1	NM_007446	3	-	113258869	113277679	113258901	113272929	11	113258869,113261010,113261239,113264549,113264741,113265545,113266362,113267786,113272299,113272762,113277521,	113259090,113261135,113261357,113264648,113264863,113265678,113266592,113267983,113272445,113272974,113277679,
chr8	82258051	82258674	22644.5	Anapc10	NM_026904	8	+	82235718	82301219	82237063	82299060	5	82235718,82237003,82243556,82253028,82298830,	82235742,82237177,82243646,82253148,82301219,
chr9	102538646	102539443	10419.5	Anapc13	NM_181394	9	+	102528625	102536573	102532119	102536468	3	102528625,102532092,102536343,	102528675,102532217,102536573,
chr9	102555675	102556041	27233	Anapc13	NM_181394	9	+	102528625	102536573	102532119	102536468	3	102528625,102532092,102536343,	102528675,102532217,102536573,
chr2	25134676	25135221	6963.5	Anapc2	NM_175300	2	+	25127985	25141435	25128035	25140982	13	25127985,25128434,25129319,25130185,25131835,25133155,25133843,25134691,25135646,25135802,25140081,25140456,25140770,	25128196,25129056,25129451,25130359,25131954,25133272,25134024,25134832,25135721,25136005,25140210,25140691,25141435,
chr5	53212821	53213331	-12297	Anapc4	NM_024213	5	+	53225373	53257972	53225502	53257857	28	53225373,53226916,53230860,53232954,53233143,53233262,53234059,53234725,53236562,53237870,53239229,53239832,53239993,53241696,53241881,53246822,53247082,53248046,53248409,53250351,53252481,53253187,53253329,53253460,53254825,53255717,53257132,53257633,	53225630,53227021,53230992,53233028,53233169,53233306,53234143,53234829,53236645,53237956,53239293,53239874,53240069,53241796,53241932,53246877,53247128,53248102,53248465,53250444,53252578,53253248,53253367,53253561,53254899,53255890,53257255,53257972,
chr5	123275096	123275602	37880	Anapc5	NM_021505	5	-	123237469	123271347	123237815	123271158	17	123237469,123238310,123241616,123241835,123243445,123244425,123249347,123250459,123252138,123252831,123256253,123257308,123264557,123267829,123268862,123269616,123270988,	123238026,123238472,123241763,123241942,123243566,123244499,123249482,123250640,123252227,123252912,123256443,123257409,123264623,123268012,123268971,123269695,123271347,
chr14	51718085	51718530	2633.5	Ang	NM_007447	14	+	51715674	51721683	51721078	51721515	2	51715674,51721060,	51716147,51721683,
chr1	158782577	158782836	13553.5	Angptl1	NM_028333	1	+	158769153	158791208	158774736	158790732	5	158769153,158774710,158787213,158788490,158790545,	158769367,158775555,158787406,158788760,158791208,
chr4	98671156	98671618	-26258	Angptl3	NM_013913	4	+	98697645	98704878	98697695	98704692	7	98697645,98698776,98699943,98701135,98701519,98704060,98704523,	98698189,98698886,98700057,98701248,98701614,98704326,98704878,
chr15	27393598	27394223	-2520.5	Ank	NM_020332	15	+	27396431	27524661	27396758	27522971	12	27396431,27474005,27483443,27486918,27492478,27494656,27497269,27501313,27520097,27520672,27521191,27522858,	27396853,27474221,27483561,27487001,27492648,27494790,27497361,27501408,27520226,27520795,27521290,27524661,
chr8	24056861	24057527	-28159	Ank1	NM_001110783	8	+	24085353	24260965	24085607	24252165	44	24085353,24175423,24192664,24195190,24196050,24197390,24198431,24199031,24199406,24204275,24205683,24206569,24207219,24208317,24209392,24210069,24215261,24216503,24218353,24218647,24219719,24220128,24220818,24221831,24222281,24224235,24224417,24225252,24225827,24226515,24227028,24227308,24229533,24229785,24231006,24231371,24233240,24234303,24242568,24246029,24250616,24251635,24252067,24258752,	24085732,24175524,24192762,24195288,24196148,24197575,24198529,24199129,24199504,24204472,24205781,24206667,24207317,24208514,24209490,24210167,24215458,24216601,24218451,24218745,24219811,24220200,24220841,24221927,24222359,24224332,24224641,24225406,24226038,24226719,24227124,24227536,24229658,24229904,24231084,24231445,24233371,24234449,24243105,24246305,24250699,24251700,24252191,24260965,
chr8	24061105	24061611	-23995	Ank1	NM_001110783	8	+	24085353	24260965	24085607	24252165	44	24085353,24175423,24192664,24195190,24196050,24197390,24198431,24199031,24199406,24204275,24205683,24206569,24207219,24208317,24209392,24210069,24215261,24216503,24218353,24218647,24219719,24220128,24220818,24221831,24222281,24224235,24224417,24225252,24225827,24226515,24227028,24227308,24229533,24229785,24231006,24231371,24233240,24234303,24242568,24246029,24250616,24251635,24252067,24258752,	24085732,24175524,24192762,24195288,24196148,24197575,24198529,24199129,24199504,24204472,24205781,24206667,24207317,24208514,24209490,24210167,24215458,24216601,24218451,24218745,24219811,24220200,24220841,24221927,24222359,24224332,24224641,24225406,24226038,24226719,24227124,24227536,24229658,24229904,24231084,24231445,24233371,24234449,24243105,24246305,24250699,24251700,24252191,24260965,
chr3	126606442	126606784	-17911	Ank2	NM_001034168	3	-	126624524	126646303	126626874	126645988	10	126624524,126631582,126632639,126632915,126635855,126637443,126639537,126640655,126642989,126644527,	126626888,126631764,126632803,126632998,126636143,126637695,126639680,126640786,126643063,126646303,
chr3	126715479	126715836	91133.5	Ank2	NM_178655	3	-	126624524	126701369	126626874	126691094	25	126624524,126631582,126632639,126632915,126635855,126637443,126639537,126640655,126642989,126653652,126655406,126656094,126657901,126658787,126660173,126661800,126662570,126665168,126667855,126678968,126679762,126684717,126691061,126700770,126701241,	126626888,126631764,126632803,126632998,126636143,126637695,126639680,126640786,126643063,126653673,126655438,126656216,126658026,126659015,126660269,126662004,126662781,126665322,126668079,126679071,126679864,126684861,126691133,126700868,126701369,
chr10	69018841	69019550	22740.5	Ank3	NM_170690	10	+	68996455	69490183	68996969	69478380	42	68996455,69271163,69271620,69271918,69278442,69284955,69287065,69312853,69330132,69333749,69337537,69340577,69342640,69345108,69347494,69347886,69355069,69356192,69360788,69360975,69361741,69366945,69383185,69390442,69395141,69413699,69418673,69421665,69436469,69438795,69440460,69441218,69442065,69443019,69444863,69457119,69460842,69462102,69464670,69467357,69478315,69486579,	68997031,69271264,69271718,69272016,69278540,69285140,69287163,69312951,69330230,69333946,69337635,69340675,69342738,69345305,69347592,69347984,69355266,69356290,69360886,69361073,69361836,69367017,69383238,69390565,69395243,69413805,69418897,69421819,69436680,69439002,69440556,69441446,69442190,69443141,69444944,69457193,69460973,69462245,69465348,69467738,69478400,69490183,
chr10	69352366	69353057	-35567.5	Ank3	NM_170687	10	+	69388279	69490183	69388923	69478380	20	69388279,69390442,69395141,69413699,69418673,69421665,69436469,69438795,69440460,69441218,69442065,69443019,69444863,69457119,69460842,69462102,69464670,69467357,69478315,69486579,	69388938,69390565,69395243,69413805,69418897,69421819,69436680,69439002,69440556,69441446,69442190,69443141,69444944,69457193,69460973,69462245,69465348,69467738,69478400,69490183,
chr10	69427208	69427808	39229	Ank3	NM_170687	10	+	69388279	69490183	69388923	69478380	20	69388279,69390442,69395141,69413699,69418673,69421665,69436469,69438795,69440460,69441218,69442065,69443019,69444863,69457119,69460842,69462102,69464670,69467357,69478315,69486579,	69388938,69390565,69395243,69413805,69418897,69421819,69436680,69439002,69440556,69441446,69442190,69443141,69444944,69457193,69460973,69462245,69465348,69467738,69478400,69490183,
chr13	97201530	97202112	15733	Ankdd1b	NM_001042714	13	-	97186088	97241114	97187793	97240902	14	97186088,97189619,97190674,97194687,97199740,97203256,97205827,97211511,97214233,97215743,97224526,97224737,97230769,97240894,	97187854,97189750,97190875,97194782,97199838,97203354,97205925,97211609,97214331,97215841,97224630,97224835,97230867,97241114,
chr11	89407305	89408009	125258	Ankfn1	NM_001080933	11	-	89282399	89399868	89282399	89399868	15	89282399,89284082,89286841,89295936,89302040,89302643,89303227,89308870,89314420,89317362,89365212,89366487,89384311,89387759,89399733,	89282590,89284232,89287007,89296151,89302156,89302775,89303326,89308977,89314510,89317459,89365325,89366681,89384521,89387960,89399868,
chr18	36711667	36712590	-8127.5	Ankhd1	NM_175375	18	+	36720256	36818561	36720391	36818112	34	36720256,36734672,36738271,36740721,36743265,36749001,36751100,36753738,36754455,36760419,36771453,36772746,36773486,36774368,36784162,36791720,36792003,36792361,36793880,36794245,36797858,36798199,36799918,36801230,36802579,36803914,36804758,36806344,36806784,36813746,36815076,36816339,36817627,36818053,	36720708,36734822,36738427,36740868,36743412,36749234,36751194,36753975,36754646,36760528,36771540,36772873,36773629,36774470,36784920,36791865,36792114,36792506,36794022,36794458,36798033,36798361,36800013,36801346,36802747,36804367,36804892,36806493,36808393,36813919,36815330,36816487,36817791,36818561,
chr18	36724892	36725397	4888.5	Ankhd1	NM_175375	18	+	36720256	36818561	36720391	36818112	34	36720256,36734672,36738271,36740721,36743265,36749001,36751100,36753738,36754455,36760419,36771453,36772746,36773486,36774368,36784162,36791720,36792003,36792361,36793880,36794245,36797858,36798199,36799918,36801230,36802579,36803914,36804758,36806344,36806784,36813746,36815076,36816339,36817627,36818053,	36720708,36734822,36738427,36740868,36743412,36749234,36751194,36753975,36754646,36760528,36771540,36772873,36773629,36774470,36784920,36791865,36792114,36792506,36794022,36794458,36798033,36798361,36800013,36801346,36802747,36804367,36804892,36806493,36808393,36813919,36815330,36816487,36817791,36818561,
chr1	94791555	94792033	25089	Ankmy1	NM_172850	1	-	94766705	94799482	94766848	94799159	18	94766705,94767385,94768249,94773111,94773587,94774907,94775891,94777556,94778327,94780318,94781411,94782712,94783199,94785023,94792645,94796075,94799020,94799406,	94766894,94767545,94768321,94773276,94773700,94775038,94775998,94777696,94778467,94780489,94781841,94782870,94783415,94785492,94792788,94796264,94799176,94799482,
chr8	11601986	11602552	-11879	Ankrd10	NR_030781	8	-	11614148	11635035	11635036	11635035	6	11614148,11619061,11620261,11628438,11632865,11634810,	11615909,11619296,11620372,11628529,11633017,11635035,
chr8	11616149	11616881	2367	Ankrd10	NR_030781	8	-	11614148	11635035	11635036	11635035	6	11614148,11619061,11620261,11628438,11632865,11634810,	11615909,11619296,11620372,11628529,11633017,11635035,
chr17	66392953	66393460	76366.5	Ankrd12	NM_001025572	17	-	66316840	66426385	66319491	66402379	13	66316840,66321636,66325360,66328841,66332175,66373415,66376591,66380710,66386832,66391872,66399125,66402293,66426223,	66319676,66321731,66325503,66328939,66336832,66373562,66376733,66380910,66386978,66391940,66399272,66402430,66426385,
chr11	77304366	77305161	20775.5	Ankrd13b	NM_172945	11	-	77283988	77303179	77285107	77303053	16	77283988,77285515,77285803,77285950,77286226,77286512,77286782,77287081,77288024,77289684,77289828,77290103,77290792,77290921,77291144,77302940,	77285379,77285680,77285879,77286113,77286378,77286669,77286912,77287145,77288105,77289750,77290017,77290246,77290837,77291045,77291279,77303179,
chr3	157636268	157636583	25996.5	Ankrd13c	NM_001013806	3	+	157610429	157669800	157610490	157668833	13	157610429,157623947,157625241,157635195,157635963,157638191,157651603,157654644,157657560,157662620,157664037,157666672,157668703,	157610919,157623988,157625345,157635280,157636008,157638257,157651747,157654775,157657721,157662699,157664135,157666772,157669800,
chr19	42109768	42110460	-413	Ankrd2	NM_020033	19	+	42110527	42119599	42110537	42119496	9	42110527,42114339,42114573,42114825,42116441,42116858,42118242,42118532,42119350,	42110611,42114440,42114731,42114932,42116539,42116956,42118340,42118630,42119599,
chr19	34243613	34243952	46744.5	Ankrd22	NM_024204	19	-	34197038	34240530	34197950	34240264	6	34197038,34198552,34200010,34203239,34223705,34240244,	34198027,34198650,34200087,34203346,34223896,34240530,
chr7	36385264	36385692	14213	Ankrd27	NM_178263	7	+	36371265	36394132	36376799	36393489	12	36371265,36376770,36385333,36386508,36387446,36388573,36388717,36388854,36389231,36390801,36392119,36393339,	36371387,36376900,36385443,36386664,36387600,36388632,36388770,36388919,36389307,36390922,36392197,36394132,
chr14	32603847	32604351	90899	Ankrd28	NM_001024604	14	-	32513200	32643600	32515205	32643538	28	32513200,32518450,32519975,32520389,32521188,32521935,32522103,32523937,32524244,32525114,32528419,32532526,32533291,32535031,32540820,32543070,32545214,32546869,32548157,32549945,32556408,32558406,32560098,32561828,32568918,32577439,32592107,32643512,	32515491,32518541,32520057,32520471,32521333,32522018,32522190,32524156,32524361,32525201,32528620,32532600,32533317,32535142,32540960,32543138,32545277,32546951,32548271,32550023,32556620,32558548,32560185,32562028,32568988,32577517,32592190,32643600,
chr14	32607582	32608202	94692	Ankrd28	NM_001024604	14	-	32513200	32643600	32515205	32643538	28	32513200,32518450,32519975,32520389,32521188,32521935,32522103,32523937,32524244,32525114,32528419,32532526,32533291,32535031,32540820,32543070,32545214,32546869,32548157,32549945,32556408,32558406,32560098,32561828,32568918,32577439,32592107,32643512,	32515491,32518541,32520057,32520471,32521333,32522018,32522190,32524156,32524361,32525201,32528620,32532600,32533317,32535142,32540960,32543138,32545277,32546951,32548271,32550023,32556620,32558548,32560185,32562028,32568988,32577517,32592190,32643600,
chr15	100935659	100936650	-10030.5	Ankrd33	NM_144790	15	+	100946185	100950454	100946312	100950151	4	100946185,100947007,100947315,100949430,	100946332,100947136,100947455,100950454,
chr15	31317843	31318102	64263.5	Ankrd33b	NM_026153	15	-	31253709	31297513	31254778	31297146	2	31253709,31296793,	31254810,31297513,
chr13	93169579	93170160	-26053.5	Ankrd34b	NM_175455	13	+	93195923	93211612	93208216	93209742	5	93195923,93197030,93198724,93202742,93208193,	93196155,93197174,93198806,93202800,93211612,
chr3	96470969	96471639	-2749	Ankrd35	NM_001081139	3	+	96474053	96494956	96474333	96494173	13	96474053,96482055,96483102,96483552,96484393,96484549,96484884,96485949,96486916,96487105,96493068,96493367,96494114,	96474371,96482185,96483190,96483616,96484450,96484619,96484990,96486133,96486953,96489096,96493157,96493432,96494956,
chr3	96479465	96480324	5841.5	Ankrd35	NM_001081139	3	+	96474053	96494956	96474333	96494173	13	96474053,96482055,96483102,96483552,96484393,96484549,96484884,96485949,96486916,96487105,96493068,96493367,96494114,	96474371,96482185,96483190,96483616,96484450,96484619,96484990,96486133,96486953,96489096,96493157,96493432,96494956,
chr11	5462300	5463387	-6842.5	Ankrd36	NM_023816	11	+	5469686	5589339	5469929	5589339	27	5469686,5471059,5471288,5474229,5475641,5478586,5483960,5496716,5507112,5507326,5509354,5514527,5515522,5518477,5520080,5528329,5530704,5532141,5535030,5539102,5543682,5544836,5546889,5560645,5562355,5587293,5589142,	5470131,5471173,5471461,5474335,5475778,5478655,5484045,5496782,5507234,5507429,5509411,5514633,5515580,5518513,5520149,5529408,5530797,5532211,5535389,5539187,5543852,5544869,5546961,5560840,5562529,5587484,5589339,
chr1	36602503	36604696	8582.5	Ankrd39	NM_026241	1	-	36595017	36604045	36596235	36604029	4	36595017,36598703,36599606,36603930,	36596378,36598906,36599709,36604045,
chr7	99778692	99779164	46236	Ankrd42	NM_028665	7	-	99732692	99785651	99732968	99784696	12	99732692,99738624,99740340,99753717,99759054,99761252,99762861,99768057,99772477,99774280,99780008,99784639,	99733054,99738768,99740466,99753889,99759159,99761377,99763061,99768192,99772596,99774387,99780171,99785651,
chr7	99798526	99799055	66098.5	Ankrd42	NM_028665	7	-	99732692	99785651	99732968	99784696	12	99732692,99738624,99740340,99753717,99759054,99761252,99762861,99768057,99772477,99774280,99780008,99784639,	99733054,99738768,99740466,99753889,99759159,99761377,99763061,99768192,99772596,99774387,99780171,99785651,
chr1	163069996	163070727	-2480.5	Ankrd45	NM_028664	1	+	163072842	163100637	163072897	163094321	7	163072842,163081095,163085376,163090797,163093397,163094302,163097842,	163072970,163081447,163085543,163090891,163093535,163094344,163100637,
chr15	36429546	36430047	22374.5	Ankrd46	NM_175134	15	-	36407422	36426545	36409011	36415859	5	36407422,36413735,36415549,36425631,36426481,	36409227,36413893,36415881,36425747,36426545,
chr2	136311438	136312001	-46336.5	Ankrd5	NM_175667	2	+	136358056	136381589	136362867	136381563	11	136358056,136359388,136362821,136370318,136371446,136372553,136375448,136378051,136379357,136380421,136381405,	136358206,136359559,136363212,136370517,136371595,136372676,136376270,136378277,136379517,136380558,136381589,
chr2	136383801	136384199	25944	Ankrd5	NM_175667	2	+	136358056	136381589	136362867	136381563	11	136358056,136359388,136362821,136370318,136371446,136372553,136375448,136378051,136379357,136380421,136381405,	136358206,136359559,136363212,136370517,136371595,136372676,136376270,136378277,136379517,136380558,136381589,
chr13	113049330	113050134	-28926	Ankrd55	NM_001168405	13	+	113078658	113134848	113079135	113134435	6	113078658,113108632,113113259,113117336,113126422,113134250,	113079189,113108754,113113389,113117445,113126482,113134848,
chr13	113054702	113055348	-23633	Ankrd55	NM_001168405	13	+	113078658	113134848	113079135	113134435	6	113078658,113108632,113113259,113117336,113126422,113134250,	113079189,113108754,113113389,113117445,113126482,113134848,
chr13	113061905	113062951	-16230	Ankrd55	NM_001168405	13	+	113078658	113134848	113079135	113134435	6	113078658,113108632,113113259,113117336,113126422,113134250,	113079189,113108754,113113389,113117445,113126482,113134848,
chr13	113098698	113099383	20315.5	Ankrd55	NM_001168404	13	+	113078725	113146388	113079135	113146325	8	113078725,113079095,113108632,113113259,113117336,113126422,113138941,113146113,	113078804,113079189,113108754,113113389,113117445,113126482,113139069,113146388,
chr13	113105531	113106128	27104.5	Ankrd55	NM_001168404	13	+	113078725	113146388	113079135	113146325	8	113078725,113079095,113108632,113113259,113117336,113126422,113138941,113146113,	113078804,113079189,113108754,113113389,113117445,113126482,113139069,113146388,
chr4	33037320	33038394	146848	Ankrd6	NM_001012451	4	-	32891009	33037800	32893087	32947415	16	32891009,32895658,32897172,32902209,32903885,32904393,32905579,32908231,32909127,32910380,32911370,32914063,32915684,32923309,32947296,33037721,	32893616,32895784,32897285,32902361,32904070,32904524,32905683,32908308,32909225,32910478,32911468,32914161,32915782,32923407,32947562,33037800,
chr2	173410853	173411204	13138.5	Ankrd60	NM_001199955	2	-	173397890	173403841	173397962	173403841	2	173397890,173403490,	173398122,173403841,
chr2	173412067	173412593	14440	Ankrd60	NM_001199955	2	-	173397890	173403841	173397962	173403841	2	173397890,173403490,	173398122,173403841,
chr12	112174312	112174844	-38984	Ankrd9	NM_175207	12	-	112213562	112217230	112214728	112215708	3	112213562,112216157,112217049,	112215757,112216336,112217230,
chr9	22201614	22202671	66485.5	Anln	NM_028390	9	-	22135657	22193649	22137493	22193430	24	22135657,22138445,22142375,22143445,22155363,22156319,22156657,22157226,22157773,22160495,22162563,22163056,22164853,22165265,22167129,22168433,22172829,22176599,22177584,22179370,22180580,22184493,22186614,22193413,	22137616,22138617,22142482,22143531,22155475,22156340,22156695,22157282,22157821,22160621,22162745,22163191,22165000,22165410,22167364,22168543,22172955,22176706,22177774,22179583,22180965,22184798,22186770,22193649,
chr7	151961733	151962506	187666	Ano1	NM_178642	7	-	151774453	151924496	151775903	151924399	26	151774453,151778605,151781346,151783085,151789345,151793822,151794754,151796747,151797239,151797518,151800754,151804753,151805379,151807572,151819500,151822979,151824404,151830612,151833928,151836407,151840108,151841503,151842919,151855247,151864538,151924267,	151776169,151778710,151781530,151783137,151789497,151793967,151794854,151796804,151797350,151797719,151800828,151804824,151805390,151807654,151819660,151823113,151824468,151830653,151833983,151836458,151840162,151841654,151843017,151855579,151864683,151924496,
chr9	122172213	122172731	87476	Ano10	NM_133979	9	-	122084996	122203491	122085530	122184766	13	122084996,122110888,122160264,122162053,122166173,122168034,122168652,122170201,122172787,122180316,122181484,122184628,122203421,	122085595,122111004,122160392,122162244,122166355,122168108,122168707,122170770,122172906,122180450,122181681,122184780,122203491,
chr9	122219535	122220253	134898	Ano10	NM_133979	9	-	122084996	122203491	122085530	122184766	13	122084996,122110888,122160264,122162053,122166173,122168034,122168652,122170201,122172787,122180316,122181484,122184628,122203421,	122085595,122111004,122160392,122162244,122166355,122168108,122168707,122170770,122172906,122180450,122181681,122184780,122203491,
chr6	125611362	125612077	-28716.5	Ano2	NM_153589	6	+	125640436	125990145	125640740	125989531	26	125640436,125660573,125662138,125725813,125740258,125743574,125746263,125756613,125757824,125765552,125813440,125817026,125822685,125830438,125830663,125905716,125913562,125930112,125932733,125932940,125942836,125963177,125963697,125965531,125986865,125989259,	125640761,125660757,125662464,125725911,125740409,125743628,125746314,125756668,125757865,125765616,125813574,125817186,125822767,125830449,125830770,125905790,125913757,125930223,125932790,125933040,125942981,125963329,125963749,125965712,125986970,125990145,
chr2	110821998	110822494	294119	Ano3	NM_001081556	2	-	110528127	110790400	110528376	110790259	18	110528127,110537182,110537557,110538094,110578927,110585977,110597094,110601599,110608969,110611092,110615147,110621555,110623821,110635069,110702976,110720961,110725007,110790214,	110528453,110537346,110537697,110538176,110578987,110586073,110597228,110601720,110609024,110611198,110615278,110621599,110623921,110635227,110703094,110721032,110725201,110790400,
chr15	95593246	95593823	-27738.5	Ano6	NM_001253813	15	+	95621273	95805902	95621414	95803131	21	95621273,95661074,95694655,95724843,95742735,95743802,95744302,95746383,95750674,95757954,95762213,95771640,95773828,95778702,95779921,95780289,95786321,95792506,95796251,95798053,95802925,	95621486,95661136,95694737,95724971,95742800,95744086,95744415,95746498,95750808,95758059,95762273,95771782,95773905,95778927,95780090,95780386,95786451,95792711,95796453,95798158,95805902,
chr15	95597761	95598785	-23000	Ano6	NM_001253813	15	+	95621273	95805902	95621414	95803131	21	95621273,95661074,95694655,95724843,95742735,95743802,95744302,95746383,95750674,95757954,95762213,95771640,95773828,95778702,95779921,95780289,95786321,95792506,95796251,95798053,95802925,	95621486,95661136,95694737,95724971,95742800,95744086,95744415,95746498,95750808,95758059,95762273,95771782,95773905,95778927,95780090,95780386,95786451,95792711,95796453,95798158,95805902,
chr15	95603742	95604372	-17216	Ano6	NM_001253813	15	+	95621273	95805902	95621414	95803131	21	95621273,95661074,95694655,95724843,95742735,95743802,95744302,95746383,95750674,95757954,95762213,95771640,95773828,95778702,95779921,95780289,95786321,95792506,95796251,95798053,95802925,	95621486,95661136,95694737,95724971,95742800,95744086,95744415,95746498,95750808,95758059,95762273,95771782,95773905,95778927,95780090,95780386,95786451,95792711,95796453,95798158,95805902,
chr15	95650046	95650479	28989.5	Ano6	NM_001253813	15	+	95621273	95805902	95621414	95803131	21	95621273,95661074,95694655,95724843,95742735,95743802,95744302,95746383,95750674,95757954,95762213,95771640,95773828,95778702,95779921,95780289,95786321,95792506,95796251,95798053,95802925,	95621486,95661136,95694737,95724971,95742800,95744086,95744415,95746498,95750808,95758059,95762273,95771782,95773905,95778927,95780090,95780386,95786451,95792711,95796453,95798158,95805902,
chr6	116232570	116232934	18500	Anubl1	NM_001081317	6	+	116214252	116279643	116223628	116279501	13	116214252,116223590,116234757,116235871,116237999,116243788,116244383,116252408,116255634,116263862,116265605,116278224,116279366,	116214329,116223889,116234832,116235938,116238176,116243811,116244395,116252436,116255778,116265034,116265659,116278341,116279643,
chr19	20420102	20420364	-27690	Anxa1	NM_010730	19	-	20447923	20465160	20448203	20459247	13	20447923,20449714,20451141,20452096,20452885,20454138,20454829,20456539,20457351,20458246,20458964,20459182,20465101,	20448259,20449836,20451199,20452191,20452978,20454194,20454908,20456629,20457464,20458340,20459072,20459261,20465160,
chr19	20437726	20438084	-10018	Anxa1	NM_010730	19	-	20447923	20465160	20448203	20459247	13	20447923,20449714,20451141,20452096,20452885,20454138,20454829,20456539,20457351,20458246,20458964,20459182,20465101,	20448259,20449836,20451199,20452191,20452978,20454194,20454908,20456629,20457464,20458340,20459072,20459261,20465160,
chr8	64558840	64559367	22785.5	Anxa10	NM_001136089	8	-	64536318	64601893	64536538	64601824	12	64536318,64539052,64539805,64541769,64543015,64543200,64553341,64555078,64556662,64571298,64575506,64601807,	64536606,64539174,64539863,64541864,64543108,64543253,64553420,64555168,64556775,64571392,64575587,64601893,
chr14	26635658	26636658	-25482	Anxa11	NM_013469	14	+	26661640	26706289	26688357	26705555	15	26661640,26688349,26689554,26691997,26693429,26693695,26694156,26696146,26696594,26696836,26698569,26702401,26703412,26703627,26705496,	26661780,26688411,26689666,26692383,26693516,26693789,26694269,26696236,26696673,26696892,26698662,26702496,26703470,26703749,26706289,
chr15	58214900	58215621	42242.5	Anxa13	NM_027211	15	-	58173018	58220828	58173428	58220784	9	58173018,58176479,58179830,58180281,58180466,58184246,58187716,58195624,58220770,	58173547,58176591,58179905,58180361,58180499,58184416,58187810,58195702,58220828,
chr5	97198088	97198570	-24074	Anxa3	NM_013470	5	+	97222403	97274986	97226457	97274578	13	97222403,97226419,97240068,97241860,97245359,97249420,97253905,97257366,97257715,97259411,97263793,97267311,97274519,	97222581,97226471,97240155,97241954,97245472,97249510,97253984,97257422,97257808,97259506,97263851,97267433,97274986,
chr5	97210031	97210534	-12120.5	Anxa3	NM_013470	5	+	97222403	97274986	97226457	97274578	13	97222403,97226419,97240068,97241860,97245359,97249420,97253905,97257366,97257715,97259411,97263793,97267311,97274519,	97222581,97226471,97240155,97241954,97245472,97249510,97253984,97257422,97257808,97259506,97263851,97267433,97274986,
chr6	86756400	86756960	69847	Anxa4	NM_013471	6	-	86686833	86743577	86687757	86715757	13	86686833,86691829,86693111,86694618,86698880,86701056,86702146,86703796,86704846,86707812,86710667,86715755,86743502,	86687816,86691951,86693169,86694713,86698973,86701112,86702225,86703886,86704959,86707906,86710754,86715800,86743577,
chr11	54853150	54853668	60946	Anxa6	NM_013472	11	-	54792463	54846972	54792963	54835055	26	54792463,54795117,54796799,54798577,54799623,54800552,54804892,54805788,54807785,54807968,54808386,54809814,54812036,54813296,54814712,54817480,54818168,54818614,54819286,54821359,54822611,54824493,54825204,54827326,54835038,54846860,	54793022,54795239,54796857,54798672,54799716,54800569,54804945,54805867,54807875,54808081,54808480,54809895,54812114,54813354,54814834,54817538,54818263,54818707,54819342,54821438,54822701,54824606,54825298,54827416,54835081,54846972,
chr11	54859990	54860629	67846.5	Anxa6	NM_013472	11	-	54792463	54846972	54792963	54835055	26	54792463,54795117,54796799,54798577,54799623,54800552,54804892,54805788,54807785,54807968,54808386,54809814,54812036,54813296,54814712,54817480,54818168,54818614,54819286,54821359,54822611,54824493,54825204,54827326,54835038,54846860,	54793022,54795239,54796857,54798672,54799716,54800569,54804945,54805867,54807875,54808081,54808480,54809895,54812114,54813354,54814834,54817538,54818263,54818707,54819342,54821438,54822701,54824606,54825298,54827416,54835081,54846972,
chr14	34893341	34894134	-5437.5	Anxa8	NM_013473	14	+	34899175	34913753	34899241	34912935	12	34899175,34902696,34903792,34904986,34905715,34906563,34907069,34907583,34907908,34909715,34911042,34912876,	34899261,34902786,34903886,34905099,34905805,34906642,34907128,34907676,34908003,34909773,34911164,34913753,
chr3	95114617	95115397	14992	Anxa9	NM_023628	3	-	95100015	95111097	95100711	95110327	13	95100015,95101158,95104074,95104223,95104452,95105013,95105232,95106256,95106587,95106907,95109783,95110253,95110995,	95100773,95101280,95104132,95104318,95104536,95105072,95105311,95106346,95106700,95107001,95109879,95110343,95111097,
chr11	101184796	101185432	-1262	Aoc2	NM_178932	11	+	101186376	101191007	101186406	101190776	4	101186376,101189657,101190135,101190510,	101187996,101189942,101190264,101191007,
chr11	101188441	101189174	2431.5	Aoc2	NM_178932	11	+	101186376	101191007	101186406	101190776	4	101186376,101189657,101190135,101190510,	101187996,101189942,101190264,101191007,
chr11	101208304	101208978	16722	Aoc3	NM_009675	11	+	101191919	101200743	101192253	101198979	4	101191919,101197030,101197662,101198698,	101193852,101197315,101197791,101200743,
chr1	58136488	58137036	-33217	Aox3	NM_023617	1	+	58169979	58257295	58170102	58257066	35	58169979,58171714,58175441,58176324,58177821,58181861,58184470,58195059,58198194,58199513,58203267,58204037,58207138,58209397,58209864,58210323,58215044,58215748,58216480,58220192,58222680,58224446,58226621,58227500,58228585,58228964,58233317,58234362,58236160,58237449,58240309,58243120,58245178,58251469,58257013,	58170155,58171771,58175537,58176432,58177947,58181922,58184550,58195139,58198338,58199605,58203418,58204130,58207247,58209581,58210026,58210415,58215213,58215862,58216602,58220288,58222804,58224579,58226708,58227586,58228776,58229191,58233412,58234490,58236234,58237501,58240423,58243185,58245366,58251636,58257295,
chr1	58169611	58170314	-16.5	Aox3	NM_023617	1	+	58169979	58257295	58170102	58257066	35	58169979,58171714,58175441,58176324,58177821,58181861,58184470,58195059,58198194,58199513,58203267,58204037,58207138,58209397,58209864,58210323,58215044,58215748,58216480,58220192,58222680,58224446,58226621,58227500,58228585,58228964,58233317,58234362,58236160,58237449,58240309,58243120,58245178,58251469,58257013,	58170155,58171771,58175537,58176432,58177947,58181922,58184550,58195139,58198338,58199605,58203418,58204130,58207247,58209581,58210026,58210415,58215213,58215862,58216602,58220288,58222804,58224579,58226708,58227586,58228776,58229191,58233412,58234490,58236234,58237501,58240423,58243185,58245366,58251636,58257295,
chr1	58213445	58214015	43751	Aox3	NM_023617	1	+	58169979	58257295	58170102	58257066	35	58169979,58171714,58175441,58176324,58177821,58181861,58184470,58195059,58198194,58199513,58203267,58204037,58207138,58209397,58209864,58210323,58215044,58215748,58216480,58220192,58222680,58224446,58226621,58227500,58228585,58228964,58233317,58234362,58236160,58237449,58240309,58243120,58245178,58251469,58257013,	58170155,58171771,58175537,58176432,58177947,58181922,58184550,58195139,58198338,58199605,58203418,58204130,58207247,58209581,58210026,58210415,58215213,58215862,58216602,58220288,58222804,58224579,58226708,58227586,58228776,58229191,58233412,58234490,58236234,58237501,58240423,58243185,58245366,58251636,58257295,
chr1	58327828	58328556	-6977	Aox3l1	NM_001008419	1	+	58335169	58436107	58335262	58433158	36	58335169,58338020,58339509,58340330,58342414,58344535,58346751,58349041,58351144,58352706,58356606,58357458,58360370,58361272,58362047,58364193,58365702,58366824,58369118,58379622,58387613,58389386,58391523,58393443,58394178,58396302,58400499,58403068,58405896,58407080,58407998,58411005,58411153,58415761,58433105,58435484,	58335318,58338077,58339605,58340438,58342540,58344596,58346834,58349121,58351288,58352798,58356757,58357551,58360479,58361456,58362233,58364285,58365871,58366938,58369240,58379718,58387737,58389519,58391610,58393529,58394369,58396529,58400594,58403196,58405970,58407132,58408112,58411070,58411341,58415928,58433179,58436107,
chr1	58353116	58353689	18233.5	Aox3l1	NM_001008419	1	+	58335169	58436107	58335262	58433158	36	58335169,58338020,58339509,58340330,58342414,58344535,58346751,58349041,58351144,58352706,58356606,58357458,58360370,58361272,58362047,58364193,58365702,58366824,58369118,58379622,58387613,58389386,58391523,58393443,58394178,58396302,58400499,58403068,58405896,58407080,58407998,58411005,58411153,58415761,58433105,58435484,	58335318,58338077,58339605,58340438,58342540,58344596,58346834,58349121,58351288,58352798,58356757,58357551,58360479,58361456,58362233,58364285,58365871,58366938,58369240,58379718,58387737,58389519,58391610,58393529,58394369,58396529,58400594,58403196,58405970,58407132,58408112,58411070,58411341,58415928,58433179,58436107,
chr3	127540344	127540829	30404.5	Ap1ar	NM_145964	3	-	127510182	127540409	127511408	127540142	10	127510182,127515133,127515451,127516157,127518513,127519827,127523677,127525501,127526182,127540066,	127511670,127515261,127515524,127516212,127518611,127519923,127523702,127525527,127526230,127540409,
chr8	112304403	112305006	2165.5	Ap1g1	NM_009677	8	+	112302539	112388107	112326849	112384094	24	112302539,112326846,112342817,112350493,112352137,112353498,112353648,112356614,112357089,112357367,112361642,112362818,112367252,112368224,112373520,112374940,112375599,112377441,112378565,112378882,112379245,112379472,112382698,112383993,	112302861,112327049,112342941,112350634,112352233,112353574,112353654,112356711,112357169,112357465,112361697,112362931,112367392,112368278,112373642,112375029,112375726,112377545,112378706,112379008,112379352,112379632,112382796,112388107,
chr8	74784878	74785643	21230.5	Ap1m1	NM_007456	8	+	74764030	74781277	74764100	74780655	12	74764030,74770537,74773011,74773647,74774579,74775641,74776733,74777107,74777373,74779595,74780005,74780633,	74764141,74770693,74773078,74773777,74774726,74775767,74776875,74777178,74777531,74779720,74780080,74781277,
chr7	17331220	17332015	7825.5	Ap2s1	NM_198613	7	+	17323792	17334638	17323884	17334361	5	17323792,17328567,17332609,17334037,17334260,	17323886,17328716,17332722,17334096,17334638,
chr10	80210150	80210492	40599	Ap3d1	NM_007460	10	-	80169722	80204955	80170632	80204735	31	80169722,80171202,80171491,80171945,80172144,80172511,80173164,80173433,80174856,80175340,80175509,80176301,80176717,80176991,80177852,80178615,80179218,80180443,80181753,80182411,80183864,80184335,80185657,80186277,80186435,80189798,80190626,80192722,80193618,80195595,80204640,	80170727,80171281,80171612,80172030,80172232,80172700,80173211,80173576,80174951,80175411,80175674,80176374,80176904,80177066,80177923,80178756,80179363,80180674,80182132,80182556,80183912,80184384,80185706,80186350,80186574,80189927,80190733,80192802,80193698,80195690,80204955,
chr14	21823197	21823514	-29607.5	Ap3m1	NM_018829	14	-	21852963	21871663	21855824	21864981	9	21852963,21856334,21857199,21858349,21859273,21860174,21863874,21864709,21871361,	21855924,21856478,21857406,21858482,21859358,21860311,21864045,21864984,21871663,
chr8	23912130	23912811	14645.5	Ap3m2	NM_029505	8	-	23897825	23916125	23899824	23914503	9	23897825,23901352,23901716,23903189,23903537,23907553,23910112,23914231,23916047,	23899924,23901496,23901923,23903322,23903622,23907690,23910283,23914573,23916125,
chr7	87059191	87060004	39387.5	Ap3s2	NM_009682	7	-	87020210	87065525	87025369	87065462	6	87020210,87027351,87054720,87060032,87060901,87065394,	87025497,87027458,87054791,87060143,87060992,87065525,
chr2	126822338	126823083	-11735.5	Ap4e1	NM_175550	2	+	126834446	126895549	126834489	126892437	21	126834446,126837526,126839905,126845021,126853907,126859265,126860779,126863521,126869156,126869382,126871883,126872581,126872778,126874995,126877915,126881916,126885997,126887261,126889005,126890607,126892277,	126834635,126837597,126840028,126845094,126854028,126859424,126860945,126863594,126869278,126869491,126872022,126872693,126872896,126875297,126878029,126882039,126886255,126887773,126889195,126890764,126895549,
chr2	126832193	126832780	-1959.5	Ap4e1	NM_175550	2	+	126834446	126895549	126834489	126892437	21	126834446,126837526,126839905,126845021,126853907,126859265,126860779,126863521,126869156,126869382,126871883,126872581,126872778,126874995,126877915,126881916,126885997,126887261,126889005,126890607,126892277,	126834635,126837597,126840028,126845094,126854028,126859424,126860945,126863594,126869278,126869491,126872022,126872693,126872896,126875297,126878029,126882039,126886255,126887773,126889195,126890764,126895549,
chr2	126834146	126834815	34.5	Ap4e1	NM_175550	2	+	126834446	126895549	126834489	126892437	21	126834446,126837526,126839905,126845021,126853907,126859265,126860779,126863521,126869156,126869382,126871883,126872581,126872778,126874995,126877915,126881916,126885997,126887261,126889005,126890607,126892277,	126834635,126837597,126840028,126845094,126854028,126859424,126860945,126863594,126869278,126869491,126872022,126872693,126872896,126875297,126878029,126882039,126886255,126887773,126889195,126890764,126895549,
chr12	52779470	52779867	-12283.5	Ap4s1	NM_021710	12	+	52791952	52839925	52817999	52839667	6	52791952,52817928,52821622,52823966,52831874,52839539,	52792300,52818136,52821708,52824034,52831885,52839925,
chr10	90496503	90497202	44797.5	Apaf1	NM_001042558	10	-	90452055	90545487	90454194	90542768	27	90452055,90458392,90459956,90462396,90463754,90471868,90476804,90481710,90483400,90486464,90494293,90499654,90502529,90510830,90512102,90517124,90518659,90521055,90522317,90522792,90524442,90524848,90529825,90540278,90542191,90542631,90544927,	90454340,90458538,90460081,90462521,90463873,90471993,90476920,90481829,90483525,90486592,90494454,90499779,90502660,90510955,90512228,90517308,90518772,90521186,90522484,90523030,90524573,90524960,90530008,90540475,90542380,90542875,90545487,
chr5	66710486	66711075	20817.5	Apbb2	NM_001201416	5	-	66689963	66728903	66693780	66703481	7	66689963,66698773,66700316,66702238,66703397,66704553,66728704,	66693947,66698952,66700431,66702321,66703484,66704667,66728903,
chr5	66760093	66760869	70518	Apbb2	NM_001201416	5	-	66689963	66728903	66693780	66703481	7	66689963,66698773,66700316,66702238,66703397,66704553,66728704,	66693947,66698952,66700431,66702321,66703484,66704667,66728903,
[truncated: 14,979 more rows]

## Sheet: FBWapal#2 peaks
Nearest gene within 100kb annotated, if present.
[truncated: 10,988 more rows]

## Sheet: Combined peak list
Nearest gene within 100kb annotated, if present.
[truncated: 8,498 more rows]
