# Supplementary material for: The cohesin-associated protein Wapal is required for proper Polycomb-mediated gene silencing
Source: Epigenetics Chromatin. 2016 Apr 15;9:14. doi: 10.1186/s13072-016-0063-7 (PMC4832553; doi:10.1186/s13072-016-0063-7)
Supplement: Supplementary file 14 — 10.1186/s13072-016-0063-7 Normalized microarray expression data. [file 13072_2016_63_MOESM14_ESM.xlsx]

## Sheet: All shRNAs
RMA Normalized data
Array is Affymetrix Mouse 430_2
Name	Description	Empty Vector_1	Empty Vectro_2	Wapal shRNA #1 Rep 1	Wapal shRNA #1 Rep 2	Wapal shRNA #2 Rep 1	Wapal shRNA #2 Rep 2	Smc3 shRNA#1 Rep1	Smc3 shRNA#1 rep2	Smc3 shRNA#2 Rep1	Smc3 shRNA#2 Rep2
1415670_at	coatomer protein complex, subunit gamma, Copg	297.489	335.403	216.542	298.675	241.127	295.866	232.061	213.568	220.052	209.262
1415671_at	ATPase, H+ transporting, lysosomal V0 subunit D1, Atp6v0d1	1124.79	1276.61	1215.56	1227.98	1135.21	1412.89	931.097	880.96	860.413	838.411
1415672_at	golgi autoantigen, golgin subfamily a, 7, Golga7	2783.49	2752.97	2863.62	2587.83	2713.71	2599.42	1570.85	1583.22	1465.18	1475.58
1415673_at	phosphoserine phosphatase, Psph	822.857	897.71	800.968	825.181	695.78	856.444	408.148	394.047	335.951	363.212
1415674_a_at	trafficking protein particle complex 4, Trappc4	868.32	781.938	925.684	848.36	866.497	892.142	416.943	418.627	512.103	504.766
1415675_at	dolichol-phosphate (beta-D) mannosyltransferase 2, Dpm2	513.939	483.589	400.362	355.811	412.983	366.473	201.676	215.819	314.507	306.101
1415676_a_at	proteasome (prosome, macropain) subunit, beta type 5, Psmb5	4457.83	4691.32	4590.14	4453.44	4500.25	4650.87	2387.31	2244	2452.87	2436.46
1415677_at	dehydrogenase/reductase (SDR family) member 1, Dhrs1	234.805	241.987	161.402	184.82	126.661	193.989	134.607	122.859	86.6603	89.5372
1415678_at	protein phosphatase 1A, magnesium dependent, alpha isoform, Ppm1a	1197.68	1276.72	1437.14	1199.14	1378.14	1185.92	832.544	794.14	659.984	716.448
1415679_at	presenilin enhancer 2 homolog (C. elegans) /// similar to presenilin enhancer 2 homolog, LOC100042305 /// LOC100046705 /// Psenen	1874.16	1671.08	2064.31	1702.3	2200.23	1704.7	1039.69	1024.98	1214.13	1160.59
1415680_at	anaphase promoting complex subunit 1, Anapc1	624.022	768.028	654.435	648.786	659.449	710.553	379.96	352.098	460.834	400.872
1415681_at	mitochondrial ribosomal protein L43, Mrpl43	1513.8	1438.92	1393.02	1401.01	1255.84	1528.54	723.962	703.762	792.751	777.569
1415682_at	exportin 7, Xpo7	226.489	236.602	255.478	219.311	218.091	212.618	158.779	164.116	171.051	166.727
1415683_at	N-myristoyltransferase 1, Nmt1	3044.26	3342.88	3057.04	3602.8	2884.25	3634.54	1803.62	1656.17	1938.63	1864.96
1415684_at	autophagy-related 5 (yeast), Atg5	505.056	451.264	487.228	422.18	437.636	423.623	289.909	275.96	225.96	265.538
1415685_at	mitochondrial translational initiation factor 2, Mtif2	965.258	959.533	1043.95	1022.76	882.207	989.252	501.8	560.072	588.588	689.385
1415686_at	RAB14, member RAS oncogene family, Rab14	355.632	429.793	403.551	413.209	349.116	401.805	325.485	315.882	267.196	263.27
1415687_a_at	prosaposin, Psap	608.811	651.811	470.988	579.369	556.368	543.358	398.734	411.615	506.809	434.248
1415688_at	ubiquitin-conjugating enzyme E2G 1 (UBC7 homolog, C. elegans), Ube2g1	1913.29	2161.84	2255.15	2173.45	2228.44	2087.88	1319.44	1270.42	1160.47	1144.99
1415689_s_at	zinc finger with KRAB and SCAN domains 3, Zkscan3	324.378	326.589	315.481	322.732	302.059	362.62	237.78	222.39	228.458	242.349
1415690_at	mitochondrial ribosomal protein L27 /// predicted gene, EG622268, EG622268 /// Mrpl27	1647.95	1390.59	1562.69	1367.58	1505.89	1436	627.063	642.66	797.029	814.265
1415691_at	discs, large homolog 1 (Drosophila) /// similar to Discs, large homolog 1 (Drosophila), Dlg1 /// LOC100047603	1098.95	1259.52	1176.48	1159.93	1164.45	1195.17	807.416	772.201	772.602	742.991
1415692_s_at	calnexin, Canx	6614.4	5946.87	6211.95	5792.65	6340.75	5500.02	3496.73	3803.84	4297.44	4140.4
1415693_at	Der1-like domain family, member 1, Derl1	288.631	264.576	220.415	259.974	238.9	240.811	162.505	168.756	230.144	211.101
1415694_at	tryptophanyl-tRNA synthetase, Wars	101.226	123.669	80.1423	94.3682	85.2138	105.936	53.7413	46.2158	65.0382	67.9106
1415695_at	proteasome (prosome, macropain) subunit, alpha type 1, Psma1	3260.08	3020.21	3074.65	3073.46	3073.97	2963.05	1854.93	1877.22	1857.67	1874.46
1415696_at	SAR1 gene homolog A (S. cerevisiae), Sar1a	1268.62	1159.29	1180.03	1089.98	1122.98	1089.82	622.264	647.497	710.794	737.176
1415697_at	GTPase activating protein (SH3 domain) binding protein 2, G3bp2	2559.05	2455.7	1887.65	1940.35	1938.72	1948.49	785.856	783.803	1234.82	1180.74
1415698_at	golgi membrane protein 1, Golm1	1568.21	1489.62	2016.32	1616.05	2089.31	1612.38	1030.43	1059.68	1023.32	1064.8
1415699_a_at	G protein pathway suppressor 1, Gps1	1646.64	1665.6	1645.46	1498.52	1500.56	1516.2	971.932	932.679	1000.74	1009.7
1415700_a_at	signal sequence receptor, gamma, Ssr3	3101.78	2798.43	3182.34	2693.48	3418.11	2485.44	1665.63	1804.67	1541	1478.2
1415701_x_at	ribosomal protein L23, Rpl23	19335.8	19233.4	19671.3	19501.1	19694.6	18965.1	11968.9	12025	11978.7	12073.8
1415702_a_at	C-terminal binding protein 1 /// similar to CtBP1 protein, Ctbp1 /// LOC100045360	720.355	783.024	747.112	639.969	687.089	673.056	462.208	432.754	509.635	498.158
1415703_at	HECT, UBA and WWE domain containing 1, Huwe1	953.123	1069.83	830.217	940.188	890.061	790.622	635.372	659.3	759.487	588.927
1415704_a_at	carnitine deficiency-associated gene expressed in ventricle 3, Cdv3	3612.3	3948.39	3411.4	4152.78	3321.02	3952.25	2316.35	2118.64	2021.23	2002.3
1415705_at	RIKEN cDNA 9130011J15 gene, 9130011J15Rik	290.803	266.089	325.11	261.184	303.866	279.089	185.995	189.97	158.818	162.794
1415706_at	coatomer protein complex subunit alpha, Copa	1232.31	1410.3	1015.58	1213.98	1027.98	1324.14	876.422	827.794	905.696	797.449
1415707_at	anaphase promoting complex subunit 2, Anapc2	378.213	468.131	307.753	380.841	307.874	423.54	319.057	288.816	327.901	308.639
1415708_at	taurine upregulated gene 1, Tug1	1851.52	1837.44	2117.39	1998.65	2301.3	1962.6	1039.04	1146.86	1137.06	1152.29
1415709_s_at	golgi-specific brefeldin A-resistance factor 1, Gbf1	140.132	189.432	125.916	175.446	150.813	148.811	113.589	106.816	145.127	125.994
1415710_at	COX18 cytochrome c oxidase assembly homolog (S. cerevisiae), Cox18	849.098	914.144	787.093	857.409	769.273	817.504	433.346	428.623	395.948	368.64
1415711_at	ADP-ribosylation factor guanine nucleotide-exchange factor 1(brefeldin A-inhibited), Arfgef1	663.057	750.137	770.126	864.922	726.159	864.591	584.601	538.932	452.531	458.952
1415712_at	zinc finger, RAN-binding domain containing 1, Zranb1	338.345	287.579	383.284	308.799	330.914	274.956	245.217	224.748	196.862	203.498
1415713_a_at	DEAD (Asp-Glu-Ala-Asp) box polypeptide 24, Ddx24	722.771	735.498	554.478	630.568	544.34	660.623	378.578	373.004	425.813	440.225
1415714_a_at	RIKEN cDNA 2610209M04 gene, 2610209M04Rik	1206.89	1267.04	1437.9	1244.99	1380.14	1313.22	767.701	744.823	679.284	808.513
1415715_at	transmembrane protein 129, Tmem129	99.19	92.8728	110.274	83.131	104.569	73.3577	70.1653	70.505	102.627	101.966
1415716_a_at	ribosomal protein S27, Rps27	14519.4	14446	15703.3	14508.7	14816.7	14594.9	8898.96	9012.05	8082.77	8643.3
1415717_at	RIKEN cDNA 4931406I20 gene, 4931406I20Rik	377.541	391.922	347.856	367.915	359.814	307.537	216.366	205.201	207.035	209.307
1415718_at	SAP30-like /// similar to SAP30-like, LOC100044471 /// Sap30l	728.584	794.685	749.977	695.862	645.017	656.882	471.342	469.003	397.622	389.46
1415719_s_at	armadillo repeat containing 1, Armc1	898.623	762.81	797.209	729.476	789.173	704.187	428.131	392.73	404.907	442.176
1415720_s_at	MAD2L1 binding protein, Mad2l1bp	293.23	306.673	246.572	316.346	217.622	301.037	167.358	162.295	178.537	177.038
1415721_a_at	RIKEN cDNA 1200013P24 gene, 1200013P24Rik	248.035	244.336	167.484	175.756	169.425	185.431	115.96	136.473	144.129	124.531
1415722_a_at	Vps20-associated 1 homolog (S. cerevisiae), Vta1	997.609	1026.94	974.26	910.933	864.353	932.81	562.376	553.83	638.63	632.634
1415723_at	eukaryotic translation initiation factor 5, Eif5	3102.45	3133.15	3297.32	3394.9	3215.47	3349.63	1744.47	1826.56	1289.29	1285.46
1415724_a_at	cell division cycle 42 homolog (S. cerevisiae), Cdc42	1379.02	1389.26	1329.22	1396.82	1243.06	1370.79	805.377	835.412	820.679	756.149
1415725_at	RRN3 RNA polymerase I transcription factor homolog (yeast), Rrn3	922.471	1085.2	913.694	845.474	866.629	899.589	440.127	383.641	399.875	440.127
1415726_at	ankyrin repeat domain 17, Ankrd17	493.026	618.96	591.55	640.293	543.571	676.119	491.607	462.636	468.791	427.682
1415727_at	apolipoprotein A-I binding protein, Apoa1bp	752.861	779.951	861.044	764.5	759.59	869.717	503.964	522.394	447.084	484.949
1415728_at	poly(A) binding protein, nuclear 1, Pabpn1	856.905	792.757	719.535	707.669	669.691	633.019	399.96	419.627	456.55	418.938
1415729_at	3-phosphoinositide dependent protein kinase-1, Pdpk1	788.219	940.449	686.394	802.659	623.093	845.36	477.361	477.767	402.396	398.416
1415730_at	RIKEN cDNA 5730453I16 gene, 5730453I16Rik	742.994	728.056	640.381	628.249	569.036	579.391	392.794	355.75	404.395	368.667
1415731_at	angel homolog 2 (Drosophila), Angel2	336.234	305.047	303.428	274.174	254.772	279.923	175.711	156.046	189.083	202.96
1415732_at	HLA-B associated transcript 5, Bat5	158.424	140.346	128.098	154.306	149.3	159.2	85.909	89.8457	74.6928	77.6794
1415733_a_at	RIKEN cDNA 1110019J04 gene, 1110019J04Rik	5084.9	4589.26	4893.34	4100.16	4984.17	4447.94	2505.18	2427.01	2719.28	3020.43
1415734_at	RAB7, member RAS oncogene family, Rab7	671.199	783.51	678.523	693.26	715.182	761.798	419.388	403.545	428.747	421.435
1415735_at	damage specific DNA binding protein 1, Ddb1	1765.36	2166.1	1468.4	1931.67	1436.51	2102.23	1348.52	1183.67	1002.57	874.344
1415736_at	prefoldin 5, Pfdn5	2309.73	2259.62	2898.64	2464.06	2684.25	2599.17	1252.08	1217.71	1087.46	1173.24
1415737_at	riboflavin kinase, Rfk	468.011	487.958	385.218	386.422	337.859	422.838	341.458	325.984	319.627	331.935
1415738_at	thioredoxin domain containing 12 (endoplasmic reticulum), Txndc12	576.675	619.057	741.023	623.5	764.973	656.323	414.821	422.731	420.861	464.496
1415739_at	RNA binding motif protein 42, Rbm42	499.685	532.628	342.888	393.49	344.918	397.503	221.844	196.122	271.126	242.076
1415740_at	protease (prosome, macropain) 26S subunit, ATPase 5, Psmc5	3257.71	3315.97	2718.84	2772.08	2844.23	2914.79	1536.38	1483.52	1871.52	1737.63
1415741_at	transmembrane protein 165, Tmem165	2438.21	2417.97	2600.15	2687.6	2645.07	2416.59	1450.22	1442.74	1425.02	1460.96
1415742_at	ancient ubiquitous protein, Aup1	117.365	118.582	105.569	97.5408	106.455	127.679	90.5374	75.8625	87.2749	88.1952
1415743_at	histone deacetylase 5, Hdac5	144.559	202.417	158.234	162.748	146.97	187.367	185.729	156.26	100.095	99.5619
1415744_at	H2-K region expressed gene 2, H2-Ke2	3356.62	3290.82	3300.71	3048.19	3225.64	3002.59	1466.54	1473.18	1559.13	1486.36
1415745_a_at	Down syndrome critical region gene 3, Dscr3	294.192	335.972	298.644	335.196	277.047	331.144	164.094	154.294	205.038	211.872
1415746_at	capicua homolog (Drosophila), Cic	121.053	122.589	116.754	107.755	102.123	90.4663	100.471	97.2794	106.294	89.2156
1415747_s_at	RIO kinase 3 (yeast), Riok3	970.517	993.212	969.337	1163.56	911.373	1105.29	788.831	833.2	748.46	757.534
1415748_a_at	dynactin 5, Dctn5	498.415	413.053	401.1	396.362	357.422	370.679	231.923	238.162	309.867	308.526
1415749_a_at	Ras-related GTP binding C, Rragc	599.166	627.336	535.724	535.516	498.162	517.063	374.602	382.325	490.262	485.831
1415750_at	transducin (beta)-like 3, Tbl3	244.083	259.965	206.863	199.65	173.38	248.089	137.742	137.627	167.406	156.127
1415751_at	heterochromatin protein 1, binding protein 3, Hp1bp3	482.81	492.312	520.901	565.974	487.375	566.456	337.142	354.413	392.289	390.159
1415752_at	cDNA sequence BC031181, BC031181	1605.28	1461.54	1613.13	1494.85	1690.68	1366.7	767.578	770.735	992.743	1045.17
1415753_at	DNA segment, Chr 10, Brigham & Women's Genetics 1364 expressed, D10Bwg1364e	604.287	630.087	634.086	518.763	568.523	597.5	341.941	324.232	364.78	349.874
1415754_at	polymerase (RNA) II (DNA directed) polypeptide F, Polr2f	3075.94	2761.59	3046.78	2519.75	2940.1	2669.56	1530.43	1488.55	1601.03	1576.69
1415755_a_at	ubiquitin-conjugating enzyme E2 variant 1, Ube2v1	628.88	709.549	514.156	571.761	527.256	614.05	334.296	331.436	434.015	425.678
1415756_a_at	SNAP-associated protein, Snapin	604.048	520.475	554.545	459.976	530.478	434.395	393.234	341.391	278.077	256.701
1415757_at	golgi-specific brefeldin A-resistance factor 1, Gbf1	66.9901	82.9775	69.1085	79.6122	73.9883	71.2479	60.0617	53.7937	80.9992	60.6042
1415758_at	furry homolog-like (Drosophila), Fryl	334.885	356.075	242.223	208.257	216.917	237.526	146.587	168.796	208.495	171.83
1415759_a_at	hepatitis B virus x interacting protein, Hbxip	1606.44	1473.57	1786.69	1622.98	1819.3	1574.33	820.103	773.588	838.978	882.099
1415760_s_at	ATX1 (antioxidant protein 1) homolog 1 (yeast), Atox1	2495.97	2355.19	2324.09	2236.66	2271.08	2292.19	1290.66	1284.42	1179.96	1101.22
1415761_at	mitochondrial ribosomal protein L52, Mrpl52	1279.2	1132.1	1358.48	1056	1351.22	982.345	512.738	503.942	548.21	547.738
1415762_x_at	mitochondrial ribosomal protein L52, Mrpl52	1525.76	1319.29	1571.55	1163.79	1510.65	1204.84	645.341	634.318	700.559	683.276
1415763_a_at	RIKEN cDNA 2510006D16 gene, 2510006D16Rik	1077.71	1002.68	992.644	851.304	923.929	874.32	535.96	536.912	581.884	673.807
1415764_at	zinc finger CCCH type containing 11A, Zc3h11a	3907.51	3600.08	3495.86	3480.1	3505.44	3152.56	2099.76	2034.91	2496.84	2249
1415765_at	heterogeneous nuclear ribonucleoprotein U-like 2, Hnrpul2	271.462	450.857	221.068	320.233	235.866	300.113	249.294	240.627	186.794	163.523
1415766_at	SEC22 vesicle trafficking protein homolog B (S. cerevisiae), Sec22b	176.947	181.33	141.665	158.181	130.428	150.777	139.531	144.357	109.655	109.474
1415767_at	YTH domain family 1, Ythdf1	2165.22	2044.61	1638.09	1727.95	1717.9	1660.6	1038.52	1043.87	1125.8	1042.43
1415768_a_at	ubiquitin-conjugating enzyme E2R 2, Ube2r2	522.58	542.582	457.701	370.126	421.922	327.049	386.651	377.591	391.484	356.797
1415769_at	itchy, E3 ubiquitin protein ligase, Itch	808.541	808.652	920.013	869.99	904.68	793.978	555.704	543.081	560.638	538.702
1415770_at	WD repeat domain 6, Wdr6	591.703	716.269	350.533	439.769	396.691	391.875	252.035	239.677	352.38	340.063
1415771_at	nucleolin, Ncl	15642.6	15671	14499.3	14974.6	15163.2	14385.1	7557.38	7652.25	8275.88	7918.28
1415772_at	nucleolin, Ncl	2303.18	1847.19	1392.74	1467.87	1516.03	1493.85	751.857	751.38	823.675	805.946
1415773_at	nucleolin, Ncl	5521.71	5241.68	5190.86	5061.26	5319.04	4752.05	2346.24	2365.79	2482.21	2359.94
1415774_at	elongation protein 2 homolog (S. cerevisiae), Elp2	253.811	258.96	209.874	233.811	214.135	239.997	171.828	151.24	154.237	160.388
1415775_at	retinoblastoma binding protein 7, Rbbp7	6034.25	6098.04	6743.8	6342.11	6717.83	6066.63	3569.53	3495.18	4308.13	4139.22
1415776_at	aldehyde dehydrogenase family 3, subfamily A2, Aldh3a2	95.3352	119.465	132.482	146.589	106.366	145.943	93.6887	83.492	72.9534	70.2223
1415777_at	pancreatic lipase related protein 1, Pnliprp1	11.0709	10.7738	9.69005	12.3501	9.37569	12.778	6.81994	6.63644	6.13274	6.57026
1415778_at	mortality factor 4 like 2, Morf4l2	7612.03	7451.12	7544.63	7668.64	7751.2	7591.97	4335.54	4250.98	4235.51	4396.37
1415779_s_at	actin, gamma, cytoplasmic 1, Actg1	8943.56	9373.58	8032.07	9046.72	8350.55	8926.37	5248.82	5227.57	5621.12	5443.46
1415780_a_at	armadillo repeat containing, X-linked 2, Armcx2	251.92	311.422	250.39	488.863	269.824	568.95	344.618	321.964	279.424	311.337
1415781_a_at	SMT3 suppressor of mif two 3 homolog 2 (yeast) /// similar to SMT3B protein /// similar to SMT3 suppressor of mif two 3 homolog 2 (S. cerevisiae) /// hypothetical protein LOC100044181 /// similar to Chain B, Crystal Structure Of Sumo-3-Modified Thymine-Dna Glycosylase, LOC100043459 /// LOC100044181 /// LOC100045245 /// LOC100046167 /// LOC672381 /// LOC675440 /// Sumo2	15667.4	14810.4	15561.5	14627.8	16107.3	14171.3	8321.5	8745.45	8781.76	8925.1
1415782_at	SMT3 suppressor of mif two 3 homolog 2 (yeast) /// similar to SMT3B protein /// similar to SMT3 suppressor of mif two 3 homolog 2 (S. cerevisiae) /// hypothetical protein LOC100044181 /// similar to Chain B, Crystal Structure Of Sumo-3-Modified Thymine-Dna Glycosylase, LOC100043459 /// LOC100044181 /// LOC100045245 /// LOC100046167 /// LOC672381 /// LOC675440 /// Sumo2	10130.2	9582.59	10160.7	9502.75	10426.6	9518.11	5521.6	5437.8	5337.79	5397.96
1415783_at	vacuolar protein sorting 35, Vps35	4024.53	3864.14	4168.84	4335.81	4240.01	4296.37	2274.71	2256.21	2154.3	2282.95
1415784_at	vacuolar protein sorting 35, Vps35	51.3904	47.7889	38.7181	39.5521	46.5539	54.3151	25.6474	23.8636	23.9696	23.4554
1415785_a_at	chaperonin subunit 8 (theta), Cct8	6403.74	6789.82	6298.22	6237.39	6263.73	5955.66	3855.34	3752.92	3631.95	3707.34
1415786_at	progastricsin (pepsinogen C), Pgc	12.7927	13.6426	11.9709	13.1322	10.2	11.8424	8.38567	7.48063	7.93481	7.59092
1415787_at	alpha glucosidase 2 alpha neutral subunit, Ganab	240.331	228.456	161.664	191.698	188.612	181.354	152.166	141.208	221.889	179.322
1415788_at	ubiquitin-like domain containing CTD phosphatase 1, Ublcp1	1133.21	1060.58	1160.23	941.115	1108.23	1010.97	610.837	588.884	620.402	679.667
1415789_a_at	ubiquitin-like domain containing CTD phosphatase 1 /// similar to ubiquitin-like domain containing CTD phosphatase 1, LOC100045709 /// Ublcp1	251.644	210.866	216.187	131.775	182.552	158.101	120.303	115.436	138.415	125.774
1415790_at	ubiquitin-like domain containing CTD phosphatase 1, Ublcp1	254.423	239.81	229.762	177.02	214.922	209.041	140.863	128.719	149.469	151.602
1415791_at	ring finger protein 34, Rnf34	701.744	748.335	881.749	758.573	953.581	734.328	468.967	436.709	485.784	475.109
1415792_at	RanBP-type and C3HC4-type zinc finger containing 1, Rbck1	256.986	276.022	264.978	243.309	211.204	272.629	194.793	173.647	131.68	134.243
1415793_at	pyridoxine 5'-phosphate oxidase, Pnpo	250.478	278.808	244.568	255.906	224.385	281.492	189.237	177.682	163.231	162.861
1415794_a_at	spindlin 1 /// similar to Spindlin 1, LOC100046080 /// Spin1	1534.3	1734.07	1536.42	1668.64	1334.12	1717.92	1111.34	1144.48	856.72	859.036
1415795_at	spindlin 1 /// similar to Spindlin 1, LOC100046080 /// Spin1	209.129	235.085	273.138	259.143	241.178	273.832	140.14	134.776	130.591	119.911
1415796_at	DAZ associated protein 2, Dazap2	769.536	888.778	792.116	924.577	776.478	947.847	507.287	454.429	382.182	336.072
1415797_at	discoidin domain receptor family, member 1, Ddr1	88.6998	91.5041	54.2558	96.1748	93.3109	67.1441	93.3766	96.6679	89.6752	93.6088
1415798_at	discoidin domain receptor family, member 1, Ddr1	30.4878	37.37	28.0655	29.903	36.4999	32.2086	25.8679	21.6488	28.3718	24.1814
1415799_at	WW domain binding protein 11, Wbp11	663.695	794.549	618.706	643.969	581.98	553.825	396.076	376.959	473.488	437.353
1415800_at	gap junction protein, alpha 1, Gja1	1845.71	1437.42	2073.44	1213.47	2535.09	933.901	1828.94	2135.73	1932.96	1754.89
1415801_at	gap junction protein, alpha 1, Gja1	53.7558	36.9021	50.9786	27.4726	74.3664	34.7794	53.8582	69.2882	58.2937	60.8022
1415802_at	solute carrier family 16 (monocarboxylic acid transporters), member 1, Slc16a1	3383.29	3229.86	3310.47	3281	3631.9	3222.48	1588.29	1695.46	1835.7	1908.39
1415803_at	chemokine (C-X3-C motif) ligand 1, Cx3cl1	37.2887	42.561	40.3546	48.0129	46.4187	50.1993	28.7981	34.4052	33.1291	31.0448
1415804_at	chemokine (C-X3-C motif) ligand 1, Cx3cl1	49.257	52.0339	55.2792	58.1693	58.3594	64.8062	27.5607	36.0663	34.3029	36.3699
1415805_at	colipase, pancreatic, Clps	33.1853	45.6694	42.8693	47.9846	47.289	52.6661	19.6504	17.3734	17.4095	15.6601
1415806_at	plasminogen activator, tissue, Plat	20.9705	24.9947	26.4993	31.4456	31.3384	30.4517	30.6723	30.9166	21.9779	22.8474
1415807_s_at	splicing factor, arginine/serine-rich 2 (SC-35), Sfrs2	1964.09	2073.53	1473.12	1546.77	1512.8	1792.22	927.689	793.69	956.544	922.349
1415808_at	trophoblast specific protein alpha, Tpbpa	9.32861	8.83835	9.06477	9.64232	10.3274	9.8135	6.06786	6.68489	6.44239	6.26255
1415809_at	trophoblast specific protein alpha, Tpbpa	6.49331	6.00271	7.27721	8.51413	7.77313	7.75362	4.63382	4.48644	4.8056	5.01255
1415810_at	ubiquitin-like, containing PHD and RING finger domains, 1, Uhrf1	1763.25	2094.83	1430.94	1593.06	1486.6	1633.32	754.332	729.898	1029.84	875.044
1415811_at	ubiquitin-like, containing PHD and RING finger domains, 1, Uhrf1	203.814	190.553	125.758	157.643	139.485	185.104	96.3997	80.1233	134.164	117.556
1415812_at	gelsolin, Gsn	40.048	43.0342	30.0919	49.2015	28.7285	60.7333	75.7892	64.7425	32.1282	33.1277
1415813_at	apoptosis inhibitor 5, Api5	1340.27	1430.37	1362.77	1136.36	1340.73	1294.17	785.168	764.919	717.127	773.894
1415814_at	ATPase, H+ transporting, lysosomal V1 subunit B2, Atp6v1b2	747.807	880.91	749.691	845.33	736.447	916.847	578.229	542.17	655.466	616.095
1415815_at	tripartite motif-containing 27, Trim27	12.2398	11.9345	12.8692	12.3011	13.0881	12.4177	8.72506	8.82306	8.22028	8.56767
1415816_at	chaperonin subunit 7 (eta), Cct7	4407.31	4818.26	4579.72	4940.04	4596.73	4954.23	2581.24	2419.91	2505.25	2452.58
1415817_s_at	chaperonin subunit 7 (eta), Cct7	2087.73	2304.55	2111.28	2234.82	2035.23	2097.14	1118.13	1026.57	1034.87	1014.22
1415818_at	annexin A6, Anxa6	70.1981	98.922	66.1575	78.6663	79.87	98.5753	89.6191	77.9522	63.5422	65.9604
1415819_a_at	protein phosphatase 2 (formerly 2A), regulatory subunit A (PR 65), alpha isoform, Ppp2r1a	312.898	404.248	313.874	372.004	341.411	425.978	263.46	233.63	228.702	226.394
1415820_x_at	non-POU-domain-containing, octamer binding protein, Nono	2489.89	2552.71	2196.62	2453.42	2219.06	2275	1521.78	1462.24	1353.97	1441.95
1415821_at	neuroplastin, Nptn	1322.8	1050.83	1140.57	1014.14	1305.28	921.958	555.13	562.404	795.783	785.608
1415822_at	stearoyl-Coenzyme A desaturase 2, Scd2	3994.84	4256.17	3462.2	4488.49	4298.64	4256.95	2172.43	2391.64	3043.86	2865.43
1415823_at	stearoyl-Coenzyme A desaturase 2, Scd2	285.778	304.182	245.507	311.68	285.418	285.947	139.111	156.23	218.76	199.988
1415824_at	stearoyl-Coenzyme A desaturase 2, Scd2	21.4353	19.6026	14.2241	18.7555	18.6789	23.3885	13.5194	12.4494	19.8702	13.5931
1415825_s_at	casein kinase 1, delta, Csnk1d	234.26	242.783	180.748	201.946	173.189	182.173	140.556	139.418	133.664	128.188
1415826_at	ATPase, H+ transporting, lysosomal V1 subunit H, Atp6v1h	1705.24	1796.36	1784.78	1710.54	1775.29	1675.47	1183.46	1039.36	1018.98	1073.01
1415827_a_at	DNA segment, Chr 3, University of California at Los Angeles 1, D3Ucla1	1527.53	1422.18	1865.79	1392.55	1830.64	1377.29	739.162	771.555	777.638	811.129
1415828_a_at	DNA segment, Chr 3, University of California at Los Angeles 1, D3Ucla1	1595.9	1466.49	1780.09	1673.03	1852.11	1705.14	714.475	655.42	680.382	708.672
1415829_at	lamin B receptor, Lbr	4635.5	4741.36	5491.09	5283.57	5798.07	4958.2	3007.56	3180.09	2977.52	2954.7
1415830_at	origin recognition complex, subunit 5-like (S. cerevisiae), Orc5l	1909.84	1764.44	2123.37	1887.38	1930.58	1813.94	1151.4	1138.13	1099.13	1233.78
1415831_at	proteasome (prosome, macropain) 26S subunit, non-ATPase, 2, Psmd2	3470.78	4191.53	2950.58	3883.54	3089.32	3969.63	2237.46	2144.63	2227.97	2128.29
1415832_at	angiotensin II receptor, type 2, Agtr2	6.6363	6.5057	5.80356	6.44308	6.96044	7.53764	4.46536	4.22577	4.88553	4.70833
1415833_x_at	ribosomal protein S29 /// similar to 40S ribosomal protein S29, LOC629957 /// LOC637599 /// Rps29	22329.9	22500.5	22010.1	21836.7	22097.1	21719.2	13758.5	13719.1	14108.1	14048.2
1415834_at	dual specificity phosphatase 6, Dusp6	696.316	626.641	879.637	708.625	906.907	679.01	416.44	413.593	542.519	451.867
1415835_at	prolactin family 3, subfamily b, member 1, Prl3b1	6.45672	6.38824	6.60698	5.93857	6.67177	5.98384	3.96638	4.40553	4.48892	4.36203
1415836_at	aldehyde dehydrogenase 18 family, member A1, Aldh18a1	45.9498	54.122	42.7622	43.2785	41.75	56.9984	32.6653	34.5333	29.7842	31.0931
1415837_at	kallikrein 1, Klk1	260.705	223.014	333.649	365.861	341.279	364.345	114.96	128.945	65.4195	76.5871
1415838_at	serine incorporator 1, Serinc1	1229.29	1027.64	1361.24	1294.58	1369.13	1172.89	753.571	810.722	983.734	1031.65
1415839_a_at	nucleophosmin 1, Npm1	17670.9	16841.2	17371.1	16731.2	17268.4	16346.7	9620.69	10136.3	10143.3	10116.6
1415840_at	ELOVL family member 5, elongation of long chain fatty acids (yeast), Elovl5	2355.8	2301.22	2263.92	2037.07	2369.56	1962.99	1069.66	1133.38	1384.96	1294.74
1415841_at	dynein cytoplasmic 1 intermediate chain 2, Dync1i2	986.14	1030.49	1028.74	1087.99	906.545	989.137	681.934	659.127	597.22	578.876
1415842_at	G protein beta subunit-like, Gbl	76.3109	72.5121	62.0116	76.8272	68.4185	68.6109	34.0404	38.7259	40.8774	43.6231
1415843_at	G protein beta subunit-like, Gbl	55.8018	48.9162	54.9136	50.7873	50.6045	39.9233	29.6486	28.2003	31.1879	27.316
1415844_at	synaptotagmin IV, Syt4	10.6833	8.97125	13.9314	12.7178	14.2847	11.3234	8.60895	9.27978	8.11338	9.44699
1415845_at	synaptotagmin IV, Syt4	63.1381	47.9247	83.0777	82.053	84.7033	65.7052	51.1777	49.4938	33.1973	37.4605
1415846_a_at	lactate dehydrogenase C, Ldhc	40.8218	49.4735	35.189	43.3361	30.8595	54.4339	73.4604	68.5594	20.1195	26.8035
1415847_at	lactate dehydrogenase C, Ldhc	107.746	138.032	105.679	151.374	98.6266	157.511	159.068	144.643	65.8529	84.5342
1415848_at	prolactin family 3, subfamily d, member 1, Prl3d1	58.6099	59.9677	65.176	71.2543	53.0337	60.6237	26.5867	27.6636	30.8623	29.0253
1415849_s_at	stathmin 1, Stmn1	7735.63	8307.78	7704.29	8560.48	7859.93	8603.2	4567.1	4292.55	4787.39	4713.47
1415850_at	RAS p21 protein activator 3, Rasa3	88.0599	118.68	103.218	114.286	95.5555	113.636	53.5998	54.1936	51.0609	50.7052
1415851_a_at	inosine 5'-phosphate dehydrogenase 2, Impdh2	7435.59	7810.31	6893.36	6691.37	6615.41	7002.8	3773.8	3729.24	3876.15	3841.6
1415852_at	inosine 5'-phosphate dehydrogenase 2, Impdh2	7234.49	7686.32	6937.67	6816.24	6763.8	7440.88	3705.23	3716.15	3821.32	3848.34
1415853_at	differentially expressed in FDCP 8, Def8	273.443	229.283	222.121	228.031	244.126	231.811	149.703	161.527	159.889	162.792
1415854_at	kit ligand, Kitl	10.1441	10.0542	11.4755	8.94081	10.1159	11.2747	6.55163	5.91261	6.30378	5.90273
1415855_at	kit ligand, Kitl	88.5612	65.8379	60.2974	60.6777	66.6359	66.6858	31.3546	30.7589	36.1385	38.854
1415856_at	embigin, Emb	444.719	434.037	654.139	504.514	744.309	521.017	511.457	518.05	476.865	481.914
1415857_at	embigin, Emb	921.026	825.718	1415.44	1086.78	1599.79	1064.95	1002.54	1055.43	933.84	959.251
1415858_at	eukaryotic translation initiation factor 3, subunit C, Eif3c	4821.04	5152.96	3947.26	4570.06	4012.92	4646.75	2646.96	2451.34	2463.65	2249.34
1415859_at	eukaryotic translation initiation factor 3, subunit C, Eif3c	3302.61	3510.34	2818.81	2963.86	2651.23	3322.74	2098.49	1659.25	1892.87	1616.1
1415860_at	karyopherin (importin) alpha 2 /// similar to nuclear pore-targeting complex component of 58 kDa, Kpna2 /// LOC100039592 /// LOC100043906	9111.93	9007.95	9551.6	9543.04	9630.31	9073.14	5414.24	5416.62	5606.02	5555.79
1415861_at	tyrosinase-related protein 1, Tyrp1	8.99684	8.16135	8.61392	9.52878	9.16492	9.41064	6.40248	7.57635	7.40814	6.24806
1415862_at	tyrosinase-related protein 1, Tyrp1	9.22741	9.3691	9.76499	8.95164	9.83191	8.60183	6.12629	6.19676	6.26112	6.16061
1415863_at	eukaryotic translation initiation factor 4, gamma 2, Eif4g2	7683.08	7526.09	4316.64	6691.28	4135.45	6182.8	3767.28	3803.68	4499.45	4330.26
1415864_at	2,3-bisphosphoglycerate mutase, Bpgm	195.472	213.966	186.196	198.518	189.93	194.958	131.42	129.294	123.073	128.294
1415865_s_at	2,3-bisphosphoglycerate mutase, Bpgm	300.161	289.635	262.488	264.864	269.433	290.366	184.444	189.344	179.049	197.921
1415866_at	unc-45 homolog A (C. elegans), Unc45a	93.9034	98.529	68.0887	66.6394	69.6893	104.927	71.1095	66.4482	76.2849	77.2937
1415867_at	chaperonin subunit 4 (delta), Cct4	7712.45	8127.27	7289.15	7741.06	7112.65	7811.37	4547.8	4547.59	4043.16	4119.01
1415868_at	chaperonin subunit 4 (delta), Cct4	58.6812	55.2682	41.7669	39.1606	47.3152	34.9103	34.2289	34.1275	39.9465	34.1277
1415869_a_at	tripartite motif-containing 28, Trim28	4416.52	4809.07	2678.21	3547.5	2838.7	3776.09	1941.97	1845.57	2434.09	2189.67
1415870_at	calumenin, Calu	2243.05	2039.14	2141.31	1837.16	2141.54	1903.44	1299.46	1229.7	1071.15	1131.5
1415871_at	transforming growth factor, beta induced, Tgfbi	99.3141	123.396	84.0104	187.161	96.0549	194.375	91.1163	93.5186	52.701	47.5413
1415872_at	heterogeneous nuclear ribonucleoprotein H1, Hnrph1	6404.12	5767.71	5206.74	5301.42	5471.43	5140.76	3340.79	3396.73	3496.58	3292.79
1415873_a_at	ARP1 actin-related protein 1 homolog A (yeast), Actr1a	250.146	308.128	250.174	240.589	229.956	244.589	186.316	162.445	185.831	181.757
1415874_at	sprouty homolog 1 (Drosophila) /// similar to sprouty 1, LOC100046643 /// Spry1	113.611	134.849	148.033	134.078	113.618	138.7	72.4604	69.8754	71.9321	69.127
1415875_at	RIKEN cDNA 3010003L21 gene, 3010003L21Rik	34.5366	32.294	29.7609	31.8667	32.9097	39.64	16.7392	18.5428	16.7876	18.5567
1415876_a_at	ribosomal protein S26 /// similar to ribosomal protein S26, LOC100042812 /// LOC100047845 /// Rps26	17518.7	17217.6	17663.2	17628.4	17187.3	16887.5	10029.5	10190.7	9436.02	9490.28
1415877_at	dihydropyrimidinase-like 3, Dpysl3	107.088	151.088	58.811	145.176	80.5331	153.318	185.847	145.552	99.5374	82.8376
1415878_at	ribonucleotide reductase M1, Rrm1	1926.94	2002.72	1724.88	2046.83	1701.48	1890.01	1082.8	1025.08	1080.76	1013.96
1415879_a_at	ribosomal protein, large P2, Rplp2	21468.2	21594.2	21479.4	21112.9	20889.9	21152	14028.9	14130.5	13965.5	14060.3
1415880_a_at	lysosomal-associated membrane protein 1, Lamp1	3486.19	3365.57	3575.5	3093.26	3686.8	2857.66	1675.94	1723.23	2653.65	2541.7
1415881_at	growth hormone inducible transmembrane protein, Ghitm	1270.51	1259.14	1428.43	1432.29	1301.92	1474.71	694.724	700.739	594.51	647.301
1415882_at	growth hormone inducible transmembrane protein, Ghitm	1434.42	1441.88	1819.97	1770.96	1760.56	1640.11	907.82	904.754	822.172	884.135
1415883_a_at	elastase 3, pancreatic, Ela3	21.1407	19.0425	18.3908	20.5021	19.6142	19.3473	14.3895	15.5853	13.7145	14.0369
1415884_at	elastase 3, pancreatic, Ela3	65.789	70.8111	74.5819	94.2053	75.3286	75.1269	49.5772	54.5933	59.2937	50.9604
1415885_at	chromogranin B, Chgb	10.8767	18.6428	12.1653	15.1693	14.6157	13.6911	13.1833	11.2398	11.9407	11.5723
1415886_at	SH2 domain containing 3C, Sh2d3c	59.7466	66.9847	67.9912	76.1279	63.4725	74.7404	43.3364	38.5945	32.2472	36.6509
1415887_at	Trk-fused gene, Tfg	935.059	948.489	812.432	939.124	828.875	940.547	574.232	542.316	660.307	641.728
1415888_at	hepatoma-derived growth factor, Hdgf	2190.52	2440.62	2211.92	2219.4	2255.53	2323.06	1381.69	1283.85	1259.28	1279.51
1415889_a_at	heat shock protein 90, beta (Grp94), member 1, Hsp90b1	5362.68	4975.02	6134.07	5647.09	6269.07	5214.59	2931.9	3249.71	3156.54	3275.93
1415890_at	3'-phosphoadenosine 5'-phosphosulfate synthase 1, Papss1	150.795	204.66	158.452	218.843	148.785	257.673	199.414	176.112	86.9662	90.4317
1415891_at	succinate-CoA ligase, GDP-forming, alpha subunit, Suclg1	1084.9	1153.45	1061.36	1084.49	1077.03	1160.96	617.414	583.557	608.038	622.077
1415892_at	sphingosine phosphate lyase 1, Sgpl1	299.574	266.26	226.819	223.969	219.064	221.085	169.108	157.794	196.751	195.292
1415893_at	sphingosine phosphate lyase 1, Sgpl1	24.0963	26.0142	31.0784	29.7658	25.4549	27.4795	19.6674	19.9547	24.9156	27.9658
1415894_at	ectonucleotide pyrophosphatase/phosphodiesterase 2, Enpp2	24.7323	24.3514	41.2397	38.3739	36.8498	32.2498	23.9474	17.2759	19.5176	17.6681
1415895_at	small nuclear ribonucleoprotein N /// SNRPN upstream reading frame, Snrpn /// Snurf	2552.59	2405.9	2953.83	3067.17	3117.02	3176.28	2013.02	1977.63	1883.33	2032.44
1415896_x_at	small nuclear ribonucleoprotein N /// SNRPN upstream reading frame, Snrpn /// Snurf	2072.56	2301.69	2293.16	2544.35	2769.28	2754.66	1688.07	1658.31	1503.33	1634.21
1415897_a_at	microsomal glutathione S-transferase 1, Mgst1	138.786	146.474	225.322	306.202	260.984	278.166	257.865	273.259	121.065	143.641
1415898_at	microsomal glutathione S-transferase 1, Mgst1	6.27828	7.62318	8.48517	8.53668	7.70437	8.22736	4.47624	6.09098	4.45365	5.74953
1415899_at	Jun-B oncogene, Junb	59.4232	62.2002	51.3079	37.9412	53.0337	67.4379	64.9606	49.7241	46.4725	43.386
1415900_a_at	kit oncogene, Kit	17.13	17.8833	16.8018	16.053	16.0031	19.958	13.2477	13.7511	16.0464	15.7973
1415901_at	procollagen-lysine, 2-oxoglutarate 5-dioxygenase 3, Plod3	173.504	154.253	126.558	145.446	175.432	167.122	113.234	101.69	110.841	111.171
1415902_at	aldehyde dehydrogenase family 7, member A1, Aldh7a1	10.6017	12.5086	12.5486	13.5172	12.5746	11.4032	8.80715	9.43827	10.2109	10.8226
1415903_at	solute carrier family 38, member 1, Slc38a1	223.514	206.648	217.585	191.2	248.323	196.872	143.193	136.599	140.115	120.96
1415904_at	lipoprotein lipase, Lpl	862.089	867.969	719.628	855.17	719.318	854.33	355.594	347.151	334.048	327.567
1415905_at	regenerating islet-derived 1, Reg1	17.7212	15.0707	20.557	18.5671	24.3299	20.2901	8.67599	10.3036	10.2513	10.6454
1415906_at	thymosin, beta 4, X chromosome, Tmsb4x	7124.04	6558.73	8512.76	8379.33	8862.9	8512.42	3748.41	3794.58	3542.72	3731.05
1415907_at	cyclin D3, Ccnd3	897.071	914.815	518.778	652.811	527.824	638.63	222.961	201.803	288.399	285.032
1415908_at	testis-specific protein, Y-encoded-like 1, Tspyl1	700.456	706.29	559.184	565.013	535.413	520.268	401.714	433.876	322.918	335.809
1415909_at	stress-induced phosphoprotein 1, Stip1	1058.7	1281.48	1008.94	1137.78	1004.34	1243.67	654.632	588.26	582.96	536.111
1415910_s_at	cytokine induced apoptosis inhibitor 1, Ciapin1	1953.93	2053.1	1917.45	1978.7	1933.88	1965.76	1052.78	1017.63	1130.54	1098.19
1415911_at	imprinted and ancient, Impact	661.52	649.157	921.922	353.415	931.674	344.027	670.96	659.729	521.294	527.613
1415912_a_at	ribosomal protein S13 /// predicted gene, EG625298 /// similar to ribosomal protein S13, EG625298 /// LOC100039924 /// LOC100044992 /// LOC100048340 /// LOC637251 /// Rps13	12839.7	12874.8	12075.6	12197.7	11997.9	12474.1	7363.93	7436.62	7215.31	7138.65
1415913_at	ribosomal protein S13 /// predicted gene, EG625298 /// similar to ribosomal protein S13 /// similar to Rps13 protein, EG625298 /// LOC100039924 /// LOC100044992 /// LOC100048340 /// LOC100048495 /// LOC637251 /// LOC668239 /// Rps13	216.633	171.401	163.529	120.704	137.84	126.114	82.4305	80.4604	89.9604	89.7348
1415914_at	heterogeneous nuclear ribonucleoprotein A/B, Hnrpab	8454.6	9020.7	7985.92	8068.7	8480.08	7733.51	4528.08	4461.03	4880.23	4746.31
1415915_at	DEAD (Asp-Glu-Ala-Asp) box polypeptide 1, Ddx1	3312.41	3434.23	3024.65	3282.65	2934.75	3217.02	1950.67	1962	1791.62	1900.42
1415916_a_at	methylenetetrahydrofolate dehydrogenase (NADP+ dependent), methenyltetrahydrofolate cyclohydrolase, formyltetrahydrofolate synthase, Mthfd1	3419.39	4020.92	3174.14	3673.41	3063.7	3790.16	2032.9	1963.96	2082.22	1970.09
1415917_at	methylenetetrahydrofolate dehydrogenase (NADP+ dependent), methenyltetrahydrofolate cyclohydrolase, formyltetrahydrofolate synthase, Mthfd1	1716.58	2078.37	1654.27	1717.24	1524.66	1983.91	1181.44	1058.49	1174.26	1142.3
1415918_a_at	triosephosphate isomerase 1, Tpi1	2989.26	4498.1	4401.79	5835.72	4310.01	6481.86	3394.15	2889.73	2005.47	2502.67
1415919_at	neural proliferation, differentiation and control gene 1, Npdc1	110.398	134.907	126.838	123.573	116.453	132.029	102.96	89.9054	68.4954	72.617
1415920_at	cleavage stimulation factor, 3' pre-RNA subunit 2, tau, Cstf2t	1345.62	1335.66	1106.98	1259.13	1152.06	1237.53	809.298	813.1	784.792	709.259
1415921_a_at	tumor necrosis factor receptor superfamily, member 19, Tnfrsf19	12.078	12.707	12.0535	11.9409	12.5963	17.869	11.2166	10.9826	11.3856	12.3453
1415922_s_at	MARCKS-like 1, Marcksl1	1079.81	1196.48	914.943	783.478	905.1	828.607	512.049	430.436	483.852	514.542
1415923_at	necdin, Ndn	285.156	267.393	234.241	232.2	245.202	260.593	177.876	187.156	224.611	199.46
1415924_at	transition protein 1, Tnp1	6.43651	6.21361	7.31241	7.52882	7.07617	8.50418	4.3925	4.68062	5.37962	4.17751
1415925_a_at	nucleoporin 62, Nup62	2032.22	2178.61	1599.93	1910.29	1609.68	1899.24	981.074	901.686	977.245	957.465
1415926_at	nucleoporin 62, Nup62	1515.89	1656.73	1220.81	1423.3	1269.45	1373.22	864.627	791.84	857.304	800.595
1415927_at	actin, alpha, cardiac /// similar to alpha-actin (AA 27-375), Actc1 /// LOC100048431	24.445	17.9312	17.9632	21.1135	21.2593	22.1475	14.779	13.5155	14.0982	14.8792
1415928_a_at	microtubule-associated protein 1 light chain 3 beta, Map1lc3b	1188.63	1216.6	1090.09	1068.38	969.693	1068.14	629.743	686.009	785.871	762.134
1415929_at	microtubule-associated protein 1 light chain 3 beta, Map1lc3b	539.385	583.917	559.667	539.716	526.571	614.144	346.397	339.271	414.181	387.353
1415930_a_at	microtubule-associated protein 1 light chain 3 beta, Map1lc3b	4440.78	4401.02	5627.86	4851.47	5093.11	4868.32	2612.82	2601.46	2272.83	2358.45
1415931_at	insulin-like growth factor 2, Igf2	8.0178	6.42637	7.82823	7.38923	7.33621	7.16082	4.97052	5.10639	5.37257	4.89121
1415932_x_at	ATPase, class II, type 9A, Atp9a	143.771	156.536	130.575	136.241	127.854	152.856	112.004	103.65	104.911	102.521
1415933_a_at	cytochrome c oxidase, subunit Va, Cox5a	10056.7	9549.43	9313.76	8703.68	9229.53	8247.56	4480.28	4657.78	5135.54	4808.01
1415934_at	COP9 (constitutive photomorphogenic) homolog, subunit 8 (Arabidopsis thaliana), Cops8	1135.2	1076.09	991.521	926.871	926.649	870.743	558.344	564.385	682.684	640.127
1415935_at	SPARC related modular calcium binding 2, Smoc2	8.12273	8.69622	8.5367	8.57435	10.0682	10.0279	7.03092	6.9448	6.46036	7.59184
1415936_at	breast cancer anti-estrogen resistance 3, Bcar3	186.201	242.05	281.071	240.634	233.439	255.616	185.255	161.96	112.148	101.927
1415937_s_at	programmed cell death 6 interacting protein, Pdcd6ip	45.0826	51.4539	32.0224	36.7943	46.8699	32.667	57.2937	49.7965	44.0129	40.6285
1415938_at	serine peptidase inhibitor, Kazal type 3, Spink3	1009.19	543.326	281.646	251.464	357.894	253.347	201.585	242.46	358.46	314.594
1415939_at	fibromodulin, Fmod	12.911	12.6701	16.5448	15.1097	17.5641	16.2914	7.8683	6.82289	8.06917	8.03349
1415940_at	zinc finger, AN1-type domain 2A, Zfand2a	326.765	261.227	353.942	285.754	329.014	317.3	161.68	161.249	237.54	219.184
1415941_s_at	zinc finger, AN1-type domain 2A, Zfand2a	181.35	166.533	170.205	148.216	183.873	146.807	88.832	93.271	112.412	120.59
1415942_at	ribosomal protein 10 /// predicted gene, EG234703 /// similar to laminin receptor homolog /// similar to QM protein, EG234703 /// LOC100041509 /// LOC100043346 /// LOC100043391 /// LOC100048223 /// LOC100048462 /// LOC665071 /// Rpl10	16471.2	16452.5	16614.1	17117	16936	16833.5	9779.13	10078.5	9891.39	9846.62
1415943_at	syndecan 1, Sdc1	260.003	299.422	274.361	238.768	283.559	212.284	140.999	152.21	145.114	136.062
1415944_at	syndecan 1, Sdc1	81.2979	99.7712	96.2125	97.694	101.478	90.0331	63.3965	70.543	61.2937	67.7151
1415945_at	minichromosome maintenance deficient 5, cell division cycle 46 (S. cerevisiae), Mcm5	1085.73	1234.28	821.046	966.837	754.307	1094.31	643.501	533.719	667.064	703.923
1415946_at	phosphatidylinositol glycan anchor biosynthesis, class Q, Pigq	221.139	267.718	236.685	227.459	218.711	210.293	146.838	144.579	166.713	160.211
1415947_at	pappalysin 2 /// cellular repressor of E1A-stimulated genes 1, Creg1 /// Pappa2	685.774	685.283	750.048	571.72	728.811	532.309	401.605	418.982	464.908	504.068
1415948_at	cellular repressor of E1A-stimulated genes 1, Creg1	169.181	148.362	130.768	142.31	114.229	137.678	94.3934	93.583	79.1167	86.3107
1415949_at	carboxypeptidase E /// similar to carboxypeptidase E, Cpe /// LOC100046434	286.287	281.613	119.619	130.228	123.142	127.694	115.96	117.226	132.508	130.228
1415950_a_at	phosphatidylethanolamine binding protein 1, Pebp1	2677.3	3019.68	2781.42	2554.82	2583.21	2905.11	1921.59	1747.2	1549.74	1714.77
1415951_at	FK506 binding protein 10, Fkbp10	50.9959	56.1688	53.1496	39.8568	45.4265	44.7665	31.879	35.9522	26.9044	31.0373
1415952_at	MAP/microtubule affinity-regulating kinase 2, Mark2	169.144	183.44	129.685	137.144	128.245	170.24	113.56	102.798	113.414	88.6539
1415953_s_at	MAP/microtubule affinity-regulating kinase 2, Mark2	91.9757	87.3128	104.533	119.645	126.125	109.967	70.4336	70.2937	92.3398	94.4885
1415954_at	protease, serine, 3 /// trypsin 4 /// protease, serine, 1 (trypsin 1) /// RIKEN cDNA 1810049H19 gene /// trypsin 10 /// predicted gene, EG436523, 1810049H19Rik /// EG436523 /// Prss1 /// Prss3 /// Try10 /// Try4	7.19967	6.94363	7.6661	9.2744	6.8803	7.59572	5.71212	5.01584	5.96372	5.31591
1415955_x_at	protamine 1, Prm1	74.3499	79.2222	87.6558	102.58	83.3697	93.1407	58.2937	59.1162	60.7262	50.5079
1415956_a_at	PCTAIRE-motif protein kinase 1, Pctk1	77.146	82.0422	101.437	70.4891	72.5846	89.394	54.9604	42.1032	45.1723	49.1945
1415957_a_at	ribosomal RNA processing 1 homolog (S. cerevisiae), Rrp1	499.939	569.888	375.459	443.249	368.472	532.6	388.697	325.574	311.238	260.127
1415958_at	solute carrier family 2 (facilitated glucose transporter), member 4, Slc2a4	41.5582	45.6573	54.6051	65.0994	61.3686	70.2574	34.2604	37.0638	33.995	36.6083
1415959_at	solute carrier family 2 (facilitated glucose transporter), member 4, Slc2a4	50.1066	51.5164	48.8447	54.6249	53.5534	62.2145	37.291	28.2065	32.2965	28.9646
1415960_at	myeloperoxidase, Mpo	19.8486	15.7939	18.8154	24.6624	23.3653	20.8797	9.79774	11.7523	14.157	13.8571
1415961_at	integral membrane protein 2C, Itm2c	996.644	976.132	1058.48	1157.84	1150.95	1184.06	856.627	894.575	606.313	637.488
1415962_at	eukaryotic translation initiation factor 3, subunit H, Eif3h	4329.07	4643.04	4687.53	4789.41	4427.2	5162.24	2899.03	2694.95	2423.69	2568.21
1415963_at	heterogeneous nuclear ribonucleoprotein H2, Hnrph2	1588.89	1434.68	1351.71	1185.52	1405.03	1176.41	820.049	831.739	856.741	839.127
1415964_at	stearoyl-Coenzyme A desaturase 1, Scd1	602.931	648.98	389.033	588.779	403.606	593.693	417.322	396.872	276.97	292.849
1415965_at	stearoyl-Coenzyme A desaturase 1, Scd1	171.267	177.526	115.311	161.389	141.159	157.316	79.0997	88.5431	64.9426	58.7337
1415966_a_at	NADH dehydrogenase (ubiquinone) flavoprotein 1, Ndufv1	2368.83	2600.63	2161.51	2286.55	2042.12	2339.94	1198.37	1259.45	1482.33	1475.59
1415967_at	NADH dehydrogenase (ubiquinone) flavoprotein 1, Ndufv1	2003.48	2262.26	1792.95	1947.49	1809.47	2141.25	1126.08	1073.93	1304.16	1265.86
1415968_a_at	kidney androgen regulated protein, Kap	50.0483	49.7877	50.0483	58.3907	64.3965	62.8109	25.8792	26.9173	27.8003	27.4491
1415969_s_at	kidney androgen regulated protein, Kap	8.10198	7.96026	10.4273	9.67685	9.27229	8.84587	5.18916	5.10311	4.48573	4.40206
1415970_at	cytochrome c oxidase, subunit VIc, Cox6c	8967.82	8892.91	6049.96	9357.3	5875.83	9431.65	5336.02	5428.68	5037.21	5274.55
1415971_at	myristoylated alanine rich protein kinase C substrate, Marcks	461.904	606.658	466.064	504.279	525.145	475.619	608.031	624.077	570.93	482.236
1415972_at	myristoylated alanine rich protein kinase C substrate, Marcks	113.381	145.626	102.189	92.5331	99.1591	90.7208	124.386	102.624	97.7538	88.9332
1415973_at	myristoylated alanine rich protein kinase C substrate, Marcks	114.254	162.412	119.113	129.977	142.532	155.47	162.294	168.922	111.295	94.5531
1415974_at	mitogen-activated protein kinase kinase 2, Map2k2	651.422	715.271	572.547	560.392	589.222	601.56	304.532	282.46	339.593	343.184
1415975_at	calcium regulated heat stable protein 1, Carhsp1	194.971	204.608	182.188	219.311	151.262	235.062	144.539	130.527	94.3562	117.805
1415976_a_at	calcium regulated heat stable protein 1 /// similar to calcium-regulated heat-stable protein (24kD), Carhsp1 /// LOC100046246	585.884	628.525	613.866	693.288	620.205	713.307	328.627	332.022	233.076	258.269
1415977_at	myo-inositol 1-phosphate synthase A1, Isyna1	413.077	506.584	249.811	283.951	286.729	345.376	252.838	211.448	204.279	204.67
1415978_at	tubulin, beta 3, Tubb3	206.901	184.952	42.9553	122.858	54.6	138.431	88.9661	75.6454	76.7664	71.421
1415979_x_at	ribosomal protein L7, Rpl7	16133.8	15741.3	16130.8	16174.8	16319.4	15891.8	8848.87	9220.88	9078.69	8959.85
1415980_at	ATP synthase, H+ transporting, mitochondrial F0 complex, subunit c (subunit 9), isoform 2, Atp5g2	3938.77	4197.88	4356.12	4584.79	4329.7	4675.32	2818.22	2645.46	2256.42	2246.84
1415981_at	HERPUD family member 2, Herpud2	176.709	222.866	189.557	173.755	165.99	192.173	168.96	170.878	183.494	182.391
1415982_at	HERPUD family member 2, Herpud2	87.8903	101.547	83.8615	82.3937	79.0385	86.8812	87.8611	76.9638	80.9272	79.8388
1415983_at	lymphocyte cytosolic protein 1, Lcp1	7.46925	6.85823	7.96828	8.11772	9.18829	7.5815	5.28707	4.98956	4.08266	4.02787
1415984_at	acyl-Coenzyme A dehydrogenase, medium chain, Acadm	3549.95	3746.57	3420.15	3480.62	3320.32	3502.75	1781.18	1732.21	1655.59	1587.09
1415985_at	splicing factor 3b, subunit 3, Sf3b3	777.228	843.209	552.569	618.581	581.497	648.811	392.685	353.139	393.826	421.524
1415986_at	chloride channel 4-2, Clcn4-2	34.3792	41.463	41.0142	38.4862	38.1242	35.012	33.3966	33.1277	34.3575	34.8369
1415987_at	high density lipoprotein (HDL) binding protein, Hdlbp	695.133	744.309	778.769	748.4	789.444	797.86	401.447	368.332	389.026	363.547
1415988_at	high density lipoprotein (HDL) binding protein, Hdlbp	242.097	245.509	242.852	212.703	213.516	246.3	208.899	156.069	178.282	155.229
1415989_at	vascular cell adhesion molecule 1, Vcam1	19.6054	19.9069	18.453	21.8966	21.2269	18.2639	12.3909	14.4257	13.1777	12.8601
1415990_at	voltage-dependent anion channel 2, Vdac2	6155.37	6479.03	6555.58	5953.89	6100.72	6423.13	3416.79	3395.28	3610.83	3513.13
1415991_a_at	kelch domain containing 3, Klhdc3	2038.98	2045.66	2103.06	2084.92	1977.9	2196.22	1474.86	1377.61	1330.42	1320.61
1415992_at	phosphatidylinositol glycan anchor biosynthesis, class O, Pigo	177.704	182.228	148.528	144.978	136.977	150.507	132.158	126.329	131.828	141.49
1415993_at	squalene epoxidase, Sqle	853.426	832.279	872.306	849.724	907.089	806.356	508.146	563.039	530.419	515.762
1415994_at	cytochrome P450, family 2, subfamily e, polypeptide 1, Cyp2e1	14.0132	14.911	14.8729	16.0436	18.5785	22.2235	6.809	8.72514	7.39878	6.7175
1415995_at	caspase 6, Casp6	107.755	148.052	209.444	152.221	151.811	180.508	203.23	186.613	87.9163	102.508
1415996_at	thioredoxin interacting protein, Txnip	1063.1	1332.76	1316.89	2263.89	1165.83	2261.24	1440.44	1492.15	948.707	935.185
1415997_at	thioredoxin interacting protein, Txnip	219.856	235.899	236.034	421.384	202.177	480.088	302.35	261.105	182.523	189.168
1415998_at	voltage-dependent anion channel 1, Vdac1	3583.71	4208.85	3044.12	3990.6	3103.62	4308.06	2269.26	2051.13	1735.13	1705.17
1415999_at	hairy/enhancer-of-split related with YRPW motif 1, Hey1	52.6988	63.0331	73.4108	85.5938	73.3509	93.7736	48.4604	52.5726	39.4604	39.9342
1416000_a_at	peroxiredoxin 1, Prdx1	12653.6	12474.3	12996.1	12968.7	13104.2	12942.8	7350.71	7315.31	7575.8	7876.7
1416001_a_at	coactosin-like 1 (Dictyostelium), Cotl1	319.444	390.93	324.935	395.54	331.644	374.619	245.959	232.548	225.58	206.656
1416002_x_at	coactosin-like 1 (Dictyostelium), Cotl1	118.204	187.473	112.626	119.876	128.941	128.197	123.027	103.294	93.6011	93.7296
1416003_at	claudin 11, Cldn11	6.17527	6.10798	6.67977	7.09347	7.05613	6.86355	4.75061	4.62416	5.00209	5.54845
1416004_at	tyrosine 3-monooxygenase/tryptophan 5-monooxygenase activation protein, eta polypeptide, Ywhah	1952.01	2025.85	1827.22	1855.92	1910.7	1875.21	1059.06	1028.04	1115.33	1062.42
1416005_at	protease (prosome, macropain) 26S subunit, ATPase 1, Psmc1	1926.16	1850.54	1592.17	1487.89	1489.26	1495.99	999.255	982.83	905.994	802.716
1416006_at	midkine, Mdk	549.565	675.24	696.32	609.054	731.117	639.678	718.627	624.627	591.105	647.217
1416007_at	special AT-rich sequence binding protein 1, Satb1	45.444	47.3525	51.3093	42.1251	58.9776	44.4352	34.6164	30.7294	54.2846	45.0428
1416008_at	special AT-rich sequence binding protein 1, Satb1	70.6922	81.4069	87.5855	78.8265	86.7536	76.4424	46.0753	50.0416	70.6708	60.8744
1416009_at	tetraspanin 3, Tspan3	1224.39	1166.17	1252.34	1097.26	1263.43	1060.12	788.96	829.531	868.142	920.018
1416010_a_at	EH-domain containing 1, Ehd1	898.651	1079.35	814.358	890.183	826.611	892.684	488.426	492.164	374.794	335.338
1416011_x_at	EH-domain containing 1, Ehd1	520.815	600.38	535.544	535.436	494.359	565.138	306.43	308.591	258.127	244.294
1416012_at	EH-domain containing 1, Ehd1	74.6881	63.6779	57.7457	59.2424	65.6992	63.4059	52.6878	52.0332	43.995	45.0729
1416013_at	phospholipase D family, member 3, Pld3	240.576	246.197	200.21	223.249	226.508	223.516	201.016	172.859	179.866	166.938
1416014_at	ATP-binding cassette, sub-family E (OABP), member 1, Abce1	2225.47	1857.64	2327.75	1980.23	2017.76	2064.74	1053.27	1060.49	941.319	997.989
1416015_s_at	ATP-binding cassette, sub-family E (OABP), member 1, Abce1	3163.36	2985.71	3222.73	2920.56	2961.51	2944.79	1625.88	1670.46	1480.15	1560.45
1416016_at	transporter 1, ATP-binding cassette, sub-family B (MDR/TAP), Tap1	53.9793	65.945	64.4422	74.4945	63.3679	66.2412	117.842	121.96	52.2879	54.9955
1416017_at	coatomer protein complex, subunit gamma, Copg	81.4438	87.8995	65.0892	91.307	75.8982	79.033	60.4345	54.7937	67.4962	67.95
1416018_at	down-regulator of transcription 1, Dr1	754.616	694.308	754.212	665.715	676.436	554.42	372.819	406.199	375.59	366.127
1416019_at	down-regulator of transcription 1, Dr1	170.016	142.964	151.341	125.323	128.114	132.65	65.7418	74.562	91.261	84.6674
1416020_a_at	ATP synthase, H+ transporting, mitochondrial F0 complex, subunit c (subunit 9), isoform 1 /// similar to ATP synthase, H+ transporting, mitochondrial F0 complex, subunit c (subunit 9), isoform 1, Atp5g1 /// LOC100041835	5998.29	5477.91	6086.44	5093.52	5953.41	5130.28	2438.1	2444.96	3110.97	3087.12
1416021_a_at	fatty acid binding protein 5, epidermal /// similar to Fatty acid binding protein 5, epidermal, Fabp5 /// LOC620603	4031.78	3634.72	3500.79	3579.55	3638.16	3654.17	1957.52	1994.46	1540.57	1683.36
1416022_at	fatty acid binding protein 5, epidermal, Fabp5	1097.84	988.844	940.803	882.397	880.895	928.861	581.294	555.728	401.139	419.523
1416023_at	fatty acid binding protein 3, muscle and heart, Fabp3	1618.89	2219.99	3197.07	2520.98	2537.76	2546.36	2124.79	1769.26	996.599	1002.6
1416024_x_at	chaperonin subunit 3 (gamma), Cct3	8311.54	8556.34	7673.76	8049.21	7683.37	8173.42	4240.29	4246	4317.09	4114.87
1416025_at	fibrinogen, gamma polypeptide, Fgg	19.1139	19.8371	15.3533	22.4271	18.8377	19.1808	13.1066	16.871	11.5321	12.3719
1416026_a_at	ribosomal protein L12, Rpl12	15560.6	15701.4	15801.2	15405.9	15552.7	16010.5	9618.43	9340.56	8315.83	8608.27
1416027_at	programmed cell death 6, Pdcd6	2066.98	1808.74	1879.21	1773.05	1746.18	1860.57	950.727	937.681	902.304	909.809
1416028_a_at	hematological and neurological expressed sequence 1, Hn1	1207.83	1380.99	1568.9	1465.95	1508.3	1563.26	829.331	755.645	881.394	859.757
1416029_at	Kruppel-like factor 10, Klf10	401.951	628.211	384.343	633.442	345.526	700.305	372.847	350.784	255.56	254.428
1416030_a_at	minichromosome maintenance deficient 7 (S. cerevisiae), Mcm7	2218.28	2663.6	2162.17	2237.7	2061.56	2458.46	1359.34	1173.19	1177.56	1099.06
1416031_s_at	minichromosome maintenance deficient 7 (S. cerevisiae), Mcm7	1861.51	2183.03	1799.43	1880.13	1731.52	1898.03	1068.81	965.217	963.856	906.199
1416032_at	transmembrane protein 109, Tmem109	72.6984	68.051	43.18	52.0572	41.3299	68.8189	39.8107	40.3771	43.1516	45.663
1416033_at	transmembrane protein 109, Tmem109	20.8181	19.4171	19.5057	20.1726	14.5214	18.4938	18.4746	16.5543	15.0891	19.3447
1416034_at	CD24a antigen /// predicted gene, EG621324, Cd24a /// EG621324	503.059	552.17	586.694	617.478	634.776	623.757	501.616	506.952	475.744	530.533
1416035_at	hypoxia inducible factor 1, alpha subunit, Hif1a	223.129	236.551	225.358	230.774	206.627	155.654	110.324	115.298	123.091	114.333
1416036_at	FK506 binding protein 1a, Fkbp1a	1728.97	1892.95	1641.68	1711.14	1707.1	1787	1072.01	1023.83	1159.25	1089.92
1416037_a_at	chaperonin subunit 2 (beta), Cct2	7898.89	8317.33	7561.5	7560.69	7264.21	7724.1	4427.09	4422.99	4168.45	4044.87
1416038_at	staphylococcal nuclease and tudor domain containing 1, Snd1	369.525	379.373	264.534	347.249	299.165	362.144	330.927	282.364	256.15	235.575
1416039_x_at	cysteine rich protein 61, Cyr61	106.404	115.415	116.422	79.5018	124.654	81.7024	107.908	114.984	79.6471	71.3048
1416040_at	lipase, gastric, Lipf	10.5561	12.0863	9.77881	10.6561	10.2254	9.89317	6.99263	7.59175	7.06597	5.51372
1416041_at	serum/glucocorticoid regulated kinase 1, Sgk1	2729.07	2903.99	1977.42	2723.61	1729.06	2639.13	1442.49	1539.84	730.304	628.494
1416042_s_at	nuclear autoantigenic sperm protein (histone-binding), Nasp	6031.09	6179.83	6195.46	6329.97	6132.94	6218.29	3182.7	2970.93	3632.04	3536.69
1416043_at	nuclear autoantigenic sperm protein (histone-binding), Nasp	889.422	1025.53	924.089	1001.27	977.901	1081.83	486.539	426.928	522.92	510.881
1416044_at	flightless I homolog (Drosophila), Flii	216.936	312.441	199.665	236.074	171.132	254.513	240.784	200.873	210.46	186.764
1416045_a_at	SWI/SNF related, matrix associated, actin dependent regulator of chromatin, subfamily b, member 1, Smarcb1	525.435	607.734	422.339	449.378	434.531	501.116	303.645	275.896	309.81	302.245
1416046_a_at	fucosidase, alpha-L- 2, plasma, Fuca2	46.4225	50.1006	74.3322	69.4315	79.5706	65.6416	44.2994	38.0581	41.257	53.1067
1416047_at	fucosidase, alpha-L- 2, plasma, Fuca2	8.10155	8.5618	9.73025	8.49711	8.91239	8.82792	4.85944	4.7867	5.10739	5.13551
1416048_at	polyhomeotic-like 2 (Drosophila), Phc2	161.716	168.563	156.712	146.166	158.984	169.414	108.289	101.481	94.627	93.627
1416049_at	glycine decarboxylase, Gldc	510.788	738.397	586.998	615.351	507.103	633.862	533.403	552.172	386.518	389.46
1416050_a_at	scavenger receptor class B, member 1, Scarb1	123.06	158.271	125.463	149.07	148.872	150.178	106.127	124.781	89.4786	100.299
1416051_at	complement component 2 (within H-2S), C2	33.0058	33.0124	31.2273	46.0063	36.3034	42.1859	30.2095	31.9985	25.3455	28.8979
1416052_at	phosphoribosyl pyrophosphate synthetase 1, Prps1	2576.73	2792.52	3253.81	3319.08	2930.6	3338.4	1675.39	1676.83	1408.69	1411.95
1416053_at	leucine rich repeat protein 1, neuronal, Lrrn1	9.66576	10.6	12.5925	10.6	12.8371	13.2076	7.09555	6.8325	6.29446	8.30856
1416054_at	ribosomal protein S5, Rps5	17339.3	16970.3	17421.4	17343.3	17575.5	17591.1	10530.1	10558.5	10025.1	10256.3
1416055_at	amylase 2, pancreatic /// RIKEN cDNA 1810008N23 gene /// amylase 2-2, pancreatic /// amylase 2-1, pancreatic /// predicted gene, OTTMUSG00000022462 /// similar to Amylase 2, pancreatic, 1810008N23Rik /// Amy2 /// Amy2-1 /// Amy2-2 /// LOC100043684 /// LOC100043686 /// LOC100043688 /// OTTMUSG00000022462	7.70959	7.54497	7.71316	7.32551	7.70959	6.95726	4.67259	4.9529	5.32505	5.79854
1416056_a_at	NADH dehydrogenase (ubiquinone) 1 beta subcomplex, 11, Ndufb11	6293.58	6167.61	7491.5	7096.99	7529.43	7205.15	3897.29	3852.58	3453.11	3864.27
1416057_at	NADH dehydrogenase (ubiquinone) 1 beta subcomplex, 11, Ndufb11	4365.41	4521.95	5596.76	5405.18	5389.84	5791.71	2998.85	2966.1	2651.89	2857.89
1416058_s_at	ATP synthase, H+ transporting, mitochondrial F1 complex, gamma polypeptide 1, Atp5c1	8714.34	8361.95	9032.63	8659.03	8954.26	8466.1	4555.06	4531.65	4500.52	4656.53
1416059_at	SEC23B (S. cerevisiae) /// similar to SEC23B, LOC100048726 /// Sec23b	1949.75	1848.53	1435.67	1711.36	1546.01	1755.81	1141.89	1023.3	1096.5	986.028
1416060_at	TBC1 domain family, member 15, Tbc1d15	1863.64	1842.38	1597.86	1890.98	1441.06	1667.77	1293.99	1223.9	960.663	982.559
1416061_at	TBC1 domain family, member 15, Tbc1d15	935.643	906.935	969.245	1000.6	991.188	935.893	566.259	546.415	472.071	506.013
1416062_at	TBC1 domain family, member 15, Tbc1d15	100.742	91.4316	91.2292	103.447	90.7434	102.321	72.8062	69.3104	54.0611	56.7721
1416063_x_at	CEA-related cell adhesion molecule 11, Ceacam11	5.84108	6.50691	5.47581	5.09257	5.86345	5.82883	3.95891	3.67883	4.07136	4.11024
1416064_a_at	heat shock protein 5, Hspa5	8422.24	7949.91	7543.92	8254.87	8536.18	7700.15	4628.78	4487.59	5111.46	4872.74
1416065_a_at	ankyrin repeat domain 10, Ankrd10	1743.24	1699.35	1635.95	1342.69	1459.15	1272.2	828.882	909.627	729.704	810.765
1416066_at	CD9 antigen, Cd9	4677.53	4419.75	4522.62	4510.41	4609.13	4371.21	2157.89	2327.98	2050.46	2029.6
1416067_at	interferon-related developmental regulator 1, Ifrd1	1495.09	1379.78	1337.68	1469.7	1341.01	1346.71	790.49	773.938	935.491	926.049
1416068_at	lysyl-tRNA synthetase /// similar to lysyl-tRNA synthetase, Kars /// LOC631033	2472.1	2818.02	2212.44	2458.87	2247.05	2890.72	1334.67	1303.36	1469.44	1390.01
1416069_at	phosphofructokinase, platelet, Pfkp	1796.83	2823.27	2518.15	3747.31	2287.77	4103.18	2123.45	1893.6	891.799	1054.72
1416070_a_at	DEAD (Asp-Glu-Ala-Asp) box polypeptide 18, Ddx18	2792.59	2863.73	2398.49	2383.36	2353.58	2450.6	1373.22	1343.67	1245.42	1251.96
1416071_at	DEAD (Asp-Glu-Ala-Asp) box polypeptide 18, Ddx18	3111.31	3069.63	2666.37	2794.83	2747.15	2869.01	1492.33	1478.01	1489.46	1441.23
1416072_at	CD34 antigen, Cd34	30.03	27.3537	17.6294	21.7597	13.2077	24.0104	27.6051	24.8145	23.1608	27.2445
1416073_a_at	nucleoporin 85, Nup85	1632.08	1866.15	1357.27	1310.51	1238.25	1524.09	996.099	961.778	991.584	1026.79
1416074_a_at	ribosomal protein L28 /// similar to ribosomal protein L28, LOC100039731 /// LOC100042670 /// LOC100047349 /// LOC100048222 /// Rpl28	13739.3	14399	14305	14473	13733.3	14597	8862.81	9026.48	8660.24	8656.18
1416075_at	salvador homolog 1 (Drosophila) /// similar to WW45 protein, LOC100048168 /// Sav1	120.434	145.835	156.645	138.777	158.506	147.2	85.4021	93.6983	65.4125	78.4604
1416076_at	cyclin B1, related sequence 1 /// cyclin B1 /// predicted gene, EG434175 /// similar to cyclin B1, Ccnb1 /// Ccnb1-rs1 /// EG434175 /// LOC667005	3502.81	3742.5	4461.23	4068.68	4289.05	4020.69	2458.84	2206.11	1946.17	1978.03
1416077_at	adrenomedullin, Adm	13.7544	28.6658	38.3676	208.033	60.3495	303.773	270.853	190.968	26.5383	50.3262
1416078_s_at	v-raf-leukemia viral oncogene 1, Raf1	825.203	797.428	758.872	772.71	742.295	800.689	455.756	442.267	463.059	437.277
1416079_a_at	actin related protein 2/3 complex, subunit 1A, Arpc1a	681.144	690.635	648.136	566.416	577.052	624.335	486.522	460.841	437.861	423.593
1416080_at	a disintegrin and metallopeptidase domain 15 (metargidin), Adam15	39.9941	35.0457	33.9259	38.9433	35.1337	32.3582	26.6539	28.0067	27.8003	28.8867
1416081_at	MAD homolog 1 (Drosophila), Smad1	108.904	112.937	116.555	99.3449	117.978	101.383	75.2175	57.4289	65.5453	54.2937
1416082_at	RAB1, member RAS oncogene family, Rab1	5494.62	5316.8	5206.12	4948.5	4782.15	4951.08	2593.04	2566.19	2973.54	2978.83
1416083_at	zinc finger, AN1-type domain 5 /// similar to zinc finger protein ZNF216, LOC100047896 /// Zfand5	1052.54	1055.84	1012.11	1125.61	1072.95	952.124	543.221	546.383	570.253	519.127
1416084_at	zinc finger, AN1-type domain 5 /// similar to zinc finger protein ZNF216, LOC100047896 /// Zfand5	282.337	274.725	315.978	351.585	277.908	295.259	157.23	148.804	176.12	170.064
1416085_s_at	zinc finger, AN1-type domain 5 /// similar to zinc finger protein ZNF216, LOC100047896 /// Zfand5	1044.47	1079.97	1320.07	1270.4	1234.06	1239.08	595.794	505.881	663.557	672.96
1416086_at	protein-tyrosine sulfotransferase 2, Tpst2	231.455	234.446	211.311	202.3	208.927	179.468	144.907	124.517	119.464	132.507
1416087_at	adaptor protein complex AP-1, sigma 1, Ap1s1	427.966	449.033	449.189	400.826	436.067	445.598	233.688	232.127	254.958	264.115
1416088_a_at	ribosomal protein S15 /// similar to insulinoma protein (rig), LOC100046223 /// Rps15	13647.5	13552.2	14353.4	14112.7	13770	14513.9	8431.64	8127.12	7533.96	7798.29
1416089_at	ribosomal protein S15, Rps15	14174.7	14085.9	14370.6	14494.5	13988.5	14923	8174.18	7992.48	7662.73	7730.91
1416090_at	pyruvate dehydrogenase (lipoamide) beta /// similar to pyruvate dehydrogenase (lipoamide) beta, LOC100044400 /// Pdhb	2349.63	2450.1	2653.74	2838.92	2588.8	2713.81	1371.79	1311.04	1517.77	1495.63
1416091_at	microtubule-associated protein 4, Mtap4	289.489	362.24	217.513	316.977	213.683	290.366	214.362	187.267	206.138	184.065
1416092_a_at	microtubule-associated protein 4, Mtap4	388.687	551.018	344.808	421.236	304.081	414.868	263.095	219.708	245.024	234.976
1416093_a_at	mitochondrial ribosomal protein L20, Mrpl20	2479.07	2183.07	2572.89	2131.71	2431.42	2106.96	1004.78	990.065	1225.26	1371.1
1416094_at	a disintegrin and metallopeptidase domain 9 (meltrin gamma), Adam9	510.097	469.233	458.755	397.932	426.108	366.178	341.845	381.249	381.682	346.182
1416095_x_at	RIKEN cDNA 1110005A23 gene /// predicted gene, EG625193, 1110005A23Rik /// EG625193	4349.54	4091.74	4471.81	4096.58	4703.44	4182.92	2335.95	2320.25	2010.1	2135.15
1416096_at	expressed sequence AI413782, AI413782	393.357	384.736	371.282	362.588	362.588	336.806	218.49	209.519	251.69	246.7
1416097_at	leucine rich repeat containing 4, Lrrc4	25.6366	24.8515	30.1422	27.0738	29.8868	24.9433	21.6944	18.8647	21.3986	23.8235
1416098_at	synaptogyrin 3, Syngr3	63.242	69.5176	57.8626	65.9335	54.5367	69.0331	33.7213	34.1539	27.0859	34.0358
1416099_at	ribosomal protein L27 /// predicted gene, EG621100 /// similar to ribosomal protein L27, EG621100 /// LOC100039431 /// Rpl27	12808.9	12585.5	12421.8	12166.1	12507	12157.1	7254.38	7230.36	7338.2	7211.38
1416100_at	eukaryotic translation initiation factor 3, subunit D, Eif3d	4039.06	4719.26	3396.33	3914.67	3177.93	4461.83	2294.33	2180.26	2179.14	2222.55
1416101_a_at	histone cluster 1, H1c, Hist1h1c	305.465	276.868	373.353	408.922	343.145	445.127	316.162	317.794	346.46	353.238
1416102_at	tyrosine 3-monooxygenase/tryptophan 5-monooxygenase activation protein, zeta polypeptide, Ywhaz	2750.9	2971.14	2999.95	1518.84	2817.24	1623.1	1570.29	1528.27	1630.21	1550.74
1416103_at	tyrosine 3-monooxygenase/tryptophan 5-monooxygenase activation protein, zeta polypeptide, Ywhaz	593.813	601.2	550.933	311.105	509.875	331.532	361.832	334.23	325.861	320.595
1416104_at	mannose-P-dolichol utilization defect 1, Mpdu1	763.123	791.574	661.534	674.616	681.394	690.119	365.157	373.627	676.828	605.496
1416105_at	nicotinamide nucleotide transhydrogenase, Nnt	101.02	155.297	170.691	160.395	163.755	186.196	158.485	155.001	123.198	117.794
1416106_at	KTI12 homolog, chromatin associated (S. cerevisiae), Kti12	602.221	595.077	558.354	415.028	544.312	434.506	270.113	273.955	359.774	352.944
1416107_at	neuron specific gene family member 2, Nsg2	39.9392	53.8907	41.7396	70.9657	58.5648	65.8412	49.6721	42.6456	33.0506	31.1391
1416108_a_at	transmembrane emp24 domain containing 3, Tmed3	271.43	267.979	272.194	238.794	253.48	235.921	236.933	243.238	261.047	267.557
1416109_at	fucosidase, alpha-L- 1, tissue, Fuca1	584.012	618.427	751.643	526.156	614.599	559.037	388.349	425.856	359.526	384.633
1416110_at	solute carrier family 35, member A4, Slc35a4	140.345	135.83	104.441	132.478	139.978	123.325	66.3489	82.169	114.632	103.806
1416111_at	CD83 antigen, Cd83	8.6954	8.56152	8.36566	10.4621	8.40588	9.87355	7.70764	5.90491	5.60813	6.6031
1416112_at	cytochrome c oxidase, subunit VIIIa, Cox8a	4623.04	4490.57	4373.62	4454.49	4547.56	4200.97	2438.42	2374.41	2523.79	2409.13
1416113_at	FK506 binding protein 8, Fkbp8	315.174	330.127	325.311	306.089	311.408	352.566	191.518	166.833	195.965	195.649
1416114_at	SPARC-like 1 (mast9, hevin), Sparcl1	7.75625	8.29142	7.51619	7.72278	8.26515	7.75383	6.7295	4.8824	4.77532	5.16182
1416115_at	origin recognition complex, subunit 3-like (S. cerevisiae), Orc3l	769.316	820.2	829.77	740.534	756.347	797.128	498.577	461.992	387.854	445.517
1416116_at	origin recognition complex, subunit 3-like (S. cerevisiae), Orc3l	80.8539	65.1225	55.4829	53.3115	61.6664	49.8757	54.3196	45.947	49.1298	50.1667
1416117_at	origin recognition complex, subunit 3-like (S. cerevisiae), Orc3l	40.1062	49.0385	31.9886	43.7733	35.8969	42.7646	37.7143	28.4113	31.3605	31.3129
1416118_at	tripartite motif-containing 59 /// similar to mouse RING finger 1, LOC630539 /// Trim59	1656.2	1712.37	1775.03	1465.13	1695.56	1352.61	1023.91	1131.08	1087.48	988.749
1416119_at	thioredoxin 1, Txn1	9309.23	9349.72	9779.47	9694.1	9519.87	9827.93	5266.79	5083.77	4898.99	4957.37
1416120_at	ribonucleotide reductase M2, Rrm2	1163.81	1596.65	909.052	881.401	856.704	1024.32	808.402	779.572	707.06	617.196
1416121_at	lysyl oxidase, Lox	21.2799	18.4641	22.0099	24.8853	20.864	23.8857	11.9518	14.8861	13.2358	12.6098
1416122_at	cyclin D2, Ccnd2	178.696	174.405	40.4001	115.11	55.9222	128.733	61.1829	47.726	33.1277	36.8775
1416123_at	cyclin D2, Ccnd2	30.9128	29.1692	13.1202	16.1229	10.9987	12.3803	11.2148	11.3808	8.3387	10.1109
1416124_at	cyclin D2, Ccnd2	8.94275	10.8974	8.16757	9.87324	9.29192	8.54135	5.13272	4.91718	4.56791	4.43344
1416125_at	FK506 binding protein 5, Fkbp5	1233.81	1472.88	1316.48	1375.33	1281.89	1437.02	673.511	644.26	828.49	760.434
1416126_at	RNA polymerase 1-2, Rpo1-2	599.445	464.589	327.795	391.634	410.57	329.366	214.298	223.34	298.733	251.885
1416127_a_at	aspartyl aminopeptidase, Dnpep	1192.83	1492.5	1121.91	1363.23	1043.32	1454.15	872.339	760.343	563.794	577.877
1416128_at	tubulin, alpha 1C, Tuba1c	129.491	127.967	128.544	142.388	138.889	142.729	94.9143	92.9418	96.5916	91.0232
1416129_at	ERBB receptor feedback inhibitor 1, Errfi1	265.387	329.815	323.708	374.643	300.342	388.247	200.898	184.96	167.541	170.294
1416130_at	prion protein, Prnp	119.086	129.873	113.626	134.033	117.466	133.328	79.5102	82.7285	75.4604	72.2937
1416131_s_at	EFR3 homolog A (S. cerevisiae), Efr3a	684.005	697.697	687.089	585.953	638.148	589.652	473.627	509.921	466.794	448.576
1416132_at	EFR3 homolog A (S. cerevisiae), Efr3a	200.254	192.492	214.392	186.317	222.254	200.084	107.071	102.93	110.98	106.832
1416133_at	EFR3 homolog A (S. cerevisiae), Efr3a	664.365	661.454	648.975	655.664	644.803	677.51	520.742	518.165	506.458	494.73
1416134_at	amyloid beta (A4) precursor-like protein 1, Aplp1	91.5338	95.7675	85.6552	77.7553	100.982	80.4384	71.229	57.7024	65.9671	57.4752
1416135_at	apurinic/apyrimidinic endonuclease 1, Apex1	4755.46	4380.22	4511.25	4308.41	4634.19	4113.45	1883.94	1815.34	2195.53	2139.76
1416136_at	matrix metallopeptidase 2, Mmp2	47.6665	64.0148	37.2887	58.0637	45.4546	49.1756	107.53	103.431	58.3233	62.3649
1416137_at	annexin A7, Anxa7	88.7119	126.331	117.917	160.279	90.4332	149.967	104.435	102.06	64.4887	63.782
1416138_at	annexin A7, Anxa7	1000.25	1221.27	1325.52	1584.62	1160.12	1842.48	1018.03	905.099	580.697	611.78
1416139_at	regenerating islet-derived 2, Reg2	47.5037	44.7594	51.2535	47.1224	58.5313	49.4282	35.7571	36.1675	38.4095	33.5109
1416140_a_at	DEAH (Asp-Glu-Ala-His) box polypeptide 30, Dhx30	941.748	1208.1	847.176	983.088	828.087	1103.1	765.96	700.264	652.948	622.616
1416141_a_at	ribosomal protein S6 /// similar to ribosomal protein S6, LOC667739 /// Rps6	20906.4	20963.8	21031.1	21237.1	20919	21282.6	13164.7	13308.6	12793.5	12715.1
1416142_at	ribosomal protein S6, Rps6	521.104	430.755	435.585	383.822	392.461	405.329	252.513	246.334	301.55	301.577
1416143_at	ATP synthase, H+ transporting, mitochondrial F0 complex, subunit F /// similar to ATP synthase coupling factor 6, mitochondrial precursor (ATPase subunit F6), Atp5j /// LOC674583	5871.98	5546.94	5999.22	5475.44	5751.28	5441.92	2928.82	2980.76	2678.39	2809.49
1416144_a_at	DEAH (Asp-Glu-Ala-His) box polypeptide 15, Dhx15	4919.03	4666.94	5049.32	4779.12	5073.23	4061.73	2369.81	2513.83	2279.74	2210.33
1416145_at	DEAH (Asp-Glu-Ala-His) box polypeptide 15, Dhx15	5146.23	5329.36	5027.91	5330.39	5014.25	5204.64	2906.33	2968.53	2713.53	2644.07
1416146_at	heat shock protein 4, Hspa4	7330.69	8153.05	7174.14	7534.22	6840.49	8045.69	3862.04	3740.88	3674.83	3680.9
1416147_at	heat shock protein 4, Hspa4	346.368	397.609	172.645	199.811	153.238	202.219	204.444	212.807	218.738	181.997
1416148_at	lysosomal-associated protein transmembrane 4B, Laptm4b	1352.82	1465.85	1475.6	1311.26	1474.48	1254.83	980.92	1029.96	1125.74	1141.98
1416149_at	oligodendrocyte transcription factor 1, Olig1	17.3872	27.4144	27.8904	17.7986	25.8031	21.3103	16.379	12.4836	17.0303	12.5449
1416150_a_at	splicing factor, arginine/serine-rich 3 (SRp20), Sfrs3	6035.74	5903.68	6159.96	5565.15	5738.55	5513.97	3114.44	3212.53	2228.54	2387.14
1416151_at	splicing factor, arginine/serine-rich 3 (SRp20), Sfrs3	1318.68	1189.85	996.408	903.644	898.425	1022.53	668.295	663.12	355.167	326.943
1416152_a_at	splicing factor, arginine/serine-rich 3 (SRp20), Sfrs3	1989.33	1790.88	1649.01	1595.14	1627.29	1547.2	878.828	942.781	551.987	517.127
1416153_at	signal recognition particle 54a /// signal recognition particle 54b /// signal recognition particle 54C, Srp54a /// Srp54b /// Srp54c	2433.33	2403.91	2558.66	2548.67	2481.8	2614.74	1475.25	1495.73	1475.11	1552.11
1416154_at	signal recognition particle 54a /// signal recognition particle 54b, Srp54a /// Srp54b	20.759	21.6297	16.35	20.337	19.2438	21.4938	15.7254	12.654	11.6876	9.03537
1416155_at	high mobility group box 3, Hmgb3	407.685	399.565	514.936	487.361	483.337	468.517	276.566	272.993	380.822	401.761
1416156_at	vinculin, Vcl	842.919	877.221	857.571	792.357	941.7	769.471	565.599	579.627	694.671	592.575
1416157_at	vinculin, Vcl	15.8509	16.7092	13.1495	16.519	14.858	26.5981	15.9527	12.3286	14.1593	13.1813
1416158_at	nuclear receptor subfamily 2, group F, member 2, Nr2f2	5.65609	6.69956	5.57452	7.22794	5.72709	5.95968	4.36878	3.86809	3.53897	4.05244
1416159_at	nuclear receptor subfamily 2, group F, member 2, Nr2f2	28.7294	27.427	28.5345	33.3041	29.9201	31.0864	11.7617	11.4564	11.2341	12.2119
1416160_at	nuclear receptor subfamily 2, group F, member 2, Nr2f2	5.78629	7.72139	7.27721	6.48499	5.66121	6.48897	5.17565	5.09979	4.88876	4.71238
1416161_at	RAD21 homolog (S. pombe), Rad21	2399.99	2639.88	2676.7	2464.08	2547.61	2443.86	1245.74	1245.36	1312.38	1269.2
1416162_at	RAD21 homolog (S. pombe), Rad21	203.693	185.645	180.907	170.283	182.487	187.278	112.373	106.596	124.082	117.807
1416163_at	COP9 (constitutive photomorphogenic) homolog, subunit 4 (Arabidopsis thaliana), Cops4	1060.44	928.864	1007.73	921.7	975.074	957.608	538.525	508.898	574.861	583.067
1416164_at	fibulin 5, Fbln5	13.0133	14.8181	14.1266	18.391	15.3846	19.476	16.9555	16.0675	15.3636	13.6763
1416165_at	RAB31, member RAS oncogene family, Rab31	130.288	188.58	240.397	190.296	252.565	244.681	214.113	205.368	138.057	146.493
1416166_a_at	peroxiredoxin 4, Prdx4	600.916	470.857	915.886	440.154	683.949	388.089	306.456	354.547	350.213	431.459
1416167_at	peroxiredoxin 4, Prdx4	2553.58	2154.88	3064.99	2112.35	3288.95	1958.18	1520.66	1541.29	1948.69	2166.2
1416168_at	serine (or cysteine) peptidase inhibitor, clade F, member 1, Serpinf1	12.0797	13.5445	14.1824	16.8074	13.9393	16.7822	8.00859	8.54604	8.97155	7.50614
1416169_at	trophoblast specific protein beta, Tpbpb	7.61713	8.56068	7.80924	6.97434	10.0119	6.81922	4.79069	5.04621	5.60272	5.13636
1416170_at	TNF receptor-associated protein 1, Trap1	1490.45	1667.63	1529.67	1622.2	1502.79	1878.17	852.231	780.707	1035.29	1061.93
1416171_at	RIKEN cDNA 2310037I24 gene, 2310037I24Rik	1755.93	1773.73	1637.16	1666.41	1538.48	1618.33	1044.95	1076.49	954.25	895.186
1416172_at	pescadillo homolog 1, containing BRCT domain (zebrafish), Pes1	1885.45	2098.11	1981.05	2115.08	1901.16	2351.42	1171.61	1032.86	970.922	1060.16
1416173_at	pescadillo homolog 1, containing BRCT domain (zebrafish), Pes1	112.644	97.7818	79.4168	79.2129	74.8333	79.3897	45.8512	49.7359	122.919	99.1379
1416174_at	retinoblastoma binding protein 9 /// similar to Retinoblastoma-binding protein 9 (RBBP-9) (B5T overexpressed gene protein) (Bog protein), LOC677524 /// Rbbp9	174.761	188.26	206.089	178.873	191.09	170.231	117.335	121.379	112.187	122.098
1416175_a_at	voltage-dependent anion channel 3, Vdac3	2820.23	2558.34	2751.41	2582.83	2689.83	2544.01	1423.73	1407.91	1313.29	1463.9
1416176_at	high mobility group box 1 /// RIKEN cDNA 2810416G20 gene /// similar to high-mobility group box 1, 2810416G20Rik /// Hmgb1 /// LOC100041307	2835.77	2533.12	1621.15	2419	1506.21	2303.5	1494.12	1514.22	1437.27	1398.3
1416177_at	RNA binding motif protein, X chromosome retrogene, Rbmxrt	3743.41	3528.18	3283.79	3230.59	3242.48	3122.73	1627.23	1632.19	1783.39	1750.2
1416178_a_at	pleckstrin homology domain containing, family B (evectins) member 1, Plekhb1	152.487	166.169	120.735	129.101	117.395	156.529	121.579	117.493	95.8249	74.4339
1416179_a_at	radixin, Rdx	1818.21	1841.34	2260.2	1799.83	1983.18	1589.06	941.794	1131.74	813.257	813.127
1416180_a_at	radixin, Rdx	549.297	328.087	529.84	412.014	444.877	454.561	266.191	265.279	250.979	236.883
1416181_at	mesoderm development candidate 2, Mesdc2	3454.82	3201.73	3036.96	2821.05	3267.8	2660.6	1430.81	1494.1	2144.94	2096.86
1416182_at	amyloid beta (A4) precursor protein-binding, family A, member 3, Apba3	204.338	241.835	198.45	176.971	168.453	207.009	135.005	128.874	132.614	132.76
1416183_a_at	lactate dehydrogenase B, Ldhb	3105.49	3656.03	3852.71	3613.03	3380.69	3905.31	2449.21	2361	1728.72	1672.03
1416184_s_at	high mobility group AT-hook 1 /// high mobility group AT-hook I, related sequence 1, Hmga1 /// Hmga1-rs1	945.247	1040.19	652.548	814.918	640.224	779.644	615.96	521.355	587.361	546.714
1416185_a_at	alcohol dehydrogenase 5 (class III), chi polypeptide, Adh5	8511.9	8326.41	8069.51	7777.67	7684.99	7608.33	4437.07	4369.53	3784.29	4136.6
1416186_at	proline-rich nuclear receptor coactivator 2, Pnrc2	625.701	571.597	743.014	577.965	689.979	616.881	376.952	376.975	341.577	370.667
1416187_s_at	proline-rich nuclear receptor coactivator 2, Pnrc2	661.106	589.651	764.427	647.144	771.044	590.311	386.482	410.63	359.294	368.46
1416188_at	GM2 ganglioside activator protein, Gm2a	70.6051	97.4394	79.989	98.2957	82.7596	100.225	42.6795	63.127	45.5103	46.4751
1416189_a_at	Sec61 alpha 1 subunit (S. cerevisiae), Sec61a1	1707.99	1654.69	1392.06	1411.13	1379.92	1335.73	967.24	1050.09	1312.28	1216.31
1416190_a_at	Sec61 alpha 1 subunit (S. cerevisiae), Sec61a1	41.8589	38.5517	32.6085	40.1453	39.7736	32.7977	27.2107	31.7541	41.3866	29.5427
1416191_at	Sec61 alpha 1 subunit (S. cerevisiae), Sec61a1	75.542	72.496	64.8323	63.9753	69.1808	77.768	47.0742	48.2563	54.7937	49.7884
1416192_at	N-ethylmaleimide sensitive fusion protein attachment protein alpha, Napa	61.5438	57.7893	46.141	43.8931	42.5921	36.2653	30.3269	32.8715	54.8838	54.3562
1416193_at	carbonic anhydrase 1, Car1	13.1254	12.9384	13.4429	17.4791	15.2678	12.4019	7.56956	7.47939	7.47939	7.91107
1416194_at	cytochrome P450, family 4, subfamily b, polypeptide 1, Cyp4b1	16.442	16.1941	13.5936	15.1366	11.7685	13.9664	10.3327	9.29759	10.5526	10.3062
1416195_at	putative phosphatase, RP23-136K12.4	197.172	225.882	160.354	209.091	129.089	187.029	103.69	99.4368	89.9604	84.0988
1416196_at	ribosomal protein SA, Rpsa	8.31458	7.62801	8.15983	8.79998	7.28204	7.87886	5.93208	7.07721	5.78322	7.11533
1416197_at	U1 small nuclear ribonucleoprotein C, Snrpc	2309.22	2387.82	1888.58	2107.66	1880.19	2317.77	1210.44	1145.7	1355.13	1363.53
1416198_at	TH1-like homolog (Drosophila), Th1l	371.768	369.859	314.618	308.215	282.505	352.154	211.71	198.398	225.251	202.467
1416199_at	kinesin family member C3, Kifc3	247.358	244.435	175.089	178.818	152.071	180.422	100.914	92.1376	93.9829	97.7861
1416200_at	interleukin 33, Il33	10.8858	10.6748	10.6085	11.5284	11.2443	9.97702	5.5855	5.40496	5.69787	5.47313
1416201_at	v-crk sarcoma virus CT10 oncogene homolog (avian), Crk	596.143	552.147	743.742	462.288	675.95	536.915	286.002	281.285	319.621	349.906
1416202_at	prohibitin 2, Phb2	3727.59	3802.57	3480.58	3340.02	3412.27	3399.29	1888.22	1844.75	2034.86	1953.69
1416203_at	aquaporin 1, Aqp1	11.5358	10.3143	14.7664	12.2296	11.6747	11.4436	10.616	8.08934	7.48459	8.93007
1416204_at	glycerol-3-phosphate dehydrogenase 1 (soluble), Gpd1	26.4838	21.7367	27.6454	25.2364	27.1679	33.0067	11.3602	10.7769	10.7138	13.3666
1416205_at	galactosidase, beta 1, Glb1	343.942	419.306	232.596	402.897	218.546	457.04	305.592	306.332	337.196	339.482
1416206_at	signal-induced proliferation associated gene 1, Sipa1	79.9081	87.9175	81.0886	99.5931	61.8665	89.5758	65.8579	61.8201	44.1926	48.3471
1416207_at	tafazzin, Taz	257.811	243.561	226.524	242.575	250.369	229.707	158.756	158.756	148.897	140.875
1416208_at	ubiquitin specific peptidase 14, Usp14	1143.81	1225.35	1138.57	1168.28	1174.13	1158.92	694.372	693.778	701.294	661.618
1416209_at	glutamate dehydrogenase 1, Glud1	2039.89	2345.4	2411.79	2034.41	2255.88	2065.58	1235.06	1227.7	1292.37	1300.41
1416210_at	IMP3, U3 small nucleolar ribonucleoprotein, homolog (yeast), Imp3	2012.57	2009.09	2236.16	2214.09	2205.8	2273.81	1272.82	1205.35	1111.22	1125.44
1416211_a_at	pleiotrophin, Ptn	22.4622	20.699	24.1718	27.6525	22.4167	24.8721	12.8903	13.3608	12.1416	13.7522
1416212_at	mago-nashi homolog, proliferation-associated (Drosophila), Magoh	5412.05	4837.29	5370.87	4863.49	5313.78	5037.21	2310.89	2318.7	2325.1	2442.64
1416213_x_at	surfeit gene 4, Surf4	239.083	204.978	234.922	202.61	224.242	233.213	125.717	127.973	146.325	147.804
1416214_at	minichromosome maintenance deficient 4 homolog (S. cerevisiae), Mcm4	3769.94	4588.53	3137.77	3927.82	3163.02	4089.12	2044.61	2111.29	2428.49	2215.95
1416215_at	golgi SNAP receptor complex member 1, Gosr1	127.382	141.02	107.167	134.723	130.842	131.439	97.8299	102.754	99.127	92.9709
1416216_at	RalBP1 associated Eps domain containing protein, Reps1	299.312	371.021	290.998	341.485	288.7	340.256	254.208	226.034	219.705	216.263
1416217_a_at	ribosomal protein L37a /// similar to ribosomal protein L37a, LOC100042986 /// LOC100045996 /// LOC668941 /// Rpl37a	23282.4	23454.2	22584.2	22674.7	22514.1	22541	14824.7	14703.4	14525.2	14551.3
1416218_x_at	ribosomal protein L37a /// similar to ribosomal protein L37a, LOC100042986 /// LOC100043732 /// LOC100045996 /// LOC100047998 /// LOC629949 /// LOC665690 /// LOC668941 /// Rpl37a	1569.64	1153.61	987.097	975.422	1003.09	940.425	618.856	615.96	632.32	624.835
1416219_at	ribosomal protein L19 /// ribosomal protein L19 pseudogene /// similar to Mus musculus ribosomal protein L19, LOC100041511 /// LOC100046041 /// Rpl19	16334.4	16473.2	16825.4	17041.4	16390.9	17446.4	10226	9887.44	9738.78	9962.16
1416220_at	signal peptidase complex subunit 1 homolog (S. cerevisiae), Spcs1	2654.1	2299.41	2697	2140.42	2787.59	2130.13	1292.96	1420.96	1369.39	1436.18
1416221_at	follistatin-like 1, Fstl1	641.277	661.674	778.2	902.124	807.509	857.926	525.794	520.17	681.34	632.523
1416222_at	NAD(P) dependent steroid dehydrogenase-like, Nsdhl	399.828	508.661	549.036	535.411	581.973	558.108	347.31	330.932	296.619	300.747
1416223_at	SH3 binding domain protein 5 like, Sh3bp5l	179.674	180.276	163.027	152.532	174.465	168.185	112.843	132.58	129.823	134.595
1416224_at	zinc finger and BTB domain containing 17, Zbtb17	192.478	198.033	202.515	215.978	200.781	235.613	136.857	135.433	135.433	137.635
1416225_at	alcohol dehydrogenase 1 (class I), Adh1	15.7094	22.5078	20.4365	21.4877	23.4904	22.0715	17.8205	18.3723	17.0068	22.3791
1416226_at	actin related protein 2/3 complex, subunit 1B, Arpc1b	1164.26	1560.47	1616.35	1755.87	1423.59	1908.09	878.464	840.436	733.035	683.748
1416227_at	actin related protein 2/3 complex, subunit 1B /// predicted gene, EG434782, Arpc1b /// EG434782	73.3664	74.1099	84.3664	83.6894	85.1498	85.625	49.8563	49.5708	53.7315	50.0189
1416228_at	protein (peptidyl-prolyl cis/trans isomerase) NIMA-interacting 1, Pin1	2890.4	2655.11	2627.26	2494.58	2687.1	2507.6	1118.63	1081.63	1765.01	1706.79
1416229_at	riboflavin kinase, Rfk	723.491	631.428	822.055	523.901	747.87	573.5	378.197	384.502	335.018	375.018
1416230_at	riboflavin kinase, Rfk	309.539	270.069	290.602	235.842	250.41	238.622	170.177	161.009	161.813	164.955
1416231_at	Vac14 homolog (S. cerevisiae), Vac14	56.5668	66.947	42.9546	39.5543	42.2454	47.5383	32.1905	29.7886	47.4613	40.3516
1416232_at	oligodendrocyte transcription factor 2, Olig2	5.86636	5.1598	5.56129	5.64125	5.49465	5.5748	4.57614	4.55562	4.3912	4.88878
1416233_at	eukaryotic translation initiation factor 3, subunit I, Eif3i	7938.69	7513.88	7585.11	7380.85	7506.27	7865.84	4252.06	4181.96	4013.66	4244.17
1416234_at	leucine rich repeat containing 59, Lrrc59	1413.86	1689.35	1512.97	1504.48	1412.66	1664.11	751.883	701.668	770.26	842.149
1416235_at	leucine rich repeat containing 59, Lrrc59	1525.07	1547.44	1259.63	1227.91	1282.37	1325.42	544.627	510.627	635.884	550.909
1416236_a_at	myelin protein zero-like 2, Mpzl2	471.264	532.905	501.713	457.307	482.776	423.272	301.931	348.909	212.446	184.872
1416237_at	myelin protein zero-like 2, Mpzl2	194.089	161.355	192.288	123.624	156.977	175.431	130.364	120.563	79.5484	78.2608
1416238_at	tyrosine kinase receptor 1, Tie1	10.6172	10.1014	11.1364	11.8085	11.4645	11.1859	5.72618	5.54885	5.81039	6.50837
1416239_at	argininosuccinate synthetase 1, Ass1	597.034	721.532	360.605	537.063	355.289	594.06	330.088	284.376	273.096	257.682
1416240_at	proteasome (prosome, macropain) subunit, beta type 7, Psmb7	1457.59	1561.07	1504.75	1509.42	1534.37	1597.85	915.554	759.633	747.133	840.129
1416241_at	SEC13 homolog (S. cerevisiae), Sec13	1730.48	1678.13	1539.16	1531.88	1459.58	1709.25	898.47	887.427	881.96	893.294
1416242_at	kelch-like 13 (Drosophila), Klhl13	347.048	601.962	698.717	871.772	577.726	836.106	732.984	733.627	458.78	467.002
1416243_a_at	ribosomal protein L35 /// similar to ribosomal protein L35, LOC100038991 /// LOC100040823 /// LOC100044559 /// LOC100048308 /// Rpl35	14804.8	15061.7	15436.6	14832.4	14973.7	14904.5	8776.2	8952.19	8172.76	8313.84
1416244_a_at	cellular nucleic acid binding protein, Cnbp	6858.61	6649.41	6512.33	6532.35	6230.15	6976.89	3427.34	3254.11	3158.86	3208.37
1416245_at	aurora kinase A interacting protein 1, Aurkaip1	3763.07	3610.05	3390.78	2899.09	3181.98	2961.26	1928.44	1853.13	1854.12	2040.32
1416246_a_at	coronin, actin binding protein 1A, Coro1a	68.99	80.1161	43.0311	59.2307	59.1003	67.5695	76.1603	57.1788	39.7732	38.5179
1416247_at	dynactin 3, Dctn3	1965.76	2005.07	1917.57	1931.74	1808.79	2117.61	1102.03	1084.42	1048.63	1005.51
1416248_at	NAD kinase, Nadk	575.02	560.109	582.727	525.339	560.255	602.962	371.838	329.215	349.188	365.771
1416249_at	NAD kinase, Nadk	235.262	233.478	265.325	227.205	276.279	266.177	157.96	153.631	147.794	155.634
1416250_at	B-cell translocation gene 2, anti-proliferative, Btg2	1014.81	1192.42	1029.11	1240.62	797.229	1359.97	920.838	875.866	762.224	710.952
1416251_at	minichromosome maintenance deficient 6 (MIS5 homolog, S. pombe) (S. cerevisiae), Mcm6	4790.18	5232.2	4262.28	4971.07	4121.74	5069.46	2779.07	2768.44	2740.39	2915.26
1416252_at	serine/threonine kinase 38, Stk38	875.224	977.456	884.268	906.51	698.338	993.973	544.793	560.367	591.294	581.648
1416253_at	cyclin-dependent kinase inhibitor 2D (p19, inhibits CDK4) /// similar to P19-Ink4d, Cdkn2d /// LOC100043858	288.153	344.414	430.397	388.106	384.894	408.193	264.035	257.568	208.938	209.573
1416254_a_at	vacuolar protein sorting 16 (yeast), Vps16	374.15	457.709	302.262	345.866	297.881	376.449	325.876	294.725	301.829	277.416
1416255_at	gap junction protein, alpha 4, Gja4	15.6905	24.2355	14.0467	14.7444	15.5137	16.1394	15.9133	13.8742	12.5794	13.6191
1416256_a_at	tubulin, beta 5, Tubb5	8547.55	9824.53	8002.83	9832.03	8301.77	10439.7	5532.25	5351.14	5777.55	5626.78
1416257_at	calpain 2, Capn2	138.297	153.165	123.752	138.072	103.591	150.993	186.198	183.876	93.1947	102.589
1416258_at	thymidine kinase 1, Tk1	618.717	729.747	460.341	531.098	454.834	646.5	421.215	391.768	291.111	284.016
1416259_at	peroxisomal biogenesis factor 12, Pex12	246.553	237.589	229.133	159.403	209.644	181.212	135.907	132.901	185.094	170.113
1416260_a_at	sorting nexin 1, Snx1	313.303	363.528	372.194	421.34	371.332	467.558	226.48	220.072	205.929	219.59
1416261_at	transmembrane protein 19, Tmem19	282.769	293.255	275.647	279.141	250.45	262.553	232.343	258.917	267.055	235.642
1416262_at	transmembrane protein 19, Tmem19	183.379	147.638	146.708	136.721	160.366	111.833	110.117	112.466	121.021	106.385
1416263_at	ATP-binding cassette, sub-family B (MDR/TAP), member 9, Abcb9	27.6058	23.3026	25.8551	22.3303	26.6007	31.0902	19.8345	20.0521	22.3391	19.4319
1416264_at	ATP-binding cassette, sub-family B (MDR/TAP), member 9, Abcb9	134.015	142.614	158.987	150.034	168.978	133.424	87.9604	85.8365	84.9115	83.627
1416265_at	calpain 10, Capn10	189.2	168.949	140.844	129.439	117.969	137.702	109.69	101.127	91.8788	95.4145
1416266_at	prodynorphin, Pdyn	18.4743	19.4467	18.2859	15.2172	14.0788	18.4359	17.35	15.3636	16.6465	18.6589
1416267_at	short coiled-coil protein, Scoc	509.616	433.915	585.062	474.033	526.238	464.089	309.272	347.099	305.806	308.32
1416268_at	E26 avian leukemia oncogene 2, 3' domain, Ets2	245.255	367.203	154.692	181.173	165.523	173.105	142.704	129.069	107.196	90.127
1416269_at	ATP synthase, H+ transporting, mitochondrial F0 complex, subunit f, isoform 2, Atp5j2	7161.68	6817.94	7628.57	6706.03	7469.32	6840.53	3438.05	3504.18	3148.92	3397.95
1416270_at	polymerase (RNA) II (DNA directed) polypeptide G, Polr2g	2672.22	2647.7	2870.4	2671.94	2902.87	2649.73	1323.49	1236.7	1346.01	1338.13
1416271_at	PERP, TP53 apoptosis effector, Perp	383.263	389.097	300.644	299.385	271.339	259.981	393.098	451.839	255.46	235.042
1416272_at	mitogen-activated protein kinase kinase 1 interacting protein 1, Map2k1ip1	971.922	970.308	931.455	901.928	928.037	957.66	528.476	520.896	566.885	595.678
1416273_at	tumor necrosis factor, alpha-induced protein 2, Tnfaip2	82.6424	83.5008	99.4951	93.4736	119.604	95.6678	54.9319	59.257	54.3998	61.627
1416274_at	cystinosis, nephropathic, Ctns	33.8336	29.0596	32.6498	34.7627	41.0474	42.3077	23.3068	23.1136	26.4693	26.2552
1416275_at	solute carrier family 26, member 6, Slc26a6	83.2957	91.6949	96.8342	99.3917	98.6285	97.5928	54.2524	55.8607	52.8222	51.6502
1416276_a_at	ribosomal protein S4, X-linked, Rps4x	17879.1	17808	17850.1	18496	18108.1	17781.6	10289.1	10289.5	10176.5	10467.6
1416277_a_at	ribosomal protein, large, P1, Rplp1	20301.6	20400	20286.2	20227.4	20050.3	20019.9	12798	12508.4	12441.2	12450.3
1416278_a_at	ATP synthase, H+ transporting, mitochondrial F1 complex, O subunit /// similar to ATP synthase, H+ transporting, mitochondrial F1 complex, O subunit, Atp5o /// LOC100047429	5764.49	5206.07	5326.18	4461.53	5269.07	4556.61	2698.18	2679.09	2999.46	3010.79
1416279_at	adaptor protein complex AP-1, beta 1 subunit, Ap1b1	289.896	365.733	257.603	287.899	259.532	355.932	203.895	195.878	215.493	208.248
1416280_at	ubiquitin-like modifier activating enzyme 2, Uba2	6825.68	6912.04	6348.15	6684.63	6298.22	6630.76	3780.82	3982.52	3787.51	3771.71
1416281_at	Wdr45 like, Wdr45l	1884.43	1758.17	2114.63	1833.8	1955.07	1930.11	935.856	872.233	928.127	989.341
1416282_at	proteasome (prosome, macropain) 26S subunit, ATPase 3, Psmc3	3631.36	3603.59	3267.75	3095.43	3274.43	3123.48	1819.21	1669.13	1928.55	1863.29
1416283_at	phosphoribosylglycinamide formyltransferase, Gart	1701.06	2254.06	1534.56	1803.68	1449.26	2000.01	1237.97	1131.19	1232.97	1158.19
1416284_at	mitochondrial ribosomal protein L28, Mrpl28	1925.64	1876.64	1928.8	1765.74	1708.42	1922.11	1026.16	1003.29	1069.4	1108.79
1416285_at	NADH dehydrogenase (ubiquinone) 1, subcomplex unknown, 1, Ndufc1	3148.41	3050.07	3413.77	3150.75	3258.89	3397.62	1914.3	1933.09	1925.14	2060.7
1416286_at	regulator of G-protein signaling 4, Rgs4	8.19827	7.16328	8.55083	10.1082	8.21402	8.77302	6.55163	8.61101	6.45843	6.04862
1416287_at	regulator of G-protein signaling 4, Rgs4	27.442	26.9109	26.5354	27.3605	27.5063	31.2172	19.4976	21.3436	16.3397	19.4352
1416288_at	DnaJ (Hsp40) homolog, subfamily A, member 1, Dnaja1	7566.41	6807.46	7003.5	6504.48	7188.7	6123.8	3387.72	3414.48	3888.94	3875.36
1416289_at	procollagen-lysine, 2-oxoglutarate 5-dioxygenase 1, Plod1	74.3881	87.9682	60.3665	69.7571	58.0144	86.5794	63.98	64.1709	56.8434	59.0036
1416290_a_at	proteasome (prosome, macropain) 26S subunit, ATPase, 4, Psmc4	4390.13	4203.23	3668.55	3191.27	3451.28	3297.91	1804.07	1867.08	1903.81	1923.36
1416291_at	proteasome (prosome, macropain) 26S subunit, ATPase, 4, Psmc4	2299.8	2413.84	2013.3	2103.44	1893.64	2228.64	1041.15	981.062	1143.19	1083.79
1416292_at	peroxiredoxin 3, Prdx3	978.126	919.102	1029.04	1074.2	988.029	1074.09	531.15	493.442	502.226	571.552
1416293_at	nuclear factor I/B, Nfib	24.8887	21.8381	25.3735	25.1591	23.7836	25.5107	13.9696	15.0819	16.3471	19.1187
1416294_at	secretory carrier membrane protein 3, Scamp3	411.524	366.7	348.644	303.55	353.995	316.48	232.473	237.294	273.233	277.031
1416295_a_at	interleukin 2 receptor, gamma chain, Il2rg	46.9597	52.2701	46.1464	45.034	43.8471	42.2866	48.8117	45.3906	42.5756	36.9761
1416296_at	interleukin 2 receptor, gamma chain, Il2rg	31.0038	36.8367	35.4359	38.0965	33.2543	38.2455	27.2398	27.7178	22.3003	28.4268
1416297_s_at	regenerating islet-derived 3 beta, Reg3b	17.0862	17.7504	18.2518	18.3942	14.8458	20.8436	8.21651	9.41722	9.9776	8.45812
1416298_at	matrix metallopeptidase 9, Mmp9	18.387	22.0489	19.181	18.0835	20.9241	21.0312	21.8496	18.1667	16.0048	16.5845
1416299_at	Shc SH2-domain binding protein 1, Shcbp1	1453.24	1319.93	1350.7	1168.26	1479.61	1222.43	687.794	685.67	678.593	664.557
1416300_a_at	solute carrier family 25 (mitochondrial carrier, phosphate carrier), member 3, Slc25a3	7585.41	7896.56	7104.62	7499.47	6871.82	7183.91	4320.6	4294.01	4186.1	4069.04
1416301_a_at	early B-cell factor 1, Ebf1	11.2974	10.3655	13.0666	10.0468	11.2847	8.404	8.14065	9.854	10.0605	8.96537
1416302_at	early B-cell factor 1, Ebf1	14.8126	16.687	17.8818	15.1935	20.8512	15.4749	10.1972	8.49361	9.24526	9.43873
1416303_at	LPS-induced TN factor, Litaf	284.864	396.912	373.922	378.233	375.012	393.131	275.187	261.231	223.987	228.96
1416304_at	LPS-induced TN factor, Litaf	130.343	173.143	145.983	157.978	163.144	174.714	112.612	111.416	110.582	116.183
1416305_at	SH3-domain binding protein 4, Sh3bp4	195.838	240.561	207.811	250.738	202.088	253.515	169.695	143.27	120.794	113.108
1416306_at	chloride channel calcium activated 3, Clca3	8.19251	9.31195	11.9968	10.4932	10.0523	9.92818	22.5039	24.9915	10.8226	11.0965
1416307_at	adaptor-related protein complex AP-1, mu subunit 1, Ap1m1	126.856	158.229	125.859	115.699	120.748	142.258	75.789	77.9553	84.731	87.0651
1416308_at	UDP-glucose dehydrogenase, Ugdh	386.951	500.97	602.367	623.846	560.408	652.948	397.714	412.878	259.562	260.693
1416309_at	nucleolar and spindle associated protein 1, Nusap1	2444.54	2702.09	2881.08	3161.23	2830.43	3319.04	1863.46	1804.24	1197.96	1186.96
1416310_at	nucleolar and spindle associated protein 1, Nusap1	26.3403	31.0818	26.0739	35.892	33.5338	47.6439	60.6384	34.0402	24.2708	32.531
1416311_s_at	tubulin, alpha 3A /// tubulin, alpha 3B /// similar to alpha-2-tubulin, LOC384954 /// Tuba3a /// Tuba3b	448.255	526.515	441.785	441.64	418.849	501.921	360.627	344.574	342.724	335.127
1416312_at	arginyl-tRNA synthetase, Rars	3431.77	3504.6	2813.67	2956.23	2726.45	2946.43	1749.92	1600.3	1543.35	1557.53
1416313_at	myeloid/lymphoid or mixed-lineage leukemia (trithorax homolog, Drosophila); translocated to, 11, Mllt11	132.169	154.628	150.766	200.348	179.845	203.91	126.77	130.187	96.6311	98.626
1416314_at	myeloid/lymphoid or mixed-lineage leukemia (trithorax homolog, Drosophila); translocated to, 11, Mllt11	28.6816	33.546	26.8455	32.5952	32.4377	25.3705	16.7229	16.4429	17.2515	17.1496
1416315_at	abhydrolase domain containing 4, Abhd4	169.725	192.87	186.544	210.75	204.288	208.027	146.835	155.643	153.745	160.843
1416316_at	solute carrier family 27 (fatty acid transporter), member 2, Slc27a2	596.278	521.694	485.492	572.628	471.548	544.375	479.654	530.869	453.36	441.972
1416317_a_at	Stam binding protein, Stambp	20.521	24.1747	26.9835	28.7624	23.888	28.253	14.7287	17.4587	16.8571	16.4179
1416318_at	serine (or cysteine) peptidase inhibitor, clade B, member 1a, Serpinb1a	103.861	135.347	66.5331	141.896	63.8753	167.81	95.0663	96.0596	39.7727	51.7981
1416319_at	adenosine kinase, Adk	532.773	502.995	606.748	468.202	545.878	549.944	403.857	388.309	236.127	246.294
1416320_at	SEC22 vesicle trafficking protein-like A (S. cerevisiae), Sec22a	286.357	289.231	290.88	320.843	266.667	292.623	199.92	201.241	180.839	198.788
1416321_s_at	proline arginine-rich end leucine-rich repeat, Prelp	8.64232	8.70217	7.04352	9.77793	9.0331	8.46849	4.99822	5.32641	4.68064	6.01835
1416322_at	proline arginine-rich end leucine-rich repeat, Prelp	24.0246	20.9303	26.2337	35.1318	34.3513	30.2897	15.1274	13.8643	12.7153	13.5805
1416323_at	potassium channel tetramerisation domain containing 20, Kctd20	172.755	199.037	134.415	113.014	110.778	114.879	152.939	145.45	129.427	126.76
1416324_s_at	potassium channel tetramerisation domain containing 20, Kctd20	204.033	214.636	149.711	116.448	135.917	122.136	191.748	173.421	151.491	157.289
1416325_at	cysteine-rich secretory protein 1, Crisp1	13.6216	10.5529	21.6453	16.804	19.0387	16.4564	15.3636	15.7679	24.4695	22.6699
1416326_at	cysteine-rich protein 1 (intestinal), Crip1	951.058	1166.78	1180.47	1702.31	1093.65	1789.62	1299.26	1249.55	570.294	677.856
1416327_at	ubiquitin-fold modifier conjugating enzyme 1, Ufc1	1451.93	1416.5	1557.4	1452.34	1465.2	1583.28	822.662	778.424	797.797	829.234
1416328_a_at	ATPase, H+ transporting, lysosomal V0 subunit E, Atp6v0e	2057.66	1858.2	2075.37	1926.36	2221.24	1995.02	1198.98	1225.1	1078.16	1170.72
1416329_at	cytoplasmic FMR1 interacting protein 1, Cyfip1	1868.98	2087.57	1939.4	2005.95	1884.47	2163.67	1256.63	1246.13	1191.7	1131.24
1416330_at	CD 81 antigen, Cd81	4091.57	4067.44	4125.64	4256.3	4546.45	3850.53	2455.01	2604.96	2671.41	2493.89
1416331_a_at	nuclear factor, erythroid derived 2,-like 1, Nfe2l1	494.521	554.834	541.434	583.38	517.722	564.274	287.016	289.539	328.627	304.887
1416332_at	cold inducible RNA binding protein, Cirbp	479.171	567.752	575.023	484.912	509.07	479.72	306.831	273.034	396.074	413.775
1416333_at	docking protein 2, Dok2	67.0887	79.7248	81.0886	75.8229	94.3311	80.2553	95.4752	77.4904	71.49	68.0628
1416334_at	WW domain-containing oxidoreductase, Wwox	27.6046	38.504	24.205	23.347	23.6723	26.1682	35.9387	31.0609	38.3632	34.8393
1416335_at	macrophage migration inhibitory factor, Mif	9299.32	10463.2	9842.49	10000.5	9980.09	10600.1	6884.79	6348.44	5670.07	5590.8
1416336_s_at	small nuclear ribonucleoprotein D1, Snrpd1	2258.49	2059.39	2420.12	2026.66	2267.47	2050.94	1089.57	1062.35	897.223	926.862
1416337_at	ubiquinol-cytochrome c reductase binding protein, Uqcrb	2740.95	2439.18	3112.93	2589.4	2683.25	2500.82	1080.4	1114.17	1108.58	1172.49
1416338_at	SH3-domain GRB2-like 1, Sh3gl1	313.36	335.759	280.989	273.339	292.158	270.221	164.05	147.845	206.194	201.961
1416339_a_at	protein kinase C substrate 80K-H, Prkcsh	674.589	758.228	563.079	661.592	667.866	747.308	425.96	441.743	578.94	523.02
1416340_a_at	mannosidase 2, alpha B1, Man2b1	537.394	599.928	489.349	513.022	490.811	542.017	429.611	483.213	465.63	430.775
1416341_at	polymerase (RNA) II (DNA directed) polypeptide C, Polr2c	2386.48	2540.42	2306.52	2219.18	2180.03	2393.27	1436.61	1339.46	1091.85	1124.05
1416342_at	tenascin C, Tnc	11.6361	11.6732	11.7401	12.0161	10.9727	11.767	6.68919	6.52624	7.3888	5.73952
1416343_a_at	lysosomal-associated membrane protein 2, Lamp2	127.041	130.762	193.642	157.584	177.692	148.828	114.691	121.96	89.055	93.627
1416344_at	lysosomal-associated membrane protein 2, Lamp2	583.467	574.186	683.646	669.951	711.2	611.029	430.294	438.358	301.671	309.644
1416345_at	translocase of inner mitochondrial membrane 8 homolog a1 (yeast) /// similar to small zinc finger-like protein, LOC100039343 /// LOC100045062 /// Timm8a1	3090.39	2688.56	2526.93	2066.55	2578.7	2100.89	1182.01	1180.79	1368.89	1497.99
1416346_at	translocase of inner mitochondrial membrane 8 homolog a1 (yeast) /// similar to small zinc finger-like protein, LOC100039343 /// LOC100045062 /// Timm8a1	1252.4	1140.79	1268.75	911.687	1250.72	945.346	606.071	574.484	675.156	756.854
1416347_at	multiple endocrine neoplasia 1, Men1	125.207	148.237	97.8664	108.004	107.616	94.1937	80.2937	76.9489	89.8027	89.8255
1416348_at	multiple endocrine neoplasia 1, Men1	42.126	44.1013	30.6895	32.403	35.1558	41.3244	23.9777	24.8145	26.909	23.8894
1416349_at	mitochondrial ribosomal protein L34, Mrpl34	1864.53	1645.81	1859.21	1570.3	2005.98	1675.5	894.999	867.319	996.563	1066.91
1416350_at	Kruppel-like factor 16, Klf16	148.341	168.305	123.098	125.256	123.804	134.378	65.5562	65.1759	77.6525	61.0524
1416351_at	mitogen-activated protein kinase kinase 1, Map2k1	1152.84	1429.54	1204.4	1282.53	1118.22	1391.14	752.127	733.6	636.294	634.772
1416352_s_at	glycoprotein, synaptic 2, Gpsn2	859.753	948.365	813.89	814.149	868.256	875.941	709.132	658.706	533.548	539.675
1416353_at	nuclear receptor subfamily 1, group H, member 2, Nr1h2	133.586	159.783	118.951	142.44	126.2	148.158	119.536	104.32	106.88	99.8604
1416354_at	RNA binding motif protein, X chromosome, Rbmx	45.0686	46.367	49.4629	69.2782	50.1636	65.1896	25.7341	30.0424	24.8145	25.6758
1416355_at	RNA binding motif protein, X chromosome, Rbmx	26.7456	19.3507	23.8112	19.4075	16.2686	18.2045	17.447	17.627	17.2433	19.6931
1416356_at	guanosine monophosphate reductase 2, Gmpr2	432.439	383.506	357.188	372.478	355.786	363.368	212.086	207.468	286.339	267.075
1416357_a_at	melanoma cell adhesion molecule, Mcam	223.265	195.099	133.186	108.692	147.317	90.233	83.7248	92.0999	99.858	88.0853
1416358_at	major facilitator superfamily domain containing 10, Mfsd10	294.291	270.25	200.712	202.303	219.973	179.362	182.127	163.646	184.847	174.627
1416359_at	sorting nexin 18, Snx18	560.288	614.844	478.991	464.771	462.501	444.39	322.789	320.39	233.813	234.16
1416360_at	sorting nexin 18, Snx18	215.29	222.167	164.679	139.359	152.034	161.229	156.076	140.13	104.016	102.278
1416361_a_at	dynein cytoplasmic 1 intermediate chain 1, Dync1i1	17.744	20.5248	16.2991	19.6119	15.7371	17.9312	17.9454	20.0966	16.4867	17.9405
1416362_a_at	FK506 binding protein 4, Fkbp4	2448.87	2923.34	2727.73	2551.11	2618.16	2708.28	1379.52	1261.52	1114.18	1134.65
1416363_at	FK506 binding protein 4 /// similar to FK506 binding protein 4, Fkbp4 /// LOC100048743	208.883	178.071	216.807	160.139	229.002	194.323	84.487	99.6157	116.446	98.7194
1416364_at	heat shock protein 90kDa alpha (cytosolic), class B member 1, Hsp90ab1	9546.23	10622.9	9477.06	10356.9	9068.42	10780.6	5917.48	5824.44	6036.39	5955.84
1416365_at	heat shock protein 90kDa alpha (cytosolic), class B member 1, Hsp90ab1	9445.2	10594.2	9103.58	9606.24	8433.46	11137.3	6047.57	5476.89	6123.69	5573.99
1416366_at	NADH dehydrogenase (ubiquinone) 1, subcomplex unknown, 2 /// similar to NADH dehydrogenase (ubiquinone) 1, subcomplex unknown, 2, LOC675851 /// Ndufc2	2721.74	2452.34	2508.84	2437.31	2441.85	2487.17	1328.32	1445.29	1354.99	1481.11
1416367_at	RIKEN cDNA 1110001J03 gene, 1110001J03Rik	943.022	885.85	1111.78	933.201	1060.56	1016.25	724.131	708.164	743.236	823.292
1416368_at	glutathione S-transferase, alpha 4, Gsta4	5827.38	5739.19	6006.97	6131.7	5843.44	6291.66	3475.64	3164.79	3160.47	3048.85
1416369_at	hippocampus abundant transcript-like 1, Hiatl1	556.015	539.753	665.34	651.339	622.2	600.422	340.987	348.388	400.34	431.294
1416370_at	zinc finger and SCAN domain containing 21, Zscan21	311.303	293.952	284.973	292.16	293.259	305.033	206.99	192.401	211.379	217.062
1416371_at	apolipoprotein D, Apod	359.072	386.048	292.793	296.387	267.667	285.634	266.996	263.7	231.619	223.431
1416372_at	phosphatidylserine synthase 1 /// similar to phosphatidylserine synthase 1, LOC674712 /// Ptdss1	1001.31	816.128	1091.96	816.941	1092.08	754.766	395.835	403.537	554.577	538.054
1416373_at	nitrogen fixation gene 1 (S. cerevisiae), Nfs1	731.44	777.644	721.407	660.503	578.883	695.772	477.586	482.46	441.96	454.487
1416374_at	adaptor-related protein complex 3, mu 1 subunit, Ap3m1	493.033	501.196	506.995	504.934	527.891	526.599	311.794	271.949	278.972	323.961
1416375_at	adaptor-related protein complex 3, mu 1 subunit, Ap3m1	177.725	143.395	144.749	132.719	153.961	143.386	92.127	93.3758	104.063	108.46
1416376_at	transmembrane protein 97, Tmem97	809.921	657.054	846.647	551.649	846.39	571.147	376.337	359.346	514.622	483.869
1416377_at	programmed cell death protein 7, Pdcd7	240.927	321.271	168.576	285.82	126.365	245.649	188.961	176.794	173.557	147.794
1416378_at	polynucleotide kinase 3'- phosphatase, Pnkp	137.367	162.475	117.347	132.237	106.104	142.701	87.6883	68.9172	94.7434	96.8776
1416379_at	pannexin 1, Panx1	214.824	222.448	205.063	185.33	171.786	168.645	146.307	135.193	121.416	118.111
1416380_at	Moloney leukemia virus 10, Mov10	166.791	234.396	181.978	249.482	181.887	253.123	157.79	149.998	133.294	116.787
1416381_a_at	peroxiredoxin 5, Prdx5	911.305	1053.05	1047.73	998.074	1000.89	1118.57	726.623	657.761	485.076	564.501
1416382_at	cathepsin C, Ctsc	380.724	467.422	765.796	758.9	785.219	725.501	340.802	377.808	401.169	430.629
1416383_a_at	pyruvate carboxylase, Pcx	150.113	176.044	145.246	139.88	125.271	122.058	132.191	124.847	149.294	125.043
1416384_a_at	coatomer protein complex, subunit epsilon, Cope	1344.66	1488.8	1245.47	1468.3	1110.63	1662.55	869.227	851.296	848.903	852.29
1416385_a_at	mannose-6-phosphate receptor, cation dependent, M6pr	1936.63	1687.69	1859.61	1282.23	2017.37	1241.17	651.592	661.337	997.758	1034.4
1416386_a_at	mannose-6-phosphate receptor, cation dependent, M6pr	1450.31	1240.03	1302.15	1190.12	1367.83	1199.34	596.307	604.127	821.794	818.551
1416387_at	phosphatidylinositol-5-phosphate 4-kinase, type II, gamma, Pip4k2c	205.755	236.723	177.802	231.638	175.002	245.355	124.085	123.333	154.179	142.912
1416388_at	phosphatidylinositol-5-phosphate 4-kinase, type II, gamma, Pip4k2c	32.1176	35.2915	28.8473	40.1846	38.6899	36.0808	34.2644	28.1534	33.4519	42.401
1416389_a_at	regulator of chromosome condensation (RCC1) and BTB (POZ) domain containing protein 2, Rcbtb2	91.0902	92.523	99.8634	89.7857	103.089	103.584	82.4946	72.7577	49.9789	54.9196
1416390_at	regulator of chromosome condensation (RCC1) and BTB (POZ) domain containing protein 2, Rcbtb2	23.1516	19.7318	17.8318	14.4791	26.2579	16.7353	15.0607	16.258	13.8969	15.0665
1416391_at	pentatricopeptide repeat domain 1, Ptcd1	87.1442	73.6383	83.8068	74.9958	74.0771	65.3126	45.2937	47.9656	53.3072	52.2759
1416392_a_at	ATPase, H+ transporting, lysosomal V0 subunit C /// ATPase, H+ transporting, lysosomal V0 subunit C, pseudogene 2, Atp6v0c /// Atp6v0c-ps2	4069.6	4395.55	4063.21	3942.06	4402.98	3538.72	1988.72	2198.46	3726.98	3479.29
1416393_at	EMG1 nucleolar protein homolog (S. cerevisiae), Emg1	5946.37	5302.16	5839.37	4811.68	5838.03	4862.4	2815.87	2708.27	2915.47	3031.65
1416394_at	Bcl2-associated athanogene 1, Bag1	1435.29	1459.12	1622.22	1295.92	1452.98	1404.63	680.492	644.305	660.892	713.665
1416395_at	guanylate kinase 1, Guk1	1601.12	1418.42	1562.66	1258.34	1497.86	1356.48	669.876	652.801	747.027	773.43
1416396_at	sorting nexin 4, Snx4	23.0461	26.2021	26.7465	27.897	29.7058	29.4367	10.3656	11.7333	10.3136	10.6689
1416397_at	mesoderm development candidate 1, Mesdc1	39.5881	44.5269	43.2616	41.2082	46.8699	27.7492	32.8598	35.9537	30.1777	34.2857
1416398_at	mesoderm development candidate 1, Mesdc1	24.6524	22.8624	35.5867	24.9069	28.922	27.0592	26.4884	21.262	19.8701	18.4492
1416399_a_at	heme oxygenase (decycling) 2, Hmox2	732.938	732.362	847.702	806.444	840.497	759.072	518.127	461.786	452.808	500.058
1416400_at	pyrroline-5-carboxylate reductase-like, Pycrl	301.804	296.191	193.823	186.081	198.205	212.355	150.696	136.076	162.616	160.814
1416401_at	CD82 antigen, Cd82	38.9214	42.6683	33.6058	44.6442	36.8498	36.9938	30.8841	33.2821	30.3693	29.5303
1416402_at	ATP-binding cassette, sub-family B (MDR/TAP), member 10, Abcb10	95.9719	103.88	67.5672	102.021	77.5785	89.4976	73.4952	75.77	73.7356	73.5214
1416403_at	ATP-binding cassette, sub-family B (MDR/TAP), member 10, Abcb10	36.3819	30.1782	17.1211	25.3311	29.744	27.0659	18.294	17.4638	16.3118	17.7631
1416404_s_at	ribosomal protein S16 /// similar to Rps16 protein, LOC100039355 /// LOC100048153 /// Rps16	16861.7	16624.2	16962.8	16957.7	16685.1	16924.7	9876.72	9944.62	9991.6	9838.34
1416405_at	biglycan, Bgn	43.7563	38.5197	38.1788	44.2416	31.272	39.419	26.5534	25.1458	25.094	27.3918
1416406_at	phosphoprotein enriched in astrocytes 15A, Pea15a	101.422	109.546	98.1408	113.681	103.728	131.277	72.7624	70.4047	60.3609	72.2929
1416407_at	phosphoprotein enriched in astrocytes 15A, Pea15a	160.031	144.147	132.31	173.755	150.144	178.737	105.242	96.0474	94.7288	99.8602
1416408_at	acyl-Coenzyme A oxidase 1, palmitoyl, Acox1	112.644	157.186	131.934	131.527	122.94	147.648	103.657	106.093	115.094	94.4172
1416409_at	acyl-Coenzyme A oxidase 1, palmitoyl, Acox1	99.948	96.9687	94.4359	108.015	89.9706	108.518	56.0805	57.173	57.6023	61.9364
1416410_at	platelet-activating factor acetylhydrolase, isoform 1b, alpha1 subunit, Pafah1b3	808.188	983.706	1151.54	1169.42	1002.83	1245.94	763.455	698.852	571.294	615.129
1416411_at	glutathione S-transferase, mu 2, Gstm2	69.9822	99.8128	90.52	75.5849	82.8622	99.21	59.0109	60.1007	43.2817	40.4202
1416412_at	neutral sphingomyelinase (N-SMase) activation associated factor, Nsmaf	58.0888	81.4458	126.863	72.8918	106.366	67.6587	84.2723	86.97	59.5317	63.706
1416413_at	cathepsin J, Ctsj	6.07394	5.80948	6.95288	7.37668	6.70368	7.4304	4.76716	4.53483	5.3915	4.53483
1416414_at	elastin microfibril interfacer 1, Emilin1	28.9195	39.8134	28.9542	34.8915	26.5661	30.5959	17.9999	19.4489	22.7934	20.311
1416415_a_at	H2A histone family, member Z, H2afz	16079.2	15708.9	15908.6	14872.2	15952.3	14779.6	7672.21	7505.57	8153.96	8374.25
1416416_x_at	glutathione S-transferase, mu 1, Gstm1	153.818	165.811	134.861	152.066	157.787	153.326	120.202	123.58	110.97	110.095
1416417_a_at	NADH dehydrogenase (ubiquinone) 1 beta subcomplex, 7, Ndufb7	3288.9	2741.07	3190.47	2490.91	2856.29	2574.58	1279.16	1314.7	1555.75	1658.86
1416418_at	gamma-aminobutyric acid (GABA(A)) receptor-associated protein-like 1, Gabarapl1	174.033	240.09	231.255	277.227	221.223	290.402	241.856	209.168	130.093	127.567
1416419_s_at	gamma-aminobutyric acid (GABA(A)) receptor-associated protein-like 1, Gabarapl1	477.78	602.498	691.489	838.355	701.915	846.655	623.553	553.266	384.177	380.555
1416420_a_at	ribosomal protein L9 /// predicted gene, EG637379 /// ribosomal protein L9 pseudogene /// similar to 60S ribosomal protein L9 /// similar to ribosomal protein L9, EG637379 /// LOC100040021 /// LOC100042832 /// LOC100046185 /// LOC100048162 /// Rpl9	16407.7	16218.4	17240	16390.4	16738.3	16269.8	9601.24	10007.2	9681.54	9619.6
1416421_a_at	Sjogren syndrome antigen B, Ssb	786.15	750.715	872.235	664.85	767.581	655.868	518.54	493.294	409.082	452.933
1416422_a_at	Sjogren syndrome antigen B, Ssb	689.705	581.704	568.616	460.745	503.245	444.811	337.926	372.796	312.322	357.837
1416423_x_at	Sjogren syndrome antigen B, Ssb	455.217	445.5	398.177	362.033	400.25	344.882	222.212	226.812	226.112	220.46
1416424_at	mannose-6-phosphate receptor binding protein 1, M6prbp1	374.229	449.9	417.317	483.787	349.618	541.689	380.29	353.871	294.879	308.479
1416425_at	peroxisome biogenesis factor 19, Pex19	347.032	356.224	435.915	361.999	415.533	406.32	222.69	200.86	176.101	185.11
1416426_at	RAB5A, member RAS oncogene family, Rab5a	2070.38	2086.92	2242.95	2241.15	1986.93	2073.36	1063.9	1086.47	947.794	950.492
1416427_at	cyclin I, Ccni	1576.56	1754.07	1750.99	1569.09	1641.87	1649.3	1147.25	1039.26	1005.63	1026.27
1416428_at	THAP domain containing 11, Thap11	536.554	582.709	538.658	536.796	530.136	513.831	341.898	328.951	296.877	293.986
1416429_a_at	catalase, Cat	510.405	586.086	653.255	648.866	557.803	620.011	334.96	361.315	329.775	323.294
1416430_at	catalase, Cat	442.922	504.767	515.686	585.269	424.452	550.71	353.136	340.932	361.294	324.294
1416431_at	tubulin, beta 6, Tubb6	438.74	554.891	574.192	503.589	560.339	542.839	395.96	357.087	297.454	303.888
1416432_at	6-phosphofructo-2-kinase/fructose-2,6-biphosphatase 3, Pfkfb3	35.6455	74.5066	50.8013	79.0001	50.1515	104.947	103.582	68.2976	36.537	44.6831
1416433_at	replication protein A2, Rpa2	1955.59	2060.93	1770.62	1667.69	1752.07	1727.77	1021.36	1015.01	1085.57	1037.63
1416434_at	Bcl2-like 10, Bcl2l10	22.7578	27.278	23.5896	32.3143	29.1162	24.5709	20.4436	24.1648	12.7906	11.0399
1416435_at	lymphotoxin B receptor, Ltbr	24.5606	25.0771	32.8335	33.0046	31.7481	33.3631	20.2365	16.3938	18.7791	20.2066
1416436_a_at	ubiquinol-cytochrome c reductase complex chaperone, CBP3 homolog (yeast), Uqcc	207.467	220.306	237.908	240.266	208.968	240.811	139.842	143.895	135.335	151.063
1416437_a_at	mitogen-activated protein kinase 8 interacting protein 3, Mapk8ip3	25.8387	21.497	24.8549	32.0149	28.7535	34.4794	11.7631	13.3023	15.0703	14.0084
1416438_at	poly-U binding splicing factor 60, Puf60	1286.24	1538.99	1187.74	1382.97	1129.73	1512.71	907.127	781.694	681.146	676.681
1416439_at	RIKEN cDNA 2410015N17 gene, 2410015N17Rik	4328.02	4122.1	4398.13	3588.41	4601.74	3954.67	2051.1	1968.04	1972.27	2110.15
1416440_at	CD164 antigen, Cd164	3325.53	3121.75	3198.63	3027.73	3247.61	2681.04	1710.06	1950.04	2134.13	2032.2
1416441_at	plasma glutamate carboxypeptidase, Pgcp	5.93513	5.77459	7.17792	6.55575	7.17927	7.9366	8.49098	6.05589	6.52007	6.92402
1416442_at	immediate early response 2, Ier2	1050.14	1170.61	858.34	907.068	950.877	977.42	588.199	543.426	649.44	606.555
1416443_a_at	SUMO1 activating enzyme subunit 1, Sae1	3147.39	3553.76	3312.87	3526.16	3258.37	3397.45	2057.25	2101.84	2242.57	2128.28
1416444_at	elongation of very long chain fatty acids (FEN1/Elo2, SUR4/Elo3, yeast)-like 2, Elovl2	117.533	122.441	160.787	133.167	144.007	130.072	98.4513	110.911	74.5867	81.664
1416445_at	RIKEN cDNA 2810405J04 gene, 2810405J04Rik	830.522	907.005	803.243	948.347	793.755	837.892	519.6	492.261	477.525	477.932
1416446_at	transmembrane protein 30A, Tmem30a	284.291	279.759	290.512	278.128	272.452	259.256	177.604	186.549	203.049	209.357
1416447_at	transmembrane protein 30A, Tmem30a	391.405	355.704	402.524	402.701	409.649	368.618	191.98	252.333	282.245	271.399
1416448_at	inosine triphosphatase (nucleoside triphosphate pyrophosphatase), Itpa	1360.75	1221.06	1232.99	1150.42	1231.1	1146.37	539.217	580.636	738.351	741.569
1416449_x_at	syntaxin binding protein 2, Stxbp2	111.033	124.172	91.0331	97.0678	91.7663	115.856	97.4959	87.5763	68.5218	75.0065
1416450_at	TAF8 RNA polymerase II, TATA box binding protein (TBP)-associated factorq, Taf8	67.0537	92.7719	52.1962	64.9652	87.0886	66.2387	53.3582	43.1666	51.7636	50.9604
1416451_s_at	TAF8 RNA polymerase II, TATA box binding protein (TBP)-associated factorq, Taf8	152.849	175.036	100.081	98.635	111.921	109.004	143.747	102.91	111.076	91.8078
1416452_at	ornithine aminotransferase, Oat	1107.08	1083.24	1091.61	1352.31	1129.01	1315.31	770.545	724.794	670.614	665.144
1416453_x_at	ribosomal protein S12 /// predicted gene, EG432865 /// similar to ribosomal protein S12 /// similar to 40S ribosomal protein S12 /// Rps12 pseudogene, EG432865 /// LOC100038969 /// LOC100038978 /// LOC100039828 /// LOC627835 /// LOC665281 /// LOC668406 /// LOC671641 /// LOC672959 /// LOC676277 /// Rps12	15531.7	15674.5	16057.4	16191.8	15837.4	16346.6	9554.89	9522	9554.89	9830.35
1416454_s_at	actin, alpha 2, smooth muscle, aorta, Acta2	43.1307	48.1594	46.4256	58.176	42.5438	56.6394	24.4279	29.9323	36.1761	36.5454
1416455_a_at	crystallin, alpha B, Cryab	32.2683	38.8047	18.7992	25.0788	21.5473	28.1205	15.6572	14.5884	10.7118	10.0613
1416456_a_at	chitinase, acidic, Chia	24.7666	28.3372	25.7074	27.62	26.0729	25.752	18.2793	17.6213	21.6233	17.161
1416457_at	dimethylarginine dimethylaminohydrolase 2, Ddah2	988.697	1310.19	996.138	1269.42	906.973	1519.85	773.669	672.638	305.773	347.458
1416458_at	ADP-ribosylation factor 2, Arf2	129.85	134.294	99.9732	110.697	98.3889	110.814	88.9604	81.627	93.3311	84.627
1416459_at	ADP-ribosylation factor 2, Arf2	62.0501	58.7554	48.579	58.955	47.0269	56.9261	41.8717	36.8961	42.2259	34.9903
1416460_at	myo-inositol oxygenase, Miox	7.22229	11.2579	8.79722	8.33969	10.2089	8.44493	9.14874	9.44362	9.144	9.19624
1416461_at	cell cycle associated protein 1, Caprin1	6811.76	6718.96	6158.06	6736.69	6450.47	6695.06	3336.16	3345.6	3808.37	3492.51
1416462_at	cell cycle associated protein 1, Caprin1	3879.76	3753.24	3382.49	3572.51	3535.92	3402.23	1803.97	1782.06	2081.46	2017.17
1416463_at	cell cycle associated protein 1, Caprin1	127.799	133.724	102.207	128.122	106.099	113.366	83.627	95.1261	68.5737	64.9946
1416464_at	solute carrier family 4 (anion exchanger), member 1, Slc4a1	9.89468	10.8721	12.7607	11.7696	10.8821	9.98302	8.12763	8.04886	7.97047	9.65419
1416465_a_at	vesicle-associated membrane protein, associated protein A, Vapa	3482.91	3448.96	3498.61	3498.03	3443.02	3149.87	1926.62	1952.17	1938.32	1802.59
1416466_at	vesicle-associated membrane protein, associated protein A, Vapa	3857.21	4013.86	3903.49	3979.79	3851.14	3969.4	2377.71	2368.1	2321.68	2238.21
1416467_at	DEAD/H (Asp-Glu-Ala-Asp/His) box polypeptide 3, X-linked, Ddx3x	2171.63	2006.48	2252.16	2241.74	2361.44	2154.92	1078.63	1055.07	1104.26	1168.39
1416468_at	aldehyde dehydrogenase family 1, subfamily A1, Aldh1a1	6.86055	5.13509	6.94964	7.02556	7.32843	7.53194	3.98768	5.21296	3.94219	4.77002
1416469_at	leucine zipper protein 1, Luzp1	591.216	626.187	601.182	531.112	562.995	580.093	325.702	302.264	323.47	300.901
1416470_a_at	ribophorin I, Rpn1	1651.69	1652.23	1474.57	1617.33	1580.77	1511.86	984.897	978.961	1195.44	1216.52
1416471_at	choline/ethanolaminephosphotransferase 1, Cept1	979.444	914.907	1031.09	1095.79	959.682	1042.46	632.32	667.833	626.369	689.062
1416472_at	synapse associated protein 1, Syap1	374.97	392.729	486.727	410.533	466.978	374.116	217.993	218.487	151.197	158.61
1416473_a_at	neighbor of Punc E11, Nope	126.807	174.238	110.893	140.807	103.853	124.264	141.163	164.878	156.255	138.242
1416474_at	neighbor of Punc E11, Nope	45.4827	61.6002	35.2487	46.3737	39.1891	35.5282	60.6563	55.9432	55.0162	47.2053
1416475_at	ubiquitin-conjugating enzyme E2D 2 /// hypothetical protein LOC100041725, LOC100041725 /// Ube2d2	189.534	215.664	236.2	188.641	199.995	204.978	137.127	133.464	118.326	127.359
1416476_a_at	ubiquitin-conjugating enzyme E2D 2, Ube2d2	2325.62	2287.64	2604.58	2078.18	2419.51	2043.41	1258.23	1292.51	1110.46	1123.58
1416477_at	ubiquitin-conjugating enzyme E2D 2 /// hypothetical protein LOC100041725, LOC100041725 /// Ube2d2	1292.22	1286.82	1415.46	1116.67	1292.7	1202.54	667.751	683.239	623.51	639.45
1416478_a_at	malate dehydrogenase 2, NAD (mitochondrial), Mdh2	4904.72	5021.84	4650.92	4403.26	4790.75	4561.49	2622.38	2616.31	3085.23	2849.92
1416479_a_at	transmembrane protein 14C, Tmem14c	1102.05	1035.7	975.365	894.868	999.219	894.349	482.052	489.713	637.911	588.353
1416480_a_at	HIG1 domain family, member 1A /// similar to hypoxia induced gene 1, Higd1a /// LOC100042265 /// LOC100045763	3308.69	3545.22	4115.87	3653.63	3987.96	3955.77	2484.75	2225.55	1637.95	1899.18
1416481_s_at	HIG1 domain family, member 1A, Higd1a	146.297	146.125	124.126	120.937	117.459	127.718	118.627	101.76	100.67	115.935
1416482_at	tetratricopeptide repeat domain 3, Ttc3	106.467	104.884	107.52	100.312	74.2849	102.044	74.6561	63.7665	74.3377	72.3681
1416483_at	tetratricopeptide repeat domain 3, Ttc3	704.361	684.114	772.002	772.036	735.577	727.229	480.345	460.005	525.809	564.794
1416484_at	tetratricopeptide repeat domain 3, Ttc3	191.488	180.611	191.312	188.255	195.059	187.311	130.024	125.815	150.395	137.204
1416485_at	translocase of inner mitochondrial membrane 23 homolog (yeast) /// similar to Translocase of inner mitochondrial membrane 23 homolog (yeast), LOC100039174 /// LOC100041219 /// LOC100043675 /// LOC100044453 /// LOC100047985 /// Timm23	6034.12	5700.1	6072.64	5238.02	5831.16	5127.45	2824.32	2787.66	3012.59	3219.95
1416486_at	small inducible cytokine subfamily E, member 1, Scye1	2194.76	2100.11	2055.63	2122	1956.83	2213.11	1176.25	1050.29	1047.87	1075.81
1416487_a_at	yes-associated protein 1, Yap1	144.151	125.177	109.082	99.6432	106.583	75.8904	70.2937	71.257	119.641	101.162
1416488_at	cyclin G2, Ccng2	244.644	461.867	650.141	1072.99	649.34	1229.59	701.705	613.951	160.607	201.448
1416489_at	phosphatidylinositol 4-kinase type 2 beta, Pi4k2b	307.422	351.678	446.362	240.562	435.63	244.949	377.165	381.867	291.665	300.941
1416490_at	transmembrane emp24 protein transport domain containing 6 /// similar to transmembrane emp24 protein transport domain containing 6, LOC100047810 /// Tmed6	11.8196	10.185	11.313	9.13108	9.28711	10.3038	6.15713	6.93943	6.83387	6.47794
1416491_at	numb-like, Numbl	89.7688	89.6747	83.8588	82.1442	98.2937	94.1077	54.3013	49.147	60.6587	59.7822
1416492_at	cyclin E1, Ccne1	764.344	807.82	951.779	661.6	906.322	717.773	276.496	248.049	343.409	370.686
1416493_at	dolichyl-di-phosphooligosaccharide-protein glycotransferase, Ddost	1889.85	1943.29	1941.38	1857.63	2010.85	1963.82	1259.7	1337.99	1578.29	1449.1
1416494_at	cDNA sequence BC002163 /// NADH dehydrogenase (ubiquinone) Fe-S protein 5, BC002163 /// Ndufs5	1597.98	1411.57	1763.53	1440.17	1689.75	1575.24	694.198	739.275	790.164	881.125
1416495_s_at	cDNA sequence BC002163 /// NADH dehydrogenase (ubiquinone) Fe-S protein 5, BC002163 /// Ndufs5	2578	2319.85	2863.59	2479.06	2614.98	2538.56	1201.5	1327.58	1383.46	1478.12
1416496_at	Morf4 family associated protein 1, Mrfap1	4822.01	4749.51	4209.59	4378.12	4045.31	4265.14	2481.25	2525.08	2636.23	2552.96
1416497_at	protein disulfide isomerase associated 4, Pdia4	1022.64	869.546	705.081	736.906	743.385	778.476	491.944	533.996	538.451	533.046
1416498_at	peptidylprolyl isomerase C, Ppic	1250.7	1183.2	1317.21	1253.43	1366.09	1197.58	836.127	908.268	1129.17	1073.9
1416499_a_at	dynactin 6, Dctn6	699.375	633.866	595.406	602.589	559.339	550.153	361.374	359.46	385.127	397.805
1416500_at	SAC1 (suppressor of actin mutations 1, homolog)-like (S. cerevisiae), Sacm1l	754.547	765.133	920.116	806.868	872.715	735.638	570.705	560.524	494.668	534.28
1416501_at	3-phosphoinositide dependent protein kinase-1, Pdpk1	731.664	850.351	645.584	710.012	551.478	791.85	494.57	468.997	420.864	377.123
1416502_a_at	prolactin regulatory element binding, Preb	488.314	519.209	506.502	524.084	487.022	518.037	305.345	266.794	331.119	309.914
1416503_at	latexin, Lxn	153.86	154.782	123.221	144.319	113.863	133.149	101.792	102.326	73.6495	80.1719
1416504_at	Unc-51 like kinase 1 (C. elegans), Ulk1	75.3198	99.2355	79.0702	75.161	76.8513	82.1711	62.5307	61.2867	53.2851	49.9364
1416505_at	nuclear receptor subfamily 4, group A, member 1, Nr4a1	291.809	303.969	260.72	277.067	265.255	297.616	170.127	166.82	135.421	116.96
1416506_at	proteasome (prosome, macropain) subunit, alpha type 6, Psma6	4595.36	4303.01	4579.78	4029.94	4432.98	4049.37	2099.09	2088.25	2080.52	2224.22
1416507_at	canopy 2 homolog (zebrafish), Cnpy2	29.369	24.0565	26.2794	14.1498	25.5282	14.9148	10.5811	12.8087	22.9106	25.2319
1416508_at	mediator of RNA polymerase II transcription, subunit 28 homolog (yeast), Med28	2056.38	1841.71	1669.48	2196.83	1622.87	2169.92	1109.1	1086.25	1121.7	1189.25
1416509_at	transmembrane 9 superfamily member 3, Tm9sf3	1275.33	1161.2	1342.79	975.675	1456.96	882.266	726.26	809.985	966.218	1025.67
1416510_at	mitochondrial ribosomal protein L4, Mrpl4	1302.09	1478.13	1092.64	1239.1	1021.42	1310.49	873.211	784.602	754.392	779.268
1416511_a_at	CDC42 effector protein (Rho GTPase binding) 4, Cdc42ep4	140.127	150.338	99.422	97.5115	89.4233	98.5251	52.0017	57.6597	62.4534	57.5794
1416512_at	nucleotide binding protein 2, Nubp2	711.034	731.188	660.49	638.544	656.836	624.958	274.421	260.578	344.399	314.593
1416513_at	laminin, beta 2, Lamb2	58.4047	61.2068	46.1577	39.0964	31.1683	38.3932	39.7606	43.3134	32.4002	30.9746
1416514_a_at	fascin homolog 1, actin bundling protein (Strongylocentrotus purpuratus), Fscn1	5045.06	5632.81	3641.03	4836.09	3880.92	4310.86	2888.3	2941.85	3361.47	2900.41
1416515_at	fascin homolog 1, actin bundling protein (Strongylocentrotus purpuratus), Fscn1	17.5417	24.9533	15.6795	21.6132	12.7178	25.765	14.5469	14.4393	18.7237	13.5063
1416516_at	fascin homolog 1, actin bundling protein (Strongylocentrotus purpuratus), Fscn1	64.879	66.9467	59.9398	56.3905	57.2902	54.2977	37.1343	42.995	43.2026	44.5015
1416517_at	patatin-like phospholipase domain containing 6, Pnpla6	236.322	264.489	216.356	188.255	238.335	192.671	172.974	172.546	200.97	180.517
1416518_at	H1 histone family, member O, oocyte-specific, H1foo	26.8731	31.7028	26.3418	25.4233	26.7303	31.5296	21.5505	17.0921	15.62	19.8403
1416519_at	ribosomal protein L36 /// similar to Rpl36 protein, LOC100048508 /// LOC622534 /// Rpl36	15726.7	16143.1	16428.6	16640.4	16017.5	16959	9210.24	9358.54	8718.53	8900.65
1416520_x_at	ribosomal protein L36 /// similar to Rpl36 protein /// similar to rat ribosomal protein L36, LOC100043718 /// LOC100048508 /// LOC622534 /// Rpl36	10936.2	11294.3	11392.1	11490.8	10888.5	12040.1	6451.09	6543.71	5529.22	6017.5
1416521_at	selenoprotein W, muscle 1, Sepw1	90.7384	79.7873	79.5169	76.0974	69.8042	67.9172	60.5848	61.757	64.383	66.0203
1416522_a_at	gene rich cluster, C10 gene, Grcc10	2470.76	2414.33	2794.55	2288.73	2857.83	2338.59	1499.85	1429.56	1304.07	1400.96
1416523_at	ribonuclease, RNase A family, 1 (pancreatic), Rnase1	24.8736	24.1071	25.1714	32.4296	28.8424	29.4092	19.7865	23.4328	17.2082	18.119
1416524_at	speckle-type POZ protein, Spop	962.649	907.246	1209.58	970.975	1224.82	912.248	731.7	746.413	593.78	597.603
1416525_at	speckle-type POZ protein, Spop	304.223	311.087	352.986	285.832	382.374	264.859	201.431	208.96	184.123	174.191
1416526_a_at	Parkinson disease (autosomal recessive, early onset) 7, Park7	4590.01	4708.97	4210.78	3966.29	3942.37	4081.25	2608.11	2456.75	2685	2800.21
1416527_at	RAB32, member RAS oncogene family, Rab32	29.7947	25.8453	31.541	29.9282	27.7562	27.0553	32.3477	32.0433	26.8035	26.4953
1416528_at	SH3 domain binding glutamic acid-rich protein-like 3, Sh3bgrl3	832.57	838.684	750.572	779.644	747.922	780.106	459.241	469.819	522.796	466.312
1416529_at	epithelial membrane protein 1, Emp1	903.255	767.342	1106.71	834.589	1278.16	737.343	344.544	383.075	321.622	274.477
1416530_a_at	purine-nucleoside phosphorylase 1 /// similar to purine nucleoside phosphorylase, LOC100045567 /// Pnp1	4284.61	3879.31	4571.24	4768.18	4669.84	4501	1292.6	1279.47	1817.32	1720.84
1416531_at	glutathione S-transferase omega 1, Gsto1	1013.93	941.81	915.761	703.866	834.689	730.257	654.502	665.136	428.787	453.521
1416532_at	transformation/transcription domain-associated protein, Trrap	196.147	218.2	157.377	162.597	155.633	147.2	140.781	130.553	207.719	166.351
1416533_at	EGL nine homolog 2 (C. elegans), Egln2	375.951	370.044	325.969	320.569	308.474	308.639	195.991	171.463	189.305	196.474
1416534_at	D4, zinc and double PHD fingers family 2, Dpf2	638.592	717.671	499.416	627.968	535.845	611.892	352.894	352.078	393.38	344.259
1416535_at	microspherule protein 1, Mcrs1	660.655	698.146	636.867	545.969	564.122	608.007	395.375	366.33	344.302	338.669
1416536_at	melanoma associated antigen (mutated) 1, Mum1	435.519	480.812	358.823	357.661	304.891	365.924	228.969	222.573	224.81	221.29
1416537_at	cysteine-rich with EGF-like domains 1, Creld1	91.7812	107.922	83.0205	98.1097	104.381	87.251	86.5829	80.7944	68.8745	68.5174
1416538_at	sialic acid acetylesterase, Siae	41.326	38.504	36.7286	34.5234	29.878	32.9287	39.4711	54.0058	58.215	54.2937
1416539_at	sialic acid acetylesterase, Siae	54.6278	66.3465	56.6287	64.7553	47.3058	57.65	67.7162	69.7958	81.9259	63.3126
1416540_at	HGF-regulated tyrosine kinase substrate, Hgs	216.531	241.832	193.115	217.7	207.476	237.217	140.754	137.565	164.951	159.314
1416541_at	ClpB caseinolytic peptidase B homolog (E. coli), Clpb	449.692	539.893	448.631	455.346	389.823	488.347	376.616	358.757	347.009	359.957
1416542_at	PHD finger protein 1, Phf1	64.7792	69.3367	65.2217	71.8782	66.7466	63.5744	45.8051	52.9328	44.3549	48.6457
1416543_at	nuclear factor, erythroid derived 2, like 2, Nfe2l2	698.923	810.923	801.596	1011.36	724.512	932.833	436.891	446.213	311.711	261.469
1416544_at	enhancer of zeste homolog 2 (Drosophila), Ezh2	2035.56	2296.22	2322.15	2595.51	2274.04	2609.89	1443.21	1392.99	1279.54	1264.47
1416545_at	zinc finger, DHHC domain containing 7, Zdhhc7	158.9	149.15	134.852	125.936	133.584	148.214	94.6195	101.86	118.699	117.794
1416546_a_at	ribosomal protein L6, Rpl6	14914.7	14908.7	14830.4	14741.3	14734.2	14764.7	8818.44	8635.14	8579.32	8598.67
1416547_at	NADH dehydrogenase (ubiquinone) 1 beta subcomplex 3, Ndufb3	3547.03	3515.2	3447.35	3781.9	3536.87	3635.32	2037.81	2003.9	2311.24	2258.81
1416548_at	solute carrier family 35, member B4, Slc35b4	87.5514	85.3645	97.1696	54.5808	108.656	63.4736	43.4944	46.6824	75.8779	69.72
1416549_at	solute carrier family 35, member B4, Slc35b4	111.037	111.696	123.63	86.7449	121.144	97.8479	72.0611	71.2471	90.2179	89.4168
1416550_at	solute carrier family 35, member B4, Slc35b4	81.0331	83.7286	92.6998	76.0531	93.49	81.6167	53.1679	50.8472	69.8689	67.8234
1416551_at	ATPase, Ca++ transporting, cardiac muscle, slow twitch 2, Atp2a2	694.264	695.719	469.992	683.868	486.801	650.811	292.792	315.325	573.118	553.103
1416552_at	developmental pluripotency associated 5A, Dppa5a	21087.7	21536.1	21832	22582.9	21740.3	22062.4	12089.5	12664.4	12656.3	12603.8
1416553_at	stimulated by retinoic acid 13, Stra13	579.422	595.443	616.964	580.618	634.399	705.915	346.794	302.074	309.533	382.534
1416554_at	PDZ and LIM domain 1 (elfin) /// similar to Pdlim1 protein, LOC100048338 /// Pdlim1	1145.53	1206.49	1132.98	1242.2	1211.58	1263.41	893.066	853.234	891.381	800.44
1416555_at	etoposide induced 2.4 mRNA, Ei24	2391.11	2303.78	2721.31	2455.81	2594.21	2282.73	1637.7	1756.79	1143.6	1061.81
1416556_at	tetraspanin 31, Tspan31	1759.51	1691.26	1944.25	1675	2045.1	1717.17	937.7	995.088	1285.76	1377.58
1416557_a_at	elongation factor Tu GTP binding domain containing 2, Eftud2	637.139	755.323	547.232	625.866	549.674	692.433	432.646	399.261	396.887	396.135
1416558_at	maternal embryonic leucine zipper kinase, Melk	1259.64	1301.15	1100.18	1048.78	990.887	1064.68	765.519	685.779	755.856	708.794
1416559_at	RIKEN cDNA 1500003O22 gene, 1500003O22Rik	430.755	418.7	255.21	278.64	227.227	271.811	182.561	180.904	191.992	174.627
1416560_at	solute carrier family 13 (sodium-dependent dicarboxylate transporter), member 3, Slc13a3	13.7058	12.5116	14.9881	16.1685	15.7925	16.7149	9.91271	10.1919	9.00914	9.84601
1416561_at	glutamic acid decarboxylase 1, Gad1	15.9943	15.541	19.7004	19.5132	14.228	21.3887	21.198	21.1484	6.47098	6.34919
1416562_at	glutamic acid decarboxylase 1, Gad1	20.1472	22.0926	27.9918	25.8377	31.134	22.3707	20.0278	18.8747	16.8276	19.7398
1416563_at	cytidine 5'-triphosphate synthase, Ctps	1809.23	1800.42	1739.86	1614.92	1743.87	1671.83	878.289	958.217	944.405	899.016
1416564_at	SRY-box containing gene 7, Sox7	10.5862	11.8213	10.5862	9.96797	11.6076	11.0145	5.85674	5.78514	5.80776	5.68089
1416565_at	cytochrome c oxidase, subunit VIb polypeptide 1, Cox6b1	5995.21	5690.12	5704.25	5325.21	5701.61	5177.47	3090.85	3010.02	3057.48	3051.35
1416566_at	serine/threonine kinase receptor associated protein, Strap	2434.89	2505.88	2576.02	2262.8	2472.68	2477.39	1406.22	1335.74	1393.13	1458.96
1416567_s_at	ATP synthase, H+ transporting, mitochondrial F1 complex, epsilon subunit, Atp5e	2850.98	2741.99	3456.05	3127.53	3309.01	3441.93	1798.67	1702.07	1396.59	1499.61
1416568_a_at	apoptotic chromatin condensation inducer 1, Acin1	319.864	323.236	213.538	234.813	210.737	260.113	199.674	156.816	241.825	200.079
1416569_at	actin-like 6A, Actl6a	1819.86	2011.88	1750.22	1737.4	1576.78	1711.49	983.179	949.01	847.702	798.779
1416570_s_at	G elongation factor, mitochondrial 1, Gfm1	864.692	982.728	820.965	841.811	806.347	837.84	523.415	535.805	604.029	574.828
1416571_at	Tnf receptor associated factor 4, Traf4	37.742	31.5297	33.8924	27.6749	27.3859	27.8227	18.6339	15.5827	22.6096	21.0959
1416572_at	matrix metallopeptidase 14 (membrane-inserted), Mmp14	16.9488	25.3309	18.0717	17.4006	22.5845	22.7285	16.2809	13.3906	17.1768	16.972
1416573_at	protein O-fucosyltransferase 2, Pofut2	37.4862	30.0653	21.9273	22.3785	30.6105	25.7725	20.3818	19.9146	28.2442	27.3877
1416574_at	TOX high mobility group box family member 4, Tox4	426.209	516.649	476.955	541.7	456.961	524.342	276.808	291.58	298.243	290.167
1416575_at	cell division cycle 45 homolog (S. cerevisiae)-like, Cdc45l	610.422	663.587	539.493	660.811	552.732	675.641	303.658	282.013	377.82	354.186
1416576_at	suppressor of cytokine signaling 3, Socs3	476.527	596.523	628.795	855.916	645.255	905.505	678.972	606.529	309.382	310.141
1416577_a_at	ring-box 1, Rbx1	4333.59	4186.57	4276.8	4116.18	4296.36	3997.44	2406.55	2237.79	2158.2	2254.71
1416578_at	ring-box 1, Rbx1	490.815	484.016	342.337	321.488	333.489	350.085	245.563	250.514	322.886	311.268
1416579_a_at	tumor-associated calcium signal transducer 1, Tacstd1	1852.08	2159.76	2516.38	2690.29	2697.7	2735.33	2738.71	2760.48	2042.76	2050.69
1416580_a_at	STIP1 homology and U-Box containing protein 1, Stub1	2748.61	2942.91	2661.04	2564.78	2528.96	2762.55	1523.09	1432.79	1558.1	1600.45
1416581_at	WD repeat domain 5, Wdr5	1954.67	2054.66	1656.45	1668.63	1513.79	1744.22	883.292	832.594	780.867	752.407
1416582_a_at	Bcl-associated death promoter, Bad	201.455	202.456	207.497	190.543	187.024	200.51	102.856	105.712	104.764	100.497
1416583_at	Bcl-associated death promoter, Bad	161.392	162.556	150.526	139.559	124.302	141.978	73.9881	68.127	67.1906	73.3054
1416584_at	mannosidase 2, alpha B2, Man2b2	21.7407	29.3537	25.5328	25.4212	26.9285	18.9997	18.4673	18.3187	16.5575	18.974
1416585_at	RuvB-like protein 1, Ruvbl1	927.922	987.721	733.276	830.866	653.945	909.283	499.37	483.241	393.169	372.491
1416586_at	zinc finger protein 239, Zfp239	214.02	211.979	170.296	163.34	187.978	174.171	130.654	141.973	167.551	181.759
1416587_a_at	X-ray repair complementing defective repair in Chinese hamster cells 1, Xrcc1	435.262	527.608	431.311	430.408	370.631	450.311	338.204	289.529	276.067	248.38
1416588_at	protein tyrosine phosphatase, receptor type, N, Ptprn	43.1223	45.1986	53.1152	70.5886	66.5331	71.4984	48.4273	47.7582	37.133	49.0127
1416589_at	secreted acidic cysteine rich glycoprotein, Sparc	1805.91	1930.3	1812.13	2001.78	1968.31	2081.13	1269.04	1307.15	1474.13	1363.77
1416590_a_at	RAB34, member of RAS oncogene family, Rab34	243.428	289.736	364.299	338.503	334.397	362.474	264.981	249.795	193.808	181.82
1416591_at	RAB34, member of RAS oncogene family, Rab34	298.07	359.873	383.798	435.948	386.725	428.725	334.815	296.275	224.43	218.427
1416592_at	glutaredoxin, Glrx	445.271	450.171	518.704	700.821	468.851	690.851	290.715	293.127	133.37	144.386
1416593_at	glutaredoxin, Glrx	330.37	345.284	451.644	538.877	349.681	542.858	222.53	205.202	115.241	99.9327
1416594_at	secreted frizzled-related protein 1, Sfrp1	344.137	388.152	368.461	472.006	339.294	482.664	167.96	159.538	121.272	104.49
1416595_at	mitochondrial ribosomal protein S22, Mrps22	1259.12	1093.2	1188.8	1058.91	1162.5	1071.45	517.913	507.638	547.774	602.787
1416596_at	solute carrier family 44, member 4, Slc44a4	111.296	107.348	94.31	86.6442	93.9173	103.871	71.2704	73.2144	62.0506	64.7495
1416597_at	hepatoma-derived growth factor, related protein 2, Hdgfrp2	392.534	444.272	315.575	337.694	321.349	372.549	273.585	240.627	262.107	267.313
1416598_at	GLIS family zinc finger 2, Glis2	183.771	175.459	125.687	119.428	119.751	97.1457	71.4042	68.2868	152.215	123.899
1416599_at	GLIS family zinc finger 2, Glis2	76.4961	75.7	84.7429	82.8734	71.5427	75.1905	45.2257	47.4616	44.6654	46.9419
1416600_a_at	regulator of calcineurin 1, Rcan1	331.777	371.035	250.933	344.97	209.052	351.311	203.662	221.627	226.848	226.236
1416601_a_at	regulator of calcineurin 1, Rcan1	20.2562	24.0565	16.417	18.5903	14.5091	20.1213	16.9597	14.9574	14.5767	14.2529
1416602_a_at	RAD52 homolog (S. cerevisiae), Rad52	99.5034	82.5015	79.3693	83.8109	74.7543	65.922	46.1444	45.9881	52.9616	44.5905
1416603_at	ribosomal protein L22 /// similar to 60S ribosomal protein L22 (Heparin binding protein HBp15) /// ribosomal protein L22 pseudogene, LOC632026 /// mCG_130059 /// Rpl22	7676.44	7328.89	7455.55	7336.78	7166.92	7601.83	4106.02	4239.56	3677.71	3998.61
1416604_at	cytochrome c-1, Cyc1	4641.48	5182.22	4748.59	4996.76	4539.59	5198.86	2842.38	2766.39	2584.75	2636.04
1416605_at	nucleolar protein family A, member 2, Nola2	4382.65	4138.63	4741.04	3695.34	4610.34	3465.3	1822.46	1747.82	1937.56	1977.68
1416606_s_at	nucleolar protein family A, member 2, Nola2	8692.87	8177.64	8804.98	7545.24	9001.53	7460.7	3616.2	3499.3	3982.54	4108.8
1416607_at	RIKEN cDNA 4931406C07 gene, 4931406C07Rik	355.422	389.396	177.893	344.144	148.781	341.552	215.905	199.212	248.764	247.653
1416608_a_at	cDNA sequence BC004004, BC004004	877.847	831.353	911.773	775.627	893.491	752.033	597.397	615.96	530.187	594.96
1416609_at	cDNA sequence BC004004, BC004004	609.298	614.398	727.077	608.478	652.088	647.683	456.627	450.96	370.576	414.96
1416610_a_at	chloride channel 3, Clcn3	394.536	452.891	438.811	409.452	476.009	419.2	399.546	407.818	320.783	321.784
1416611_at	secretory carrier membrane protein 2, Scamp2	146.258	143.446	140.836	150.567	155.302	127.37	99.3123	99.127	153.809	156.962
1416612_at	cytochrome P450, family 1, subfamily b, polypeptide 1, Cyp1b1	18.1436	15.0895	13.0262	15.2172	16.4882	15.1955	9.44302	9.57234	10.6691	8.80082
1416613_at	cytochrome P450, family 1, subfamily b, polypeptide 1, Cyp1b1	7.107	6.80679	6.53155	6.9944	6.80679	6.76737	4.51138	4.62764	4.83407	5.19538
1416614_at	EP300 interacting inhibitor of differentiation 1, Eid1	220.975	211.894	271.104	222.533	276.004	252.623	159.059	153.736	142.429	152.025
1416615_at	caseinolytic peptidase, ATP-dependent, proteolytic subunit homolog (E. coli), Clpp	1292.22	1442.67	1055.56	989.875	1118.56	1086.92	687.156	652.784	637.127	649.85
1416616_s_at	caseinolytic peptidase, ATP-dependent, proteolytic subunit homolog (E. coli), Clpp	1517.74	1553.96	1076.16	989.032	1077.85	999.941	703.154	691.178	656.529	640.127
1416617_at	acyl-CoA synthetase short-chain family member 1, Acss1	59.6443	98.2654	87.9923	104	83.9775	105.344	97.6559	104.564	68.215	68.2912
1416618_at	protoporphyrinogen oxidase, Ppox	96.748	104.361	92.2666	106.033	101.031	106.644	79.3321	76.4071	87.435	76.1521
1416619_at	RIKEN cDNA 4632428N05 gene, 4632428N05Rik	21.7733	22.6651	16.3975	28.662	16.8507	29.1143	20.0336	18.2291	19.9993	21.2604
1416620_at	Swi/SNF related matrix associated, actin dependent regulator of chromatin, subfamily a-like 1, Smarcal1	436.361	509.058	340.445	410.433	298.033	482.226	305.294	261.902	279.803	245.884
1416621_at	lethal giant larvae homolog 1 (Drosophila), Llgl1	446.88	547.937	371.274	381.168	486.19	436.317	318.922	297.986	346.864	327.014
1416622_at	Williams-Beuren syndrome chromosome region 16 homolog (human), Wbscr16	209.131	183.604	186.644	167.422	158.644	170.894	131.828	125.678	138.807	140.259
1416623_at	thrombospondin 3, Thbs3	158.169	126.743	112.744	103.871	146.483	110.213	118.078	110.115	103.642	109.331
1416624_a_at	ubiquitin A-52 residue ribosomal protein fusion product 1 /// ubiquitin A-52 residue ribosomal protein fusion product 1-like, RP23-24J10.5 /// Uba52	23965.9	23833.6	23431.1	23736.7	23316	23597.5	15196.4	15110.8	14838.4	14844.1
1416625_at	serine (or cysteine) peptidase inhibitor, clade G, member 1, Serping1	74.7553	78.1318	67.7793	80.233	68.3864	87.3129	59.8113	64.2782	41.9396	39.6271
1416626_at	phospholipase A2, group IB, pancreas, Pla2g1b	277.701	305.589	146.647	120.799	163.49	138.243	219.896	227.425	261.422	257.127
1416627_at	serine protease inhibitor, Kunitz type 1, Spint1	425.652	395.277	389.311	431.585	409.167	439.083	212.446	203.984	196.092	204.712
1416628_at	RIKEN cDNA 0610006I08 gene, 0610006I08Rik	576.724	599.51	713.311	604.836	671.921	641.647	180.368	196.895	306.88	331.423
1416629_at	solute carrier family 1 (neutral amino acid transporter), member 5, Slc1a5	51.8378	57.8779	53.8265	56.7384	48.495	52.7234	42.0661	33.1936	39.5952	46.7626
1416630_at	inhibitor of DNA binding 3, Id3	502.428	363.8	386.999	371.762	390.533	386.538	199.43	181.719	186.885	193.924
1416631_at	adaptor-related protein complex AP-4, beta 1, Ap4b1	164.146	182.308	150.506	115.164	149.561	107.339	107.46	108.007	135.627	108.986
1416632_at	malic enzyme 1, NADP(+)-dependent, cytosolic /// similar to NADP-dependent malic enzyme (NADP-ME) (Malic enzyme 1), LOC677317 /// Me1	276.706	349.811	270.675	310.35	278.291	329.039	250.726	222.424	142.129	155.195
1416633_a_at	RIKEN cDNA 5730536A07 gene, 5730536A07Rik	2266.2	2033.4	3203.35	1992.65	3080.97	2023.82	1204.23	1316.83	1236.97	1352.64
1416634_at	RIKEN cDNA 5730536A07 gene, 5730536A07Rik	1828.52	1510.37	2217.59	1471.41	2239.79	1511.03	893.906	994.158	928.127	966.978
1416635_at	sphingomyelin phosphodiesterase, acid-like 3A, Smpdl3a	12.3823	15.7836	16.0673	17.3871	17.0754	24.784	20.0183	20.8598	8.89776	10.5368
1416636_at	RAS-homolog enriched in brain /// similar to RAS-homolog enriched in brain, LOC100047161 /// Rheb	3921.83	3606.37	4626.72	3736.54	4427.64	3515.48	2083.89	2033.8	2150.46	2099.1
1416637_at	solute carrier family 4 (anion exchanger), member 2, Slc4a2	29.5134	31.5932	22.8512	26.162	27.0091	26.2558	21.9668	20.4744	27.9353	26.9919
1416638_at	sal-like 2 (Drosophila), Sall2	27.8822	31.7028	22.963	23.8325	32.8464	49.156	36.1468	32.364	35.6803	29.8702
1416639_at	solute carrier family 2 (facilitated glucose transporter), member 5, Slc2a5	37.0907	27.93	32.722	38.9456	38.9456	35.2587	23.1983	28.363	31.3182	31.5818
1416640_at	potassium voltage-gated channel, Isk-related family, member 1-like, Kcne1l	14.3207	16.092	13.7797	15.8017	14.0384	17.2242	11.6908	14.6714	11.6972	10.853
1416641_at	ligase I, DNA, ATP-dependent, Lig1	2380.52	3032.6	1969.64	2631.61	1957.8	3047.81	1602.56	1401.18	1390.47	1310.25
1416642_a_at	tumor protein, translationally-controlled 1 /// predicted gene, EG627798 /// similar to tumor protein, translationally-controlled 1, EG627798 /// LOC100043703 /// LOC100048430 /// LOC632454 /// Tpt1	23412.6	23524.6	23625.8	23018.7	23459.1	23137.8	14349.9	14611.7	14354.2	14405.3
1416643_at	tumor protein, translationally-controlled 1, Tpt1	6.5723	6.69199	8.01131	8.24413	7.56623	8.69913	5.48658	4.98688	6.11965	6.09657
1416644_a_at	sema domain, immunoglobulin domain (Ig), short basic domain, secreted, (semaphorin) 3B, Sema3b	38.8811	39.915	43.9609	43.0348	39.0314	38.1217	24.2601	28.305	24.0905	25.8904
1416645_a_at	alpha fetoprotein, Afp	6.42087	6.68279	7.30148	6.90155	7.55591	6.68279	5.03584	4.59313	3.91118	3.76781
1416646_at	alpha fetoprotein, Afp	21.1743	22.3948	19.7795	24.8125	20.378	21.4553	13.9125	12.9972	14.2468	11.6509
1416647_at	branched chain ketoacid dehydrogenase E1, alpha polypeptide, Bckdha	757.022	887.522	706.366	924.703	663.922	1055.47	415.233	377.627	443.581	431.294
1416648_at	dynein cytoplasmic 1 heavy chain 1, Dync1h1	564.923	767.527	403.529	630.644	480.975	618.737	475.063	450.272	658.074	470.297
1416649_at	alpha 1 microglobulin/bikunin, Ambp	13.4117	17.8403	16.4545	16.3263	16.3204	15.7297	16.186	12.2662	11.815	11.815
1416650_at	ret finger protein-like 4, Rfpl4	6.42481	6.48403	7.16962	6.78676	6.59674	6.61254	3.81578	3.82035	4.76716	4.21201
1416651_at	zinc finger, HIT domain containing 2, Znhit2	285.009	260.316	224.926	210.688	253.058	222.457	140.46	140.63	181.762	197.376
1416652_at	asporin, Aspn	6.33637	6.98045	6.70927	6.96789	6.27808	7.18481	4.93759	4.19701	4.86921	4.71179
1416653_at	syntaxin binding protein 3A /// similar to vesicle transport protein, LOC100047484 /// Stxbp3a	417.612	414.122	355.88	438.828	349.922	403.661	327.972	309.084	239.904	246.255
1416654_at	solute carrier family 31, member 2, Slc31a2	260.652	221.003	235.167	249.159	228.486	191.877	141.713	161.378	143.127	142.733
1416655_at	C1GALT1-specific chaperone 1, C1galt1c1	489.31	425.11	513.581	441.137	511.988	456.687	264.336	286.794	327.708	367.004
1416656_at	chloride intracellular channel 1, Clic1	889.852	1090.3	1120.74	1338.76	1201.24	1322.58	711.577	652.236	411.686	423.813
1416657_at	thymoma viral proto-oncogene 1 /// similar to serine/threonine protein kinase, Akt1 /// LOC100047666	70.7074	90.2617	84.7724	75.8473	73.9251	76.9463	70.1099	66.951	64.5533	71.2937
1416658_at	frizzled-related protein, Frzb	8.74409	8.53293	9.22469	8.36832	9.73197	11.4117	10.0576	10.1862	8.59585	10.0062
1416659_at	eukaryotic translation initiation factor 3, subunit 10 (theta), Eif3s10	2428.73	2636.51	2312.87	2583.16	2270.5	2405.27	1587.21	1511.34	1436.45	1351.2
1416660_at	eukaryotic translation initiation factor 3, subunit 10 (theta), Eif3s10	917.863	926.405	734.809	923.62	722.123	905.567	575.162	531.794	464.876	391.232
1416661_at	eukaryotic translation initiation factor 3, subunit 10 (theta), Eif3s10	905.443	987.124	796.095	843.347	666.486	924.823	579.999	471.068	503.294	390.14
1416662_at	sarcosine dehydrogenase, Sardh	40.5224	41.2138	41.6741	48.7851	45.9035	45.7863	29.7317	30.6176	28.6966	36.1272
1416663_at	NADH dehydrogenase (ubiquinone) 1 alpha subcomplex, 9, Ndufa9	3183.25	3097.23	3167.26	3322.51	3199.51	3258.65	1699.35	1663.31	1833.18	1734.38
1416664_at	cell division cycle 20 homolog (S. cerevisiae), Cdc20	3655.75	4333.58	4129.84	4373.93	4274.26	4753.2	2901.34	2807.95	2646.5	2530.21
1416665_at	demethyl-Q 7, Coq7	1431.01	1410.93	1316.48	1343.68	1305.87	1306.46	747.213	713.362	723.164	751.794
1416666_at	serine (or cysteine) peptidase inhibitor, clade E, member 2, Serpine2	942.133	959.902	1526.06	1412.96	1601.75	1386.85	1617.56	1886.09	1824.55	1815.62
1416667_at	phenylalkylamine Ca2+ antagonist (emopamil) binding protein, Ebp	977.366	836.988	849.508	693.255	852.692	658.658	295.951	289.417	382.895	340.815
1416668_at	tetratricopeptide repeat domain 35, Ttc35	2368.01	2046.27	2480.7	2340.89	2498.99	2441.34	1026.96	1004.09	918.133	1006.43
1416669_s_at	nascent polypeptide-associated complex alpha polypeptide, Naca	9415.84	9098.9	9653.92	8581.68	9268.48	8710.11	5031.39	4978.02	4578.99	4616.75
1416670_at	SET domain, bifurcated 1, Setdb1	22.8536	16.339	20.3642	18.8484	27.5335	16.7823	13.1961	12.1143	23.5466	23.1784
1416671_a_at	mucolipin 1, Mcoln1	106.442	90.9167	90.8361	95.2261	92.1582	83.5219	51.9897	69.1681	81.0701	79.7008
1416672_s_at	mucolipin 1, Mcoln1	168.837	183.559	150.455	145.335	123.247	123.875	106.275	138.159	149.438	147.794
1416673_at	beta-site APP-cleaving enzyme 2, Bace2	9.29715	9.60337	11.3809	10.4212	8.86205	9.04667	6.4575	6.79051	7.15269	7.15269
1416674_at	protein tyrosine phosphatase, receptor type, U, Ptpru	41.3847	43.694	31.8507	42.3467	39.4605	44.8566	38.4117	38.5761	31.2086	32.8761
1416675_s_at	phospholipase C, delta 1, Plcd1	162.574	178.039	191.376	234.362	161.647	239.144	153.337	128.215	85.9689	86.6297
1416676_at	kininogen 1, Kng1	12.6769	11.9314	10.4332	10.4892	12.7182	13.137	10.0585	9.11355	7.40228	10.6547
1416677_at	apolipoprotein H, Apoh	10.8672	10.3563	12.6558	13.7119	12.2203	12.4287	9.3415	8.93331	8.4561	8.80715
1416678_at	COP9 (constitutive photomorphogenic) homolog, subunit 3 (Arabidopsis thaliana), Cops3	3794.75	3842.74	3910.14	3973.89	3594.34	4284.58	2173.81	2107.07	2261.54	2439.53
1416679_at	ATP-binding cassette, sub-family D (ALD), member 3, Abcd3	903.705	927.318	847.518	1003.41	830.001	1034.24	617.91	596.779	599.736	564.28
1416680_at	ubiquitin protein ligase E3A, Ube3a	1841.09	1920.73	1740.18	2058.53	1561.39	2002.33	1393.79	1380.46	1207.63	1193.71
1416681_at	ubiquitin protein ligase E3A, Ube3a	232.311	223.884	219.265	213.179	204.643	178.7	130.011	127.631	142.958	133.55
1416682_at	ubiquitin protein ligase E3A, Ube3a	87.8533	96.2932	83.7827	89.5886	71.6407	78.2378	63.7014	58.0372	52.2712	52.6497
1416683_at	plexin B2, Plxnb2	215.444	252.469	217.849	248.609	226.205	221.679	176.214	170.925	191.77	162.678
1416684_at	fibrillarin /// similar to Fibrillarin, Fbl /// LOC100044829	4130.12	4484.09	3770.78	3973.6	3702.98	4034.39	2107.37	2053.23	2237.9	2123.9
1416685_s_at	fibrillarin /// similar to Fibrillarin, Fbl /// LOC100044829	5663.22	5952.98	5037.24	5454.84	4902.95	5638.92	2930.09	2799.72	3151.15	2900.15
1416686_at	procollagen lysine, 2-oxoglutarate 5-dioxygenase 2, Plod2	235.344	289.871	247.828	362.386	304.26	370.895	433.244	406.813	197.636	224.643
1416687_at	procollagen lysine, 2-oxoglutarate 5-dioxygenase 2, Plod2	886.144	1066.03	1145.05	1398.39	1226.94	1611.92	1625.18	1509.3	768.113	854.995
1416688_at	synaptosomal-associated protein 91, Snap91	115.076	161.086	97.8262	124.866	87.3688	108.255	146.182	137.197	84.6775	76.4925
1416689_at	tuftelin 1, Tuft1	80.1954	99.5899	113.752	152.573	98.6243	137.089	80.2885	79.7176	48.3346	57.7333
1416690_at	GTP binding protein 2, Gtpbp2	167.299	188.141	194.96	189.7	176.007	215.866	135.621	126.569	129.812	133.569
1416691_at	GTP binding protein 2, Gtpbp2	38.2912	35.0635	27.79	43.9737	34.9524	41.0823	29.6906	31.1055	25.8081	25.6912
1416692_at	coilin, Coil	745.912	756.255	545.329	598.922	539.644	614.144	410.46	375.091	407.914	367.271
1416693_at	forkhead box C2, Foxc2	8.31783	8.00534	8.78816	10.1992	10.9518	9.69478	5.21728	5.17175	5.09942	5.21107
1416694_at	glycerol kinase 2, Gk2	6.1654	6.96731	6.80386	6.91184	6.79211	5.95513	5.75147	4.63383	4.704	5.18333
1416695_at	translocator protein, Tspo	275.303	329.573	356.465	395.023	355.904	430.818	332.081	339.014	176.228	191.811
1416696_at	DNA segment, Chr 17, Wayne State University 104, expressed, D17Wsu104e	719.891	590.287	867.295	624.144	859.862	613.27	345.38	374.401	460.061	476.86
1416697_at	dipeptidylpeptidase 4, Dpp4	334.422	313.411	279.463	252.422	271.766	240.823	177.026	188.484	123.127	157.127
1416698_a_at	CDC28 protein kinase 1b, Cks1b	6327.7	5793.8	6580.44	6007.7	6377.72	5611.59	3230.31	3193.49	3433.52	3354.79
1416699_at	RIKEN cDNA 1110008F13 gene, 1110008F13Rik	3287.13	3006.3	3275.83	2662.29	3463.12	2590.29	1398.28	1381.89	1695.96	1734.06
1416700_at	Rho family GTPase 3, Rnd3	343.468	345.95	253.687	217.7	269.593	197.189	130.763	142.51	155.433	156.832
1416701_at	Rho family GTPase 3, Rnd3	178.608	148.303	118.245	129.483	137.435	119.516	74.5068	71.5738	79.5562	71.2718
1416702_at	serine (or cysteine) peptidase inhibitor, clade I, member 1, Serpini1	101.77	104.39	87.2411	83.7637	93.9858	70.2631	42.4299	54.6113	43.9702	45.8302
1416703_at	mitogen-activated protein kinase 14, Mapk14	1110.68	1114.17	1038.58	909.215	963.371	942.418	607.137	619.589	755.401	694.887
1416704_at	mitogen-activated protein kinase 14, Mapk14	43.8948	38.81	32.471	40.8932	44.6253	41.6776	19.6088	25.0326	29.63	26.4012
1416705_at	ribulose-5-phosphate-3-epimerase, Rpe	1233.88	1129.79	1231.13	1291.36	1227.65	1309.87	671.383	726.378	664.263	618.668
1416706_at	ribulose-5-phosphate-3-epimerase, Rpe	2631.14	2315.11	2679.14	2456.09	2746.56	2438.77	1217.76	1266.05	1372.04	1436.69
1416707_a_at	polyamine-modulated factor 1, Pmf1	123.345	139.234	128.497	109.309	136.559	131.113	67.6695	63.9604	71.6187	83.3032
1416708_a_at	GRAM domain containing 1A, Gramd1a	136.837	156.855	166.472	113.464	133.552	111.644	89.521	83.6094	85.7524	84.2695
1416709_a_at	neugrin, neurite outgrowth associated, Ngrn	1524.78	1457.78	1218.64	1333.55	1223.2	1417.18	824.884	771.247	896.565	898.294
1416710_at	transmembrane protein 35, Tmem35	34.9029	32.3737	33.6646	31.2813	27.1545	24.6938	19.2098	23.1616	19.2566	14.8752
1416711_at	T-box brain gene 1, Tbr1	6.16981	6.4476	5.52172	6.18068	6.2565	6.47777	4.04867	3.88146	4.29967	4.2578
1416712_at	peptidase D, Pepd	588.211	696.198	542.991	701.919	516.398	738.039	339.771	353.127	405.245	395.98
1416713_at	tubulin polymerization-promoting protein family member 3, Tppp3	182.077	200.701	110.22	136.583	87.9868	149.282	129.246	102.294	75.4604	79.8014
1416714_at	interferon regulatory factor 8, Irf8	15.2951	17.9799	13.5131	16.1229	18.8198	15.9434	20.5196	16.2669	14.621	11.7079
1416715_at	gap junction protein, beta 3, Gjb3	564.72	766.203	439.074	302.319	335.084	344.035	129.047	120.361	91.4442	96.0461
1416716_at	embryonal Fyn-associated substrate, Efs	194.367	231.935	259.19	259.744	247.945	223.447	252.46	226.419	201.838	192.16
1416717_at	cysteine-rich secretory protein 2, Crisp2	5.58954	5.3855	6.19344	5.13901	5.12541	5.68831	4.54964	4.8824	4.95295	4.7923
1416718_at	brevican, Bcan	24.0201	32.0315	28.4588	25.9479	27.3993	26.0523	18.9429	19.5146	18.3713	17.2193
1416719_a_at	ribosomal protein S10, Rps10	15818.1	16201	16361.2	16323.2	15974	16581.6	10290.8	10118.9	9959.81	10020
1416720_at	splicing factor, arginine/serine-rich 6, Sfrs6	900.755	917.1	723.112	803.027	684.374	777.874	508.806	522.143	554.46	539.555
1416721_s_at	splicing factor, arginine/serine-rich 6, Sfrs6	3136.8	3192.37	2733.1	2693.26	2475.47	2811.75	1867.48	1820.5	1888.4	1799.96
1416722_at	high mobility group 20A, Hmg20a	242.754	298.741	242.311	247.2	244.512	305.033	183.323	168.95	178.299	163.818
1416723_at	transcription factor 4, Tcf4	612.499	595.48	682.106	577.478	644.417	573.534	620.842	634.828	550.627	590.367
1416724_x_at	transcription factor 4, Tcf4	332.67	309.576	336.579	261.021	311.378	274.966	326.48	315.915	308.926	347.209
1416725_at	transcription factor 4, Tcf4	18.0028	18.2274	16.8133	16.2241	19.6452	17.4637	16.1593	15.303	16.8604	14.5716
1416726_s_at	ubiquitin-conjugating enzyme E2S /// similar to Ubiquitin-conjugating enzyme E2S, LOC100048381 /// Ube2s	4556.17	6391.73	5755.86	6587.05	6750.61	7122.17	4787.29	3503.72	2707.73	2624.29
1416727_a_at	cytochrome b-5, Cyb5	2698.17	2075.14	2726.98	2241.65	2785.74	2159.92	1126.63	1211.89	1166.83	1247.03
1416728_at	casein kinase 2, beta polypeptide, Csnk2b	1788.02	1946.67	1656.92	1555.51	1590.14	1632.03	926.417	937.2	1084.5	992.881
1416729_at	plasminogen, Plg	17.4321	17.8943	16.4565	19.6866	17.7573	18.7057	11.8431	12.3713	11.7114	9.46374
1416730_at	RNA terminal phosphate cyclase-like 1, Rcl1	1093.83	1139.45	1031.57	982.366	989.731	979.261	595.294	602.259	576.61	595.368
1416731_at	topoisomerase (DNA) II beta, Top2b	298.004	381.988	366.814	403.215	366.807	367.052	366.58	361.659	255.912	257.213
1416732_at	topoisomerase (DNA) II beta, Top2b	36.9836	49.7069	42.4619	48.8447	36.3993	63.2281	38.7087	42.0022	28.7828	36.0853
1416733_at	muskelin 1, intracellular mediator containing kelch motifs, Mkln1	322.407	373.922	373.204	429.483	334.841	385.733	239.902	225.509	203.037	218.025
1416734_at	muskelin 1, intracellular mediator containing kelch motifs, Mkln1	8.15784	8.39592	9.16847	8.59284	9.31002	9.04125	6.82503	4.99547	6.31683	5.58128
1416735_at	N-acylsphingosine amidohydrolase 1, Asah1	2375.2	2254.21	2383.95	2227.59	2514.88	2121.09	1256.12	1329.4	1361.96	1394.86
1416736_at	cancer susceptibility candidate 3, Casc3	288.7	288.635	179.858	233.995	170.704	220.623	182.127	151.935	171.501	158.119
1416737_at	glycogen synthase 1, muscle, Gys1	227.645	270.894	138.181	174.219	153.7	173.043	147.325	133.44	161.774	159.768
1416738_at	BRCA1 associated protein, Brap	160.69	160.799	154.802	131.214	153.73	157.489	119.233	120.162	115.361	107.627
1416739_a_at	BRCA1 associated protein, Brap	15.5843	21.4775	18.8705	15.8554	14.5837	16.6401	15.3593	15.2462	15.0578	15.5515
1416740_at	collagen, type V, alpha 1, Col5a1	83.1577	87.7595	64.0134	82.7963	83.8805	77.8958	67.3589	67.6459	107.985	71.1292
1416741_at	collagen, type V, alpha 1, Col5a1	26.748	25.0998	22.477	27.4726	24.1153	25.5469	14.4701	12.3043	14.3369	14.8661
1416742_at	craniofacial development protein 1, Cfdp1	3181.84	2957.08	3373.55	3109.6	3306.42	3170.31	1591.67	1470.15	1548.68	1622.96
1416743_at	UDP-N-acetylglucosamine pyrophosphorylase 1 /// similar to UDP-N-acetylhexosamine pyrophosphorylase, LOC640502 /// Uap1	1052.33	1194.9	1492.11	1639.44	1338.7	1753.2	874.716	850.795	589.004	674.177
1416744_at	UDP-N-acetylglucosamine pyrophosphorylase 1, Uap1	7.44488	7.49749	6.92496	6.33117	7.47625	7.02807	3.76502	3.52183	3.98166	4.68205
1416745_x_at	UDP-N-acetylglucosamine pyrophosphorylase 1, Uap1	12.7246	13.5537	13.1807	13.084	11.4912	13.3938	8.22993	9.4475	7.63447	8.24045
1416746_at	H2A histone family, member X, H2afx	1721.48	2090.76	2272.73	2904.86	2317.08	2995.19	1469.13	1425.06	1139.75	1073.43
1416747_at	DNA Segment, Chr 15, Mouse Genome Informatics 27, D15Mgi27	609.951	515.412	476.755	392.402	479.911	363.147	218.375	205.585	337.692	336.206
1416748_a_at	meiotic recombination 11 homolog A (S. cerevisiae), Mre11a	839.755	945.037	884.378	835.145	845.215	887.922	418.466	385.046	388.838	402.671
1416749_at	HtrA serine peptidase 1, Htra1	1053.67	960.081	544.123	663.506	581.875	596.974	340.717	416.123	447.886	348.696
1416750_at	opioid receptor, sigma 1, Oprs1	556.023	511.457	471.807	430.451	592.649	445.848	291.127	283.431	451.96	424.796
1416751_a_at	DEAD (Asp-Glu-Ala-Asp) box polypeptide 20, Ddx20	1165.33	1066.82	870.879	924.53	851.164	955.833	576.622	575.854	661.794	694.836
1416752_at	LIM domain binding 3, Ldb3	20.1331	21.4293	21.287	18.5486	19.0942	18.9893	6.80461	7.25798	6.46691	6.99403
1416753_at	protein kinase, cAMP dependent regulatory, type I beta, Prkar1b	85.8027	99.3806	106.022	119.263	104.987	112.187	72.9838	66.3202	67.9478	63.0314
1416754_at	protein kinase, cAMP dependent regulatory, type I beta, Prkar1b	27.1302	26.4354	27.9234	29.5282	26.2833	26.7776	15.1465	14.819	14.3272	16.2143
1416755_at	DnaJ (Hsp40) homolog, subfamily B, member 1, Dnajb1	1148.66	1113.67	1100.58	978.765	1068.76	957.362	594.841	597.308	576.411	625.413
1416756_at	DnaJ (Hsp40) homolog, subfamily B, member 1, Dnajb1	772.546	885.792	952.692	963.769	926.378	1042.32	631.46	573.786	458.081	501.074
1416757_at	Zwilch, kinetochore associated, homolog (Drosophila), Zwilch	2702.78	2594.65	2505.04	2764.13	2280.45	2623.49	1327.22	1427.18	1432.19	1403.1
1416758_at	Rho GTPase activating protein 27, Arhgap27	43.5077	50.7299	47.4513	55.9087	50.09	60.5276	41.874	40.3701	36.0575	41.4399
1416759_at	microtubule associated monoxygenase, calponin and LIM domain containing 1, Mical1	112.743	158.944	72.0753	102.395	49.4899	99.2344	77.4169	63.9906	56.447	52.2837
1416760_at	UDP-N-acetyl-alpha-D-galactosamine:polypeptide N-acetylgalactosaminyltransferase-like 1, Galntl1	84.3302	96.3433	95.9904	118.615	105.072	99.0927	91.341	92.655	89.5007	98.7623
1416761_at	hydroxysteroid 11-beta dehydrogenase 2, Hsd11b2	24.0761	25.3612	18.5088	23.9627	23.1242	25.0108	26.1548	30.7045	38.0907	30.0113
1416762_at	S100 calcium binding protein A10 (calpactin), S100a10	2474.99	2262.33	3073.03	2688.6	3059.85	2810.24	1811.23	1827.81	1509.99	1585.67
1416763_at	cell division cycle 123 homolog (S. cerevisiae), Cdc123	2098.4	2025.98	2064.14	1723.09	1974.3	1543.9	1017.34	1130.22	1192.62	1186.61
1416764_at	fission 1 (mitochondrial outer membrane) homolog (yeast), Fis1	879.755	756.144	859.033	707.366	829.215	800.145	459.402	414.823	374.629	369.571
1416765_s_at	mitochondria-associated protein involved in granulocyte-macrophage colony-stimulating factor signal transduction /// similar to mitochondria-associated granulocyte macrophage CSF signaling molecule, LOC100042179 /// LOC100047446 /// Magmas	2372.02	2157.89	2400.3	2116.09	2251.18	2104.69	1158.45	1247.5	1115.13	1190.58
1416766_at	MOCO sulphurase C-terminal domain containing 2, Mosc2	1771.15	1908.63	1495.34	1904.05	1406.94	1840.97	1421.11	1319.1	1039.63	1075.39
1416767_a_at	RIKEN cDNA 1110003E01 gene, 1110003E01Rik	563.348	589.651	856.315	667.2	782.28	643.084	369.522	428.46	354.392	324.739
1416768_at	RIKEN cDNA 1110003E01 gene, 1110003E01Rik	706.652	803.085	1055.54	938.442	974.163	1020.23	556.058	581.351	513.445	490.96
1416769_s_at	ATPase, H+ transporting, lysosomal V0 subunit B, Atp6v0b	130.073	153.55	167.153	142.538	190.148	158.225	107.039	107.108	110.187	119.794
1416770_at	serine/threonine kinase 25 (yeast), Stk25	415.081	413.497	494.402	402.123	407.644	456.311	383.292	378.796	232.588	244.23
1416771_at	trafficking protein particle complex 3, Trappc3	626.896	596.99	639.084	562.237	609.15	552.355	332.794	375.358	363.791	359.68
1416772_at	carnitine palmitoyltransferase 2, Cpt2	156.042	212.411	182.721	203.757	159.542	248.442	158.032	162.333	109.962	112.488
1416773_at	wee 1 homolog (S. pombe), Wee1	722.655	853.079	628.263	764.25	657.378	687.092	546.679	524.358	516.776	457.349
1416774_at	wee 1 homolog (S. pombe), Wee1	64.157	75.7069	54.8586	71.4393	64.9062	73.7122	58.1743	49.6777	47.2781	51.0901
1416775_at	ATP5S-like, Atp5sl	277.366	314.804	228.798	255.885	234.311	286.313	188.691	153.02	161.096	155.776
1416776_at	crystallin, mu, Crym	80.9708	92.5303	48.2851	47.0924	37.8619	51.9148	50.5078	53.5834	32.677	31.4345
1416777_at	CEA-related cell adhesion molecule 12, Ceacam12	6.40028	6.77234	7.92596	6.55575	6.24821	7.09312	4.73618	4.5158	4.93577	4.49791
1416778_at	serum deprivation response, Sdpr	7.50012	7.63805	8.23298	8.61633	8.14719	8.12536	5.16638	6.24923	5.20576	5.3002
1416779_at	serum deprivation response, Sdpr	6.24424	6.39499	6.62813	6.50917	6.28065	7.25939	3.72867	4.0504	3.96767	3.99068
1416780_at	phosphofructokinase, muscle, Pfkm	181.827	230.255	248.768	341.417	267.421	360.725	208.593	173.696	147.466	155.078
1416781_at	PRA1 domain family 2, Praf2	259.12	295.563	270.533	278.373	254.455	296.922	175.107	157.108	139.04	159.876
1416782_s_at	PRA1 domain family 2, Praf2	333.826	360.152	343.285	301.595	335.311	309.836	225.825	201.46	171.294	176.794
1416783_at	tachykinin 1, Tac1	8.17605	8.35275	9.08163	9.086	7.52518	8.84344	4.74389	4.2893	4.47741	4.7923
1416784_at	phosphoglycerate kinase 2, Pgk2	9.12899	10.2843	8.37564	11.9345	10.9103	8.29663	8.80715	7.47765	7.47765	7.65595
1416785_at	Kv channel-interacting protein 1, Kcnip1	22.4179	21.4685	20.6214	29.9185	20.7589	21.2481	17.3842	20.6764	16.1955	17.4797
1416786_at	activin A receptor, type 1, Acvr1	30.1658	32.063	29.1251	33.6884	26.9311	33.1151	22.1446	22.9942	25.5001	24.8145
1416787_at	activin A receptor, type 1, Acvr1	24.8178	24.8632	27.2613	31.4359	33.627	33.5645	17.35	15.154	16.4612	15.503
1416788_a_at	isocitrate dehydrogenase 3 (NAD+), gamma, Idh3g	3317.29	3702.55	3209.51	3588.42	2857.68	3698.94	1983.47	1777.81	1634.51	1618.56
1416789_at	isocitrate dehydrogenase 3 (NAD+), gamma, Idh3g	2773.31	2879.14	2517.09	2579.36	2455.06	2755.94	1541.6	1420.28	1365.02	1370.5
1416790_a_at	thymine DNA glycosylase /// predicted gene, EG545124 /// similar to T:G mismatch-specific thymine-DNA glycosylase TDGb, EG545124 /// LOC624784 /// Tdg	1124.2	1194.74	1210.95	1174.37	1209.74	1047.57	736.017	712.119	737.367	794.656
1416791_a_at	nuclear RNA export factor 1 homolog (S. cerevisiae), Nxf1	873.6	796.83	677.264	702.255	701.724	733.146	370.346	355.681	460.559	441.127
1416792_at	protein phosphatase 1G (formerly 2C), magnesium-dependent, gamma isoform, Ppm1g	1019.77	1077.14	864.597	909.426	887.653	867.117	549.127	538.142	571.288	564.035
1416793_at	ADP-ribosylation factor-like 6 interacting protein 2, Arl6ip2	1828.38	1743.35	2065.24	1771.67	2075.38	1784.19	1057.84	1057.77	989.592	1066.84
1416794_at	ADP-ribosylation factor-like 6 interacting protein 2, Arl6ip2	357.669	336.297	400.787	337.366	381.144	328.53	216.241	217.417	217.127	226.331
1416795_at	crystallin, lambda 1, Cryl1	125.702	135.066	118.419	93.0776	126.67	125.089	101.259	87.5407	98.7645	105.326
1416796_at	non-catalytic region of tyrosine kinase adaptor protein 2 /// similar to SH2/SH3 adaptor protein, LOC100044475 /// Nck2	86.9017	99.0835	109.763	104.201	93.1259	108.255	97.785	103.455	83.3587	84.0397
1416797_at	non-catalytic region of tyrosine kinase adaptor protein 2 /// similar to SH2/SH3 adaptor protein, LOC100044475 /// Nck2	37.4256	41.24	33.3718	34.8881	40.7634	37.8449	25.7905	20.7854	21.3574	21.6869
1416798_a_at	non-metastatic cells 4, protein expressed in, Nme4	627.026	713.561	802.623	657.406	754.04	757.167	573.137	503.205	309.605	344.627
1416799_at	transient receptor potential cation channel, subfamily M, member 7, Trpm7	1389.2	1276.19	1644.08	1327.47	1600.41	1194.76	834.229	992.465	912.485	888.05
1416800_at	transient receptor potential cation channel, subfamily M, member 7, Trpm7	387.225	376.642	453.677	409.36	454.244	387.514	232.951	262.593	246.344	241.366
1416801_at	transient receptor potential cation channel, subfamily M, member 7, Trpm7	761.018	797.974	990.113	834.299	990.978	752.033	558.53	564.436	574.956	564.037
1416802_a_at	cell division cycle associated 5, Cdca5	2110.23	2253.51	1888.61	2137.9	1823.2	2280.4	1223.46	1133.83	1313.43	1230.66
1416803_at	FK506 binding protein 7, Fkbp7	102.483	104.508	157.522	120.819	162.024	126.367	78.3497	72.6831	56.768	57.8439
1416804_at	EH domain binding protein 1-like 1, Ehbp1l1	19.0401	22.0686	15.0512	16.6109	15.509	22.1879	12.9929	12.7068	12.3309	11.0275
1416805_at	RIKEN cDNA 1110032E23 gene, 1110032E23Rik	117.88	132.414	116.832	114.103	100.899	110.05	188.706	221.792	94.956	108.904
1416806_at	ferredoxin reductase, Fdxr	98.2813	122.878	99.1287	91.3329	91.8122	111.813	78.2937	67.1799	62.2257	68.3431
1416807_at	ribosomal protein L36a /// ribosomal protein L36a-like /// predicted gene, EG624713 /// similar to hCG1787519 /// similar to ribosomal protein L36a, EG624713 /// LOC100040331 /// LOC100045128 /// LOC100048339 /// LOC665197 /// LOC665277 /// LOC666243 /// LOC667549 /// Rpl36a /// Rpl36al	11955.1	11803	12504.9	11465	12072.9	11802.7	6083.83	6128.65	5987.88	6220.94
1416808_at	nidogen 1, Nid1	712.659	853.514	494.014	585.763	511.559	554.101	444.643	485.629	361.357	299.127
1416809_at	cytochrome P450, family 3, subfamily a, polypeptide 11, Cyp3a11	6.80783	6.81055	7.16001	7.13787	6.51076	7.5433	5.15056	5.14014	4.84932	5.38175
1416810_at	male enhanced antigen 1, Mea1	888.21	809.089	1068.48	860.396	1019.69	961.82	588.394	548.057	555.401	598.477
1416811_s_at	cytotoxic T lymphocyte-associated protein 2 alpha /// cytotoxic T lymphocyte-associated protein 2 beta, Ctla2a /// Ctla2b	7.79153	7.61875	6.79007	7.5758	8.10511	8.37881	4.6168	5.91261	4.90572	6.24017
1416812_at	cytotoxic granule-associated RNA binding protein 1, Tia1	255.754	235.243	293.683	239.662	285.735	251.165	162.902	157.833	185.962	186.25
1416813_at	cytotoxic granule-associated RNA binding protein 1, Tia1	137.658	136.244	165.063	141.829	122.811	126.287	78.2937	83.842	100.299	106.365
1416814_at	cytotoxic granule-associated RNA binding protein 1, Tia1	135.159	132.21	146.246	110.157	138.237	106.677	82.4174	74.4604	74.2649	76.9465
1416815_s_at	budding uninhibited by benzimidazoles 3 homolog (S. cerevisiae), Bub3	4202.56	4700.45	4459.06	4679.55	4467.07	4741.2	2898.92	2661.17	2449.75	2332.06
1416816_at	NIMA (never in mitosis gene a)-related expressed kinase 7, Nek7	656.688	597.24	894.224	859.287	761.755	861.706	463.654	481.366	407.976	462.482
1416817_at	NIMA (never in mitosis gene a)-related expressed kinase 7, Nek7	68.8287	58.0669	63.3784	74.2916	66.9579	84.451	46.9855	46.6233	46.8812	53.4109
1416818_at	parvin, alpha, Parva	16.3765	18.6086	17.2667	20.4937	19.6452	18.8028	9.87783	10.1212	11.5813	14.0856
1416819_at	cell division cycle 37 homolog (S. cerevisiae), Cdc37	1609.66	1849.03	1444.88	1643.77	1415.66	1873.65	1032.29	892.2	877.551	821.154
1416820_at	cell division cycle 37 homolog (S. cerevisiae), Cdc37	72.9054	75.8664	52.3939	66.1057	64.9872	72.6632	40.6232	47.4604	44.63	36.5157
1416821_at	expressed sequence 2 embryonic lethal, Es2el	87.115	96.5505	71.0904	83.5021	74.1895	96.4288	64.4458	62.9288	66.6768	81.9052
1416822_at	expressed sequence 2 embryonic lethal, Es2el	53.6392	58.1177	39.3134	41.6539	31.9638	50.4533	32.6669	35.687	23.2669	19.2284
1416823_a_at	oxysterol binding protein-like 1A, Osbpl1a	438.279	530.741	511.13	542.043	456.207	559.045	340.294	325.002	368.96	356.46
1416824_at	RIKEN cDNA B230118H07 gene, B230118H07Rik	469.302	376.258	463.337	430.775	457.422	431.168	282.727	280.607	281.444	322.713
1416825_at	syntrophin, acidic 1, Snta1	122.098	123.348	84.5987	85.9534	88.6998	105.329	81.627	72.5866	76.6174	78.0055
1416826_a_at	mediator complex subunit 20, Med20	954.371	829.728	631.571	622.765	618.243	628.878	419.865	404.118	397.591	385.017
1416827_at	thromboxane A synthase 1, platelet, Tbxas1	54.0719	61.7694	51.5811	54.8651	67.9075	52.6471	28.5846	30.3257	28.6069	31.7481
1416828_at	synaptosomal-associated protein 25, Snap25	6.92461	6.21587	7.15251	7.30549	7.12856	6.96871	3.98441	5.53329	4.76133	4.65097
1416829_at	ATP synthase, H+ transporting mitochondrial F1 complex, beta subunit, Atp5b	10127.9	10959	9664.73	10709.2	9981.2	10962.9	6176.87	6066.97	6018.29	6018.29
1416830_at	RIKEN cDNA 0610031J06 gene, 0610031J06Rik	620.083	573.46	518.239	596.999	649.507	596.255	369.828	408.15	536.578	466.736
1416831_at	neuraminidase 1, Neu1	52.9625	54.6446	64.3927	49.4823	59.6357	61.1041	58.1871	47.1313	55.8441	69.4852
1416832_at	solute carrier family 39 (metal ion transporter), member 8, Slc39a8	14.8126	9.8779	10.6149	12.5226	12.9121	11.6713	5.9402	6.73926	7.48016	6.98877
1416833_at	kidney expressed gene 1, Keg1	10.6941	10.1163	10.1175	11.0826	11.1789	11.1525	6.52846	8.16463	7.73511	8.54491
1416834_x_at	NADH dehydrogenase (ubiquinone) 1 beta subcomplex, 2, Ndufb2	2029.32	1979.7	2141.85	2097.64	2142.26	2279.29	1212.03	1130.32	935.594	1041.96
1416835_s_at	S-adenosylmethionine decarboxylase 1 /// S-adenosylmethionine decarboxylase 2 /// S-adenosylmethionine decarboxylase, pseudogene 3, Amd-ps3 /// Amd1 /// Amd2	3196.94	2745.21	2961.89	2592.44	2854.77	2891.22	1570.82	1297.26	1578.48	1635.18
1416836_at	low-density lipoprotein receptor-related protein 10, Lrp10	187.437	208.197	186.356	207.982	228.05	211.011	138.464	148.162	206.513	200.565
1416837_at	Bcl2-associated X protein, Bax	2997.31	2954.05	2801.79	2776.7	2902.52	2695.02	1728.33	1736.96	1698.79	1680.38
1416838_at	methylmalonyl-Coenzyme A mutase, Mut	1462.31	1424.71	1470.51	1474.77	1443.82	1365.01	757.872	810.871	862.594	866.612
1416839_at	methylmalonyl-Coenzyme A mutase, Mut	8.84392	10.8496	8.79949	10.3122	11.4713	9.12897	9.82116	6.50999	6.63363	10.1081
1416840_at	Mid1 interacting protein 1 (gastrulation specific G12-like (zebrafish)), Mid1ip1	156.944	225.283	219.487	245.408	213.867	256.089	191.643	162.884	88.3793	99.1001
1416841_at	RIKEN cDNA 1110059E24 gene, 1110059E24Rik	769.003	762.234	1146.67	903.669	1158.74	1030.02	488.765	490.628	501.738	552.099
1416842_at	glutathione S-transferase, mu 5, Gstm5	290.692	266.095	372.957	314.637	318.509	335.761	332.87	309.006	170.024	199.089
1416843_at	phosphodiesterase 6D, cGMP-specific, rod, delta, Pde6d	527.397	619.665	810.575	734.357	647.311	740.275	367.154	358.953	370.96	402.525
1416844_at	protein arginine N-methyltransferase 2, Prmt2	166.465	214.958	166.016	202.502	178.066	244.385	189.979	175.231	168.859	176.632
1416845_at	transmembrane protein 132A, Tmem132a	133.735	124.884	121.451	125.901	106.013	113.029	89.1403	85.627	82.6643	73.2937
1416846_a_at	PDZ domain containing RING finger 3, Pdzrn3	11.0296	10.8669	9.08547	10.2871	12.1543	11.9863	6.78594	6.61859	6.14256	6.31415
1416847_s_at	2'-5' oligoadenylate synthetase 1D /// 2'-5' oligoadenylate synthetase 1E, Oas1d /// Oas1e	15.6213	17.4914	15.5486	15.7733	11.2847	16.9868	9.51099	10.0146	9.30065	9.63049
1416848_at	ubiquitin-like 5, Ubl5	327.584	322.226	320.162	320.264	309.621	298.065	152.812	145.222	134.646	142.065
1416849_at	CDGSH iron sulfur domain 1, Cisd1	1900.1	1891.26	1940.15	1670.59	1821.03	1703.59	919.727	903.238	771.38	716.356
1416850_s_at	CDGSH iron sulfur domain 1, Cisd1	3376.72	3438.15	3327.7	3131.22	2995.14	3155.28	1640.17	1630.26	1424.9	1387.37
1416851_at	Suppression of tumorigenicity 13, St13	49.706	54.6446	50.8979	47.5966	50.09	54.8112	37.5419	37.0183	37.1045	36.9843
1416852_a_at	neurochondrin, Ncdn	107.218	96.2487	71.6031	74.7118	62.5544	56.3587	63.003	69.5336	127.729	111.01
1416853_at	neurochondrin, Ncdn	24.2548	27.8118	18.9941	22.9018	23.1274	21.5593	13.7746	19.7368	23.1931	19.7398
1416854_at	solute carrier family 34 (sodium phosphate), member 2, Slc34a2	61.9502	66.3909	56.8771	70.3922	69.6181	62.5359	37.85	37.5384	40.3905	44.3352
1416855_at	growth arrest specific 1, Gas1	74.4006	83.5937	113.308	127.689	133.053	135.413	69.6353	68.1611	70.6856	70.1225
1416856_at	RIKEN cDNA 3230401D17 gene, 3230401D17Rik	1085.14	1069.64	1033.54	1035.09	1021.89	1072.04	566.686	540.833	604.49	555.946
1416857_at	stromal cell derived factor 2, Sdf2	1327.43	1202.76	1438.63	1478.35	1582.13	1375.94	884.543	922.373	1024.19	1045.64
1416858_a_at	FK506 binding protein 3, Fkbp3	4899.21	4738.86	5891.28	4814.59	5351.33	4627.25	2066.43	2226.83	2126.62	2315.03
1416859_at	FK506 binding protein 3, Fkbp3	3539.76	3554.59	4290.6	3493.92	3844.16	3799.66	1735.2	1667.96	1610.04	1769.08
1416860_s_at	inhibitor of growth family, member 1, Ing1	1201.28	1208.45	1074.19	1077.92	1012.54	1065.64	581.735	581.97	507.159	508.627
1416861_at	signal transducing adaptor molecule (SH3 domain and ITAM motif) 1, Stam	470.332	478.873	586.112	468.644	522.922	463.679	316.467	304.291	263.917	289.429
1416862_at	signal transducing adaptor molecule (SH3 domain and ITAM motif) 1, Stam	85.2944	92.7616	94.876	104.89	96.4887	94.5842	49.5721	61.6284	44.9615	39.6028
1416863_at	abhydrolase domain containing 8, Abhd8	26.9933	20.8574	24.9342	24.6546	20.4922	25.9599	17.1166	18.2903	16.2772	18.381
1416864_at	surfeit gene 6, Surf6	303.7	291.226	280.913	261.811	262.339	268.977	141.948	143.422	134.634	135.727
1416865_at	FYVE, RhoGEF and PH domain containing 1, Fgd1	230.7	297.427	226.969	234.959	214.129	220.754	169.576	157.718	223.815	168.62
1416866_at	blocked early in transport 1 homolog (S. cerevisiae), Bet1	172.157	156.7	162.394	192.922	157.107	181.327	102.77	85.9225	113.129	126.044
1416867_at	blocked early in transport 1 homolog (S. cerevisiae), Bet1	223.134	230.876	299.226	274.841	250.977	293.554	146.231	129.811	138.746	160.527
1416868_at	cyclin-dependent kinase inhibitor 2C (p18, inhibits CDK4), Cdkn2c	50.4949	51.8251	60.6109	62.9567	70.1214	61.6118	40.6307	37.881	41.9229	44.7085
1416869_x_at	Lck interacting transmembrane adaptor 1 /// zinc finger, CCCH-type with G patch domain, Lime1 /// Zgpat	67.0887	69.7977	61.8689	43.0003	51.2711	62.4624	43.1768	43.5774	40.1296	45.6559
1416870_at	dynein, axonemal, light chain 4, Dnalc4	129.816	119.915	123.785	121.401	113.176	137.089	70.0745	78.4572	81.1906	83.627
1416871_at	a disintegrin and metallopeptidase domain 8, Adam8	46.3706	47.9247	48.8763	43.0036	47.3018	41.4938	31.6301	37.1271	44.9604	41.6195
1416872_at	tetraspanin 6, Tspan6	318.034	211.874	243.663	215.835	268.433	189.602	231.23	246.53	230.396	233.427
1416873_a_at	cyclin-dependent kinase 2, Cdk2	488.326	531.063	490.252	462.95	479.096	545.537	308.731	276.129	326.996	310.121
1416874_a_at	Paf1, RNA polymerase II associated factor, homolog (S. cerevisiae), Paf1	326.733	344.677	250.694	313.396	254.577	288.296	195.094	178.064	206.278	207.392
1416875_at	parvin, gamma, Parvg	48.2943	47.2876	47.7479	45.9499	49.3228	55.878	28.2406	33.6704	35.4052	35.8773
1416876_at	parvin, gamma, Parvg	30.114	25.4419	25.6222	33.7739	33.5138	33.0936	16.8096	16.0754	15.2659	14.353
1416877_a_at	mitochondrial ribosomal protein L51, Mrpl51	3416.35	3126.26	3813.88	3117.7	3619.84	3130.39	1407.04	1535.63	1637.61	1621.78
1416878_at	mitochondrial ribosomal protein L51, Mrpl51	73.2384	61.3501	84.3664	74.8331	62.9242	72.5178	43.0921	42.9329	55.5474	50.9963
1416879_at	mitochondrial ribosomal protein L51, Mrpl51	17.422	18.8526	20.4329	21.4877	23.1299	19.1131	12.3784	17.225	17.9709	18.8325
1416880_at	myeloid cell leukemia sequence 1, Mcl1	1794.64	2372.54	1908.76	3214.14	1702.84	3285.83	2134.75	2005.61	1442.9	1453.19
1416881_at	myeloid cell leukemia sequence 1, Mcl1	1959.73	2257.71	2413.14	3430.4	2323.2	3565.41	1552.53	1530.19	1095.85	1044.1
1416882_at	regulator of G-protein signalling 10, Rgs10	61.4911	58.6954	59.0843	65.8879	58.4759	69.0331	39.1353	39.3644	33.6369	40.9497
1416883_at	cleft lip and palate associated transmembrane protein 1, Clptm1	389.224	400.134	388.093	354.033	320.422	405.366	210.972	215.658	260.167	269.882
1416884_at	chromobox homolog 3 (Drosophila HP1 gamma), Cbx3	3664.79	3448.81	3356.98	2961.33	3383.42	2864.11	1668.49	1652.55	1420.54	1460.17
1416885_at	RIKEN cDNA 1110038F14 gene, 1110038F14Rik	692.053	595.845	537.793	492.032	521.095	485.35	305.946	286.615	332.018	281.075
1416886_at	nuclear DNA binding protein, C1d	82.1162	85.8185	91.5599	83.5009	82.5914	85.3329	60.4604	58.2591	39.4604	49.9112
1416887_at	nuclear DNA binding protein, C1d	13.913	13.4438	14.2608	14.0117	15.7332	13.1707	9.26945	8.95367	9.66076	9.84925
1416888_at	Fas (TNFRSF6)-associated via death domain, Fadd	93.9704	100.253	76.3	86.6442	94.5434	85.1117	53.9357	55.5782	69.2172	69.901
1416889_at	troponin I, skeletal, fast 2, Tnni2	18.1661	18.0801	18.4054	20.5721	21.3271	18.0801	18.7951	20.4983	19.3977	21.2335
1416890_at	WD repeat domain 74, Wdr74	2188.77	2384.77	1823.42	1919.5	1769.12	2001.34	1061.39	952.671	1058.56	1058.67
1416891_at	numb gene homolog (Drosophila), Numb	305.103	328.679	276.268	312.791	257.478	282.926	226.127	229.304	247.964	233.769
1416892_s_at	RIKEN cDNA 3110001A13 gene, 3110001A13Rik	89.3148	108.109	161.627	146.341	142.494	143.335	98.1817	101.959	94.012	97.3551
1416893_at	RIKEN cDNA 3110001A13 gene, 3110001A13Rik	35.1449	32.5156	41.5767	30.9015	39.6647	37.6968	18.9373	20.5153	20.4705	20.0966
1416894_at	RIKEN cDNA 1500019G21 gene, 1500019G21Rik	280.589	362.755	309.238	273.88	257.762	363.087	220.33	197.136	198.722	215.505
1416895_at	ephrin A1, Efna1	62.1489	73.977	61.7994	78.0238	54.4502	78.7893	65.9604	84.5559	38.4897	41.6876
1416896_at	ribosomal protein S6 kinase polypeptide 1, Rps6ka1	516.257	561.184	516.213	444.088	476.571	480.911	289.57	255.391	277.199	278.487
1416897_at	poly (ADP-ribose) polymerase family, member 9, Parp9	130.336	130.582	104.47	125.738	110.312	126.485	220.091	201.955	66.1329	67.8446
1416898_a_at	interferon regulatory factor 3, Irf3	141.719	134.302	132.556	130.86	116.534	119.155	93.4044	81.3265	97.1805	94.6007
1416899_at	undifferentiated embryonic cell transcription factor 1, Utf1	1654.11	1773.87	1251.66	1447.71	1284.91	1549.22	863.538	802.079	1020.29	906.399
1416900_s_at	growth differentiation factor 1 /// LAG1 homolog, ceramide synthase 1, Gdf1 /// Lass1	65.098	73.4507	81.0886	73.257	61.8665	73.133	44.127	40.2206	41.5361	39.6271
1416901_at	Niemann Pick type C2, Npc2	2534.73	2411.97	2882.72	2782.6	2943.24	2780.37	1498.84	1551.52	2060.77	1935.51
1416902_a_at	cytochrome c oxidase, subunit Vb /// novel protein similar to cytochrome c oxidase, subunit Vb (Cox5b) /// similar to cytochrome c oxidase, subunit Vb, Cox5b /// LOC100045602 /// LOC100046079 /// RP23-298F22.4	6347.92	6143.1	6741.19	6265.98	6535.46	6194.79	3477.1	3459.51	4004.15	3988.19
1416903_at	nucleobindin 1, Nucb1	186.254	187.81	159.317	142.665	190.154	153.063	113.33	105.977	146.245	148.794
1416904_at	muscleblind-like 1 (Drosophila), Mbnl1	234.194	186.505	244.853	172.429	252.918	171.551	135.482	145.803	179.032	178.664
1416905_at	guanylate cyclase activator 2a (guanylin), Guca2a	23.2131	31.313	21.793	37.1428	37.5728	28.1479	19.3679	23.1936	20.8067	22.0018
1416906_at	anaphase-promoting complex subunit 5, Anapc5	2861.64	3010.48	3274.56	3052.33	3161.64	3145.18	1456.57	1422.2	1039.37	1024.9
1416907_at	translin, Tsn	643.271	660.801	630.567	397.865	563.432	413.126	316.104	352.257	376.746	369.747
1416908_s_at	translin, Tsn	3101.18	3163.72	3106.85	2620.69	3237.64	2550.14	1552.13	1629	1799.13	1728.26
1416909_at	phosphatidylinositol glycan anchor biosynthesis, class Y-like, Pigyl	419.143	449.682	491.745	494.207	427.836	521.255	296.598	264.18	221.989	233.401
1416910_at	DnaJ (Hsp40) homolog, subfamily C, member 15, Dnajc15	1587.98	1378.67	1950.42	1507.76	1838.27	1569.06	648.348	697.227	904.042	999.675
1416911_a_at	RIKEN cDNA 6330407G11 gene, 6330407G11Rik	586.07	614.81	529.973	511.585	520.772	522.961	276.793	297.204	284.304	283.401
1416912_at	RIKEN cDNA 6330407G11 gene, 6330407G11Rik	1959.73	2048.49	2000.61	2183.93	2057.16	2072.37	962.96	1019.33	1159.3	1183.02
1416913_at	esterase 1, Es1	8.04129	8.4282	8.91759	8.32605	9.86954	8.50379	5.8407	8.15649	6.70557	6.57647
1416914_s_at	mammary tumor virus receptor 2, Mtvr2	58.3636	73.0673	61.2445	65.876	67.0769	59.8691	64.1871	50.7815	40.6112	45.9538
1416915_at	mutS homolog 6 (E. coli), Msh6	4664.76	5321.32	3769.96	4416.38	3610.64	4465.34	2564.06	2497.58	2403.12	2081.33
1416916_at	E74-like factor 3, Elf3	92.0866	151.461	100.653	139.508	95.3521	146.749	72.0976	66.3541	60.9977	54.3407
1416917_at	RIKEN cDNA 1700123O20 gene, 1700123O20Rik	1194.4	1002.85	1106.01	1009.7	1145.09	1018.67	486.766	520.47	638.235	719.389
1416918_at	discs, large homolog 3 (Drosophila), Dlg3	94.1222	112.974	124.741	114.686	108.125	105.033	83.1248	78.0335	62.4571	60.858
1416919_a_at	nephronophthisis 1 (juvenile) homolog (human), Nphp1	159.255	159.039	152.006	137.222	123.325	132.692	91.3786	78.3353	89.127	93.9597
1416920_at	RNA binding motif protein 4, Rbm4	275.492	252.706	223.489	223.608	203.291	204.224	150.612	141.971	200.175	192.401
1416921_x_at	aldolase 1, A isoform, Aldoa	5374.42	7802.41	6787.68	8799.09	6773.98	9844.93	5413.71	4601.72	3595	3791.86
1416922_a_at	BCL2/adenovirus E1B interacting protein 3-like, Bnip3l	2369.66	2426.62	2797.79	2806.36	2771.58	2937.46	1574.81	1533.41	1267.64	1440.14
1416923_a_at	BCL2/adenovirus E1B interacting protein 3-like, Bnip3l	1224.11	1180.63	1257.69	1144.35	1373.5	1241.6	855.729	827.794	616.794	704.505
1416924_at	brain protein I3, Bri3	651.444	794.118	912.474	781.422	850.422	904.002	670.945	620.344	515.531	566.769
1416925_at	karyopherin (importin) beta 1, Kpnb1	1368.26	1439.14	1257.94	1261.51	1217.04	1124.38	652.615	608.46	742.882	640.965
1416926_at	transformation related protein 53 inducible nuclear protein 1, Trp53inp1	6327.1	6531.73	7287.93	7291.34	7222.24	6606.91	4251.74	4579.49	4022.13	3825.8
1416927_at	transformation related protein 53 inducible nuclear protein 1, Trp53inp1	55.4278	61.0714	47.6677	51.66	61.6627	55.8973	52.6858	44.5027	34.3697	38.7897
1416928_at	RNA binding motif protein 12, Rbm12	735.062	810.127	558.644	576.131	554.739	552.501	404.323	445.121	414.249	361.042
1416929_at	RNA binding motif protein 12, Rbm12	74.0348	70.2343	47.1934	47.5264	44.2891	35.6649	46.8587	43.3219	47.486	43.8341
1416930_at	lymphocyte antigen 6 complex, locus D, Ly6d	42.8302	54.0238	41.7669	43.5378	49.4096	45.0338	29.8999	29.2416	30.3514	28.8146
1416931_at	Ngg1 interacting factor 3-like 1 (S. pombe), Nif3l1	1002.82	952.255	925.18	883.668	894.701	920.732	504.294	463.052	479.294	506.73
1416932_at	component of oligomeric golgi complex 2, Cog2	230.201	245.089	253.7	224.311	248.032	239.192	145.894	136.615	152.028	153.442
1416933_at	P450 (cytochrome) oxidoreductase, Por	106.042	110.659	79.949	101.823	87.6686	86.9887	86.2411	81.8162	103.664	92.93
1416934_at	X-linked myotubular myopathy gene 1, Mtm1	125.589	130.295	153.123	152.226	114.755	155.855	73.7974	70.4285	54.2583	57.0278
1416935_at	transient receptor potential cation channel, subfamily V, member 2, Trpv2	53.6379	63.8351	36.686	56.0889	49.1471	56.3549	33.6828	42.0676	32.9803	36.7339
1416936_at	apoptosis-associated tyrosine kinase, Aatk	34.5265	40.9502	31.0069	36.2844	34.9753	39.8813	34.8199	30.1336	33.784	29.8793
1416937_at	gamma-aminobutyric acid receptor associated protein, Gabarap	808.007	877.01	1085	965.157	1050.58	1023.48	734.627	693.96	573.656	595.694
1416938_at	coiled-coil-helix-coiled-coil-helix domain containing 1, Chchd1	3501.18	3109.43	3977.21	3606.92	3998.39	3644.06	1695.11	1671.64	1581.59	1811.55
1416939_at	pyrophosphatase (inorganic) 1, Ppa1	4422.36	4377.58	4100.71	3548.93	4117.6	3788.16	2067.64	1943.13	2169.91	2142.65
1416940_at	peptidylprolyl isomerase F (cyclophilin F), Ppif	262.956	306.32	189.083	286.981	172.428	309.074	158.31	149.752	161.271	163.392
1416941_s_at	eukaryotic translation initiation factor 4H, Eif4h	3057.9	3210.2	2966.74	3054.67	3078.74	3204	1722.45	1706.82	2067.63	2043.93
1416942_at	endoplasmic reticulum aminopeptidase 1, Erap1	24.9659	23.8422	34.2983	46.584	52.3604	40.8122	66.5879	63.0253	31.5417	35.0038
1416943_at	ubiquitin-conjugating enzyme E2E 1, UBC4/5 homolog (yeast), Ube2e1	1270.42	1256.32	1656.37	1475.03	1536.52	1486.93	880.255	914.818	648.036	732.791
1416944_a_at	tousled-like kinase 2 (Arabidopsis), Tlk2	684.435	749.586	492.483	828.146	469.77	799.623	448.271	451.524	423.46	399.655
1416945_at	prostate tumor over expressed gene 1, Ptov1	327.708	349.386	298.205	337.599	322.366	337.307	188.25	178.586	195.956	187.891
1416946_a_at	acetyl-Coenzyme A acyltransferase 1A /// acetyl-Coenzyme A acyltransferase 1B, Acaa1a /// Acaa1b	351.611	371.261	248.675	298.34	231.208	314.254	217.494	217.48	222.46	207.606
1416947_s_at	acetyl-Coenzyme A acyltransferase 1A /// acetyl-Coenzyme A acyltransferase 1B, Acaa1a /// Acaa1b	654.765	719.311	481.59	611.91	422.609	685.024	383.126	382.588	368.562	348.827
1416948_at	mitochondrial ribosomal protein L23 /// similar to L23 mitochondrial-related protein, LOC100040519 /// LOC100046620 /// Mrpl23	1651.09	1615.15	1908.18	1807.73	1762.22	2020.97	1143.01	1104.16	1080.87	1126.56
1416949_s_at	solute carrier family 39 (zinc transporter), member 7, Slc39a7	822.763	809.303	807.477	733.434	830.641	698.034	517.051	516.372	553.53	509.453
1416950_at	tumor necrosis factor, alpha-induced protein 8, Tnfaip8	74.7553	79.5946	80.7956	63.3665	52.8664	70.9802	59.2265	60.6523	42.0756	45.311
1416951_a_at	ATPase, H+ transporting, lysosomal V1 subunit D, Atp6v1d	1671.31	1705.91	2144.58	1817.39	2052.94	1665.22	920.243	948.084	1041.34	1079.28
1416952_at	ATPase, H+ transporting, lysosomal V1 subunit D, Atp6v1d	1410.15	1400.64	1472.64	1397.08	1519.19	1480.58	860.629	855.934	844.323	902.977
1416953_at	connective tissue growth factor, Ctgf	569.111	524.859	804.533	944.438	927.008	723.17	530.213	590.161	747.706	557.154
1416954_at	solute carrier family 25 (mitochondrial carrier, dicarboxylate transporter), member 10, Slc25a10	130.128	104.445	119.811	98.4576	123.723	109.978	59.0085	72.9833	76.667	85.3209
1416955_at	solute carrier family 25 (mitochondrial carrier, dicarboxylate transporter), member 10, Slc25a10	35.8587	39.3693	39.0011	39.5543	46.0053	41.623	20.7282	25.0339	28.4542	27.8003
1416956_at	potassium voltage-gated channel, shaker-related subfamily, beta member 2, Kcnab2	26.9607	31.0141	28.3032	31.6424	30.8201	36.4525	13.9042	11.988	9.16183	10.8347
1416957_at	POU domain, class 2, associating factor 1, Pou2af1	5.3928	5.32274	6.45117	5.93857	6.02562	7.29179	3.73232	3.6463	4.2773	4.64703
1416958_at	nuclear receptor subfamily 1, group D, member 2, Nr1d2	707.53	685.51	745.072	808.623	585.982	890.211	500.305	510.268	279.572	271.911
1416959_at	nuclear receptor subfamily 1, group D, member 2, Nr1d2	8.6552	8.34103	11.1235	10.6903	14.8275	12.5382	6.41527	7.07264	7.08699	6.7685
1416960_at	beta-1,3-glucuronyltransferase 3 (glucuronosyltransferase I), B3gat3	124.881	126.233	128.594	114.041	120.729	124.02	83.3816	75.2739	91.7257	87.8313
1416961_at	budding uninhibited by benzimidazoles 1 homolog, beta (S. cerevisiae), Bub1b	2012.1	2284.12	1942.95	2054.74	1782.81	2140.08	1349.4	1197.7	922.838	953.591
1416962_at	regulator of chromosome condensation 1, Rcc1	426.18	464.741	335.27	380.959	319.572	380.928	268.293	238.17	242.234	243.294
1416963_at	ubiquitin associated domain containing 1, Ubac1	1633.59	1600.21	1525.85	1469.25	1441.82	1581.25	803.466	785.883	904.952	913.979
1416964_at	eukaryotic elongation factor, selenocysteine-tRNA-specific, Eefsec	112.22	143.554	95.531	105.44	75.3006	132.179	84.7679	75.6549	86.5255	83.3646
1416965_at	proprotein convertase subtilisin/kexin type 1 inhibitor, Pcsk1n	94.218	121.349	91.2325	114.172	100.04	113.263	85.5009	71.1155	74.0753	77.2296
1416966_at	solute carrier family 22 (organic anion transporter), member 8, Slc22a8	13.9198	14.178	13.9467	12.689	11.9097	13.6964	7.57373	7.3526	7.15158	7.28863
1416967_at	SRY-box containing gene 2, Sox2	5511.13	6002.85	4814.5	5137.97	4305.31	5154.94	2909.64	3300.13	2588.34	2589.44
1416968_a_at	hydroxy-delta-5-steroid dehydrogenase, 3 beta- and steroid delta-isomerase 7, Hsd3b7	97.2804	89.5678	96.532	90.114	87.7969	101.528	70.1435	67.5451	59.2937	69.4935
1416969_at	G two S phase expressed protein 1, Gtse1	436.858	449.01	331.325	346.589	361.83	333.97	235.127	233.452	329.627	269.396
1416970_a_at	cytochrome c oxidase, subunit VIIa 2, Cox7a2	11017.7	10035.2	10895	10279.8	11002	10134.4	5720.56	5806.44	5455.26	5730.21
1416971_at	cytochrome c oxidase, subunit VIIa 2, Cox7a2	7930.75	7426.41	8193.45	7725.68	8520.55	7675.01	4165.23	4337.24	4137.25	4379.76
1416972_at	NHP2 non-histone chromosome protein 2-like 1 (S. cerevisiae) /// predicted gene, EG434401, EG434401 /// Nhp2l1	3907.99	3543.44	3817.64	3567.38	3924.25	3282.8	1723.79	1659.84	1757.63	1728.75
1416973_at	NHP2 non-histone chromosome protein 2-like 1 (S. cerevisiae) /// predicted gene, EG434401, EG434401 /// Nhp2l1	6416.29	6342.65	7083.02	6449.78	7020.13	6158.75	3310.14	3272.16	3045.41	3138.07
1416974_at	signal transducing adaptor molecule (SH3 domain and ITAM motif) 2, Stam2	295.156	293.255	338.138	293.79	346.359	290.179	197.294	213.674	235.768	231.704
1416975_at	signal transducing adaptor molecule (SH3 domain and ITAM motif) 2, Stam2	131.058	131.447	151.968	113.534	132.798	108.225	82.0679	81.6492	103.065	125.017
1416976_at	signal transducing adaptor molecule (SH3 domain and ITAM motif) 2, Stam2	163.271	166.062	170.852	125.414	161.019	108.255	102.895	113.595	106.268	106.027
1416977_at	signal transducing adaptor molecule (SH3 domain and ITAM motif) 2, Stam2	36.1379	32.5572	26.7381	24.1536	27.2315	18.1195	21.0157	21.5646	24.5618	21.6869
1416978_at	Fc receptor, IgG, alpha chain transporter, Fcgrt	80.75	114.935	75.7167	80.8001	73.3981	89.3604	64.7914	53.2873	50.3824	54.5333
1416979_at	proteasome maturation protein, Pomp	3908.38	3521.88	3882.07	3606.12	3879.11	3493	1999.71	1918.44	2066.23	2102.46
1416980_at	methyltransferase like 7B, Mettl7b	12.4403	15.8909	16.8675	24.4077	17.8965	17.7079	9.44536	11.6289	10.3616	10.8946
1416981_at	forkhead box O1, Foxo1	74.6451	79.5341	66.4538	59.0332	57.4777	66.0081	67.4615	57.153	59.8856	57.094
1416982_at	forkhead box O1, Foxo1	103.034	113.018	76.1442	96.3338	91.7553	101.352	85.5255	79.5333	80.6177	72.9946
1416983_s_at	forkhead box O1, Foxo1	204.433	230.837	183.235	212.6	183.489	157.533	164.086	164.181	164.588	149.371
1416984_at	mitochondrial ribosomal protein S18A, Mrps18a	912.121	858.721	974.019	890.524	945.39	931.089	481.565	463.687	798.258	823.869
1416985_at	signal-regulatory protein alpha, Sirpa	20.3704	28.2157	26.5075	30.2796	27.1652	28.3868	18.5629	16.4981	16.7047	16.4688
1416986_a_at	signal-regulatory protein alpha, Sirpa	10.3568	11.5355	12.0068	12.1058	12.8956	11.6355	10.0857	9.57234	10.8062	10.5835
1416987_at	elongation protein 4 homolog (S. cerevisiae), Elp4	44.4267	41.2843	37.073	41.7911	31.9188	32.6334	31.7362	33.853	27.6247	23.6445
1416988_at	mutS homolog 2 (E. coli), Msh2	2651.65	3027.27	2325.57	2749	2187.5	2733.18	1517	1494.2	1102.19	1045.98
1416989_at	vacuolar protein sorting 53 (yeast), Vps53	279.144	317.116	252.012	240.096	218.077	249.826	209.924	202.63	236.127	235.294
1416990_at	retinoid X receptor beta, Rxrb	444.213	464.017	323.511	417.736	316.528	344.606	268.28	265.8	299.409	292.907
1416991_at	mitochondrial translation optimization 1 homolog (S. cerevisiae), Mto1	486.089	475.235	408.471	451.547	397.307	474.906	257.022	244.46	203.789	195.318
1416992_at	MFNG O-fucosylpeptide 3-beta-N-acetylglucosaminyltransferase /// similar to manic fringe, LOC100046464 /// Mfng	112.644	123.978	98.2399	110.866	115.163	112.554	89.6578	76.432	56.855	63.578
1416993_at	component of oligomeric golgi complex 4, Cog4	506.335	618.053	525.426	541.97	441.967	578.759	348.375	327.001	313.842	323.38
1416994_at	tetratricopeptide repeat domain 1, Ttc1	389.734	371.185	358.255	326.775	318.7	413.492	172.474	166.372	154.481	160.48
1416995_at	protein kinase C and casein kinase substrate in neurons 3, Pacsin3	98.8889	123.571	99.422	122.8	77.4042	114.082	45.443	49.6321	42.2708	48.0428
1416996_at	TBC1 domain family, member 8, Tbc1d8	114.212	146.422	129.37	82.5573	117.758	84.5614	108.568	90.3394	68.5352	69.215
1416997_a_at	huntingtin-associated protein 1, Hap1	146.381	179.976	93.8506	128.394	78.9729	112.827	65.3741	66.394	51.5515	55.0381
1416998_at	RRS1 ribosome biogenesis regulator homolog (S. cerevisiae), Rrs1	2317.82	2369.64	1598.62	1605.61	1697.01	1579.38	1141.28	1176.75	1353.89	1118.91
1416999_at	sphingomyelin phosphodiesterase 2, neutral, Smpd2	508.337	568.018	333.746	368.104	296.339	386.182	177.751	180.736	165.102	151.627
1417000_at	ankyrin repeat and BTB (POZ) domain containing 1, Abtb1	141.31	154.707	108.48	140.094	94.8107	132.177	94.3333	97.208	87.0065	82.8109
1417001_a_at	DNA segment, Chr 4, Wayne State University 53, expressed, D4Wsu53e	1333.65	1228.99	1544.01	1410.83	1275.63	1269.78	776.97	819.438	736.943	667.937
1417002_at	RIKEN cDNA 0610012G03 gene, 0610012G03Rik	1143.81	1216.53	1309.79	1157.74	1231.4	1313.2	642.203	591.627	597.46	641.494
1417003_at	RIKEN cDNA 0610012G03 gene /// hypothetical protein LOC638521, 0610012G03Rik /// LOC638521	42.1058	33.096	34.059	41.0422	33.1676	41.8826	28.8436	27.9066	25.6519	23.8428
1417004_at	tumor susceptibility gene 101, Tsg101	789.036	802.466	830.046	771.846	742.757	831.63	490.258	482.04	427.349	422.936
1417005_at	kinesin light chain 1, Klc1	89.913	106.263	73.1523	82.536	55.7256	79.5105	70.3951	69.2617	84.8056	70.0095
1417006_at	COMM domain containing 4, Commd4	853.575	837.47	789.258	757.5	807.025	752.448	414.627	408.949	437.46	444.495
1417007_a_at	vacuolar protein sorting 4b (yeast), Vps4b	3633.79	3816.93	3717.47	3545.06	3650.28	3530.61	2152.03	2143.43	2104.29	2081.01
1417008_at	carnitine acetyltransferase, Crat	31.6974	43.33	44.2422	30.4972	39.2776	38.547	20.3565	18.7416	17.6934	19.044
1417009_at	complement component 1, r subcomponent, C1r	12.0607	10.8539	10.2209	10.5221	10.7331	9.94159	7.55865	8.2385	8.50143	7.23152
1417010_at	zinc finger protein 238, Zfp238	333.613	382.533	352.938	403.978	308.648	420.353	290.701	327.576	263.253	252.361
1417011_at	syndecan 2, Sdc2	60.6331	56.3475	41.7496	54.7311	39.71	66.7275	41.5428	44.0276	52.3516	49.6728
1417012_at	syndecan 2, Sdc2	34.4742	38.504	48.4332	48.9488	51.0404	45.4887	31.0573	29.8586	25.4471	33.9997
1417013_at	heat shock protein 8, Hspb8	70.3109	155.255	154.057	175.39	129.25	177.158	140.384	109.488	41.4195	52.0484
1417014_at	heat shock protein 8, Hspb8	50.0993	60.7254	63.3665	65.2751	57.1184	70.8203	61.1318	55.8461	32.9475	36.1445
1417015_at	Ras association (RalGDS/AF-6) domain family member 3, Rassf3	20.7038	28.5514	21.6554	25.834	25.2672	27.6641	14.1271	9.94283	12.4517	13.3193
1417016_at	MAP kinase-activated protein kinase 5 /// similar to MK-5 type 2, LOC100047833 /// Mapkapk5	690.467	675.324	726.391	683.276	638.775	668.746	410.051	402.106	414.927	418.371
1417017_at	cytochrome P450, family 17, subfamily a, polypeptide 1, Cyp17a1	27.5122	27.8078	26.3644	28.7965	29.6134	28.6281	17.9879	15.8663	15.6288	17.8817
1417018_at	epidermal growth factor-containing fibulin-like extracellular matrix protein 2, Efemp2	55.9888	41.2138	47.9247	35.9638	53.0337	43.0871	38.7493	39.529	28.3982	29.1845
1417019_a_at	cell division cycle 6 homolog (S. cerevisiae), Cdc6	849.597	832.914	389.885	517.317	429.771	536.211	222.983	241.901	374.483	307.769
1417020_at	spermatogenesis associated 4, Spata4	7.74329	8.19675	7.11006	7.634	8.93726	7.87886	6.29245	5.69973	6.19573	5.43374
1417021_a_at	sporulation protein, meiosis-specific, SPO11 homolog (S. cerevisiae), Spo11	13.6853	11.641	14.2241	12.7525	13.9837	14.7626	9.16857	8.27007	8.09911	8.51745
1417022_at	solute carrier family 7 (cationic amino acid transporter, y+ system), member 3, Slc7a3	2113.44	1804.91	1253.75	1510.2	1465.16	1355.82	820.737	840.023	1745.93	1500.52
1417023_a_at	fatty acid binding protein 4, adipocyte, Fabp4	7.47991	7.11901	7.11103	5.76893	6.87286	9.6264	5.31528	3.81071	4.67551	4.79701
1417024_at	histidyl-tRNA synthetase, Hars	969.978	981.033	886.274	908.917	862.326	949.023	510.556	494.059	536.819	533.42
1417025_at	histocompatibility 2, class II antigen E beta, H2-Eb1	54.9615	66.8809	65.7678	79.1442	74.4034	64.8039	52.5809	52.4364	43.186	48.4104
1417026_at	prefoldin 1, Pfdn1	2776.16	2497.27	3188.07	2515.3	2864.15	2644.71	1314.95	1363.48	1290.42	1391.85
1417027_at	tripartite motif-containing 2, Trim2	365.495	356.146	344.495	513.135	375.586	505.729	297.864	287.555	244.294	224.307
1417028_a_at	tripartite motif-containing 2, Trim2	383.693	399.811	338.103	483.861	336.288	558.628	292.127	261.272	212.22	209.714
1417029_a_at	tripartite motif-containing 2, Trim2	34.511	25.5694	32.3242	34.7853	27.7509	34.9673	33.1206	30.1298	31.4492	25.5226
1417030_at	transmembrane protein 206, Tmem206	31.7628	28.9987	28.8024	27.362	31.6524	32.0108	31.0231	29.0311	22.8076	25.8419
1417031_at	transmembrane protein 206, Tmem206	38.7218	37.5983	34.956	37.9443	52.7163	39.8103	28.3967	25.9251	28.9233	22.5734
1417032_at	ubiquitin-conjugating enzyme E2G 2, Ube2g2	322.464	357.224	327.082	334.716	319.024	332.725	210.25	199.973	227.794	209.749
1417033_at	ubiquitin-conjugating enzyme E2G 2, Ube2g2	31.4185	33.837	21.2884	33.4377	31.6974	32.5832	20.0695	20.0956	18.1096	20.4062
1417034_at	trafficking protein particle complex 6A, Trappc6a	193.806	297.586	244.255	277.312	218.255	345.141	236.295	208.644	246.622	259.855
1417035_at	SAC3 domain containing 1, Sac3d1	290.79	325.2	266.056	285.556	256.383	277.144	188.523	194.01	190.294	201.671
1417036_at	SAC3 domain containing 1, Sac3d1	15.628	13.6513	16.0006	15.4878	13.491	14.4148	8.80715	9.65725	9.79478	8.80715
1417037_at	origin recognition complex, subunit 6-like (S. cerevisiae), Orc6l	1392.55	1399.89	1596.36	1522.64	1452.96	1461.31	736.552	685.818	788.233	834.627
1417038_at	septin 9, Sept9	379.419	444.672	321.363	405.18	308.004	390.641	215.635	193.14	166.838	159.844
1417039_a_at	cullin 7, Cul7	354.035	365.858	223.349	306.832	221.358	290.246	216.889	202.459	223.275	183.089
1417040_a_at	Bcl-2-related ovarian killer protein, Bok	193.487	199.496	192.865	157.061	211.599	179.437	123.709	119.11	108.996	126.468
1417041_at	RNA polymerase 1-1, Rpo1-1	2389.01	2375.55	2320.87	2296.73	2278.29	2627.21	1273.94	1240.46	1137.79	1161.06
1417042_at	solute carrier family 37 (glucose-6-phosphate transporter), member 4, Slc37a4	100.908	87.5936	92.431	107.62	94.7711	113.636	74.8969	67.9308	65.623	75.6873
1417043_at	lecithin cholesterol acyltransferase, Lcat	48.4239	54.9354	53.5991	49.3032	50.09	44.6791	35.4774	28.6136	31.4197	34.9015
1417044_at	leucine carboxyl methyltransferase 1, Lcmt1	742.414	721.271	611.839	616.511	608.382	693.883	377.205	355.587	384.663	394.51
1417045_at	BH3 interacting domain death agonist, Bid	428.914	383.382	402.479	307.811	357.47	334.378	223.103	215.226	212.336	233.598
1417046_at	tumor suppressor candidate 4, Tusc4	320.371	353.035	276.73	323.35	227.736	332.57	218.642	204.881	218.71	216.376
1417047_at	prominin 2, Prom2	21.169	19.1241	21.2313	18.9452	19.6452	20.1213	13.9938	12.5905	12.1695	11.6171
1417048_at	prominin 2, Prom2	22.3638	20.1689	22.321	25.4243	28.9304	25.7902	11.8203	10.2918	11.4974	10.7633
1417049_at	Rh blood group, D antigen, Rhd	164.255	177.589	145.887	135.329	148.881	140.157	124.708	117.723	120.982	130.46
1417050_at	C1q and tumor necrosis factor related protein 4, C1qtnf4	67.0887	60.1316	80.5781	51.0171	87.2723	61.0331	53.7815	42.8602	30.1612	36.9411
1417051_at	protocadherin 8, Pcdh8	29.532	26.1471	48.0835	73.2851	60.8344	55.9929	14.3556	20.6352	78.0371	57.8059
1417052_at	proteasome (prosome, macropain) subunit, beta type 3, Psmb3	5268.03	5256.69	5279.26	4869.8	5222.59	4985.4	2270.08	2166.79	2329.73	2381.31
1417053_at	prohibitin, Phb	3873.36	3858.14	3725.89	3812.28	3878.38	4104.98	1954.36	1805.45	2184.63	2257.39
1417054_a_at	RIKEN cDNA 0610009D07 gene, 0610009D07Rik	3726.88	3350.39	3578.49	3400.33	3260.58	3543.2	1720.41	1691.44	1715.18	1964.9
1417055_at	RIKEN cDNA 0610009D07 gene, 0610009D07Rik	4187.56	3660.97	3897.89	3526.48	3657.8	3543.03	1937.77	1923.17	1902.84	2098.23
1417056_at	proteasome (prosome, macropain) 28 subunit, alpha, Psme1	845.996	985.879	870.885	1129.54	885.698	1192.01	982.264	926.839	432.239	420.797
1417057_a_at	peptidylprolyl isomerase D (cyclophilin D) /// lysosomal-associated membrane protein 3 /// similar to peptidylprolyl isomerase D, Lamp3 /// LOC100045251 /// LOC100046743 /// Ppid	2618.37	2540.75	2209.13	1942.57	2097.45	1857.11	1259.82	1160.49	1470.08	1470.28
1417058_a_at	keratinocyte associated protein 2, Krtcap2	1503.81	1276.49	1498.26	1198.86	1516.12	1142.85	908.127	936.96	867.459	956.592
1417059_at	keratinocyte associated protein 2, Krtcap2	2193.46	1969.76	2087.66	1817.67	2155.3	1693.98	1360.6	1416.55	1399.25	1459.38
1417060_at	protein phosphatase 1, regulatory (inhibitor) subunit 11, Ppp1r11	115.7	98.0939	96.8805	71.3685	100.083	87.0183	50.7846	49.1499	48.9275	57.5549
1417061_at	solute carrier family 40 (iron-regulated transporter), member 1, Slc40a1	24.1098	34.6278	34.4299	49.5691	39.6647	51.8117	67.794	77.1138	33.4364	40.5785
1417062_at	armadillo repeat containing 10, Armc10	1084.69	1091.7	976.63	947.086	850.775	1024.75	625.294	569.964	584.654	572.077
1417063_at	complement component 1, q subcomponent, beta polypeptide, C1qb	7.40685	7.58261	7.84224	8.67704	9.43475	8.66325	4.57481	4.61486	4.43277	5.42142
1417064_at	jagunal homolog 1 (Drosophila), Jagn1	1235.02	1073.56	999.913	712.328	1068.99	726.558	566.955	612.539	915.294	871.504
1417065_at	early growth response 1, Egr1	511.422	685.479	574.673	801.717	697.093	675.986	1023.81	943.694	868.316	661.796
1417066_at	chaperone, ABC1 activity of bc1 complex like (S. pombe), Cabc1	193.399	225.566	182.244	192.456	171.938	199.867	143.689	140.5	136.356	131.488
1417067_s_at	chaperone, ABC1 activity of bc1 complex like (S. pombe), Cabc1	9.87485	11.901	9.12399	9.6501	8.08122	8.50083	11.9366	14.0421	13.7263	13.7655
1417068_a_at	protein tyrosine phosphatase, non-receptor type 1, Ptpn1	668.99	690.82	699.84	694	670.585	721.5	437.021	421.347	498.854	497.469
1417069_a_at	glia maturation factor, beta, Gmfb	41.7626	31.6971	37.4397	30.184	31.6265	29.21	32.5937	31.0921	32.5937	33.5759
1417070_at	cytochrome P450, family 4, subfamily v, polypeptide 3, Cyp4v3	6.40256	6.14682	6.06575	7.12923	6.03414	6.41473	4.48367	4.73954	4.39414	4.23288
1417071_s_at	cytochrome P450, family 4, subfamily v, polypeptide 3, Cyp4v3	10.0825	10.6154	10.7329	13.1824	8.72812	11.909	9.2244	7.71503	7.49361	7.10179
1417072_at	solute carrier family 22 (organic anion transporter), member 6, Slc22a6	28.4439	26.4726	27.5504	29.0512	25.7141	22.3776	17.058	16.2192	19.3598	18.6194
1417073_a_at	quaking, Qk	812.48	835.731	313.681	449.206	311.799	410.507	141.387	159.925	196.521	151.666
1417074_at	CEA-related cell adhesion molecule 10, Ceacam10	30.9742	41.0412	35.2372	29.1445	29.3243	37.9162	28.7981	27.6402	24.5231	27.2456
1417075_at	RIKEN cDNA 2010309E21 gene, 2010309E21Rik	1842.74	1539.36	1638.94	594.696	1548.47	622.705	617.257	609.171	853.637	930.585
1417076_at	fatty acid binding protein 9, testis, Fabp9	11.0258	9.77098	13.443	10.9153	12.1902	11.1336	7.13277	8.30625	7.23589	6.56057
1417077_at	B-cell receptor-associated protein 29, Bcap29	618.383	521.795	914.57	633.127	873.058	606.702	387.109	385.317	337.232	372.738
1417078_at	lectin, galactose-binding, soluble 2, Lgals2	46.8424	44.189	44.3195	40.9723	42.0082	46.3095	35.6895	39.7859	37.9608	39.7196
1417079_s_at	lectin, galactose-binding, soluble 2, Lgals2	13.5725	18.3958	15.0278	20.6943	24.5674	18.7981	10.8671	10.9414	11.5217	10.1109
1417080_a_at	ECSIT homolog (Drosophila), Ecsit	373.758	422.221	341.578	330.007	321.483	401.817	216.189	193.771	142.464	148.328
1417081_a_at	synaptogyrin 2, Syngr2	598.082	684.252	612.215	624.144	624.472	629.671	386.345	431.186	323.119	299.762
1417082_at	acidic nuclear phosphoprotein 32 family, member B, Anp32b	5009.11	5222.09	5001.95	5134.99	4736.48	4961.03	2338.61	2593.29	2618.53	2496.99
1417083_at	Sec61 beta subunit, Sec61b	6396.67	6008.34	6303.76	6422.52	6367.75	6375.09	3091.45	3088.55	2900.13	2909.62
1417084_at	eukaryotic translation initiation factor 4E binding protein 2, Eif4ebp2	167.212	188.91	135.163	150.096	120.347	133.266	81.2722	81.5484	118.891	82.8651
1417085_at	aldo-keto reductase family 1, member C6, Akr1c6	18.542	15.2976	16.694	18.8338	17.8169	18.8027	11.2365	11.2984	14.3719	14.1038
1417086_at	platelet-activating factor acetylhydrolase, isoform 1b, beta1 subunit, Pafah1b1	433.89	435.074	359.719	432.148	364.066	429.228	276.402	277.32	306.405	287.313
1417087_at	golgi apparatus protein 1, Glg1	841.849	944.696	655.03	792.287	757.08	848.497	659.967	689.596	867.236	727.886
1417088_at	zinc finger protein 346, Zfp346	340.306	361.336	275.111	350.09	287.488	352	248.671	243.46	288.151	287.553
1417089_a_at	creatine kinase, mitochondrial 1, ubiquitous, Ckmt1	132.581	164.526	122.032	158.802	96.3311	176.11	106.613	100.127	45.0494	43.7359
1417090_at	reticulocalbin 1, Rcn1	1101.14	1071.19	1003.33	806.82	957.799	794.609	394.487	456.229	398.235	412.152
1417091_at	conserved helix-loop-helix ubiquitous kinase, Chuk	1088.62	1056.28	1157.2	1098.21	1157.26	987.468	664.172	688.171	628.127	685.388
1417092_at	parathyroid hormone receptor 1, Pthr1	16.9408	16.5067	19.2792	19.0204	15.5353	19.6521	8.58155	10.6179	9.3294	7.67036
1417093_a_at	general transcription factor II H, polypeptide 4, Gtf2h4	395.257	464.857	395.452	406.375	349.959	452.116	276.628	240.159	251.343	256.837
1417094_at	acyl-CoA thioesterase 7, Acot7	375.202	419.553	283.015	323.065	316.164	370.23	263.791	231.019	176.794	191.429
1417095_a_at	heat shock protein 14, Hspa14	231.41	253.344	248.51	218.48	234.413	230.879	139.706	139.137	128.707	135.794
1417096_at	ribosomal RNA processing 15 homolog (S. cerevisiae), Rrp15	2452.85	2205.86	2258.11	1991.53	2277.87	1868.62	1088	982.205	1161.38	1255.34
1417097_at	mitochondrial trans-2-enoyl-CoA reductase, Mecr	198.412	216.599	152.559	141.755	162.97	166.662	144.053	125.224	127.499	112.729
1417098_s_at	mitochondrial trans-2-enoyl-CoA reductase, Mecr	215.986	221.386	170.53	167.247	168.429	168.2	144.794	142.073	132.294	112.438
1417099_at	FtsJ homolog 1 (E. coli) /// similar to Ftsj homolog, Ftsj1 /// LOC100044636	777.7	776.858	683.456	588.005	633.709	616.556	360.955	307.083	273.453	252.349
1417100_at	CD320 antigen, Cd320	1107.52	1081.49	1268.98	994.515	1449.32	953.481	611.471	602.09	695.066	693.439
1417101_at	heat shock protein 2, Hspa2	31.845	50.4761	51.3658	57.3999	50.9975	55.8363	44.7944	38.4604	28.4849	29.5537
1417102_a_at	NADH dehydrogenase (ubiquinone) 1 beta subcomplex, 5 /// similar to NADH dehydrogenase (ubiquinone) 1 beta subcomplex, 5, LOC100046199 /// Ndufb5	3397.87	3120.4	3450.01	3141.89	3306.62	3100.78	1802.29	1896.36	1819.25	1907.9
1417103_at	D-dopachrome tautomerase, Ddt	2038.57	1709.65	1686.09	1665.66	1667.73	1738.26	888.36	928.71	1151.85	1097.79
1417104_at	epithelial membrane protein 3, Emp3	53.3203	65.0868	58.2312	73.7432	54.4502	74.9042	79.4103	79.6102	38.07	39.2881
1417105_at	trafficking protein particle complex 2-like, Trappc2l	1090.09	956.166	1111.58	956.892	1116.31	994.981	578.887	531.537	656.444	678.929
1417106_at	tumor protein D52-like 2, Tpd52l2	1041.99	944.552	894.895	944.65	900.538	902.874	605.502	578.001	450.047	463.529
1417107_at	tumor protein D52-like 2, Tpd52l2	290.413	264.35	243.16	265.478	210.071	258.431	226.933	199.37	175.27	174.349
1417108_at	kinesin light chain 4, Klc4	139.921	145.143	116.574	123.048	111.311	129.722	73.2474	70.9071	82.6188	74.8648
1417109_at	tubulointerstitial nephritis antigen-like, Tinagl	38.4111	40.6442	39.7122	52.2528	43.9793	51.6267	35.0868	39.6991	36.0196	41.0905
1417110_at	mannosidase 1, alpha, Man1a	34.0124	35.0857	46.967	41.9252	53.1931	36.6831	37.3762	32.4254	36.7593	36.245
1417111_at	mannosidase 1, alpha, Man1a	62.3981	63.0331	76.4777	52.2689	78.8662	55.2675	50.0601	48.4604	47.9686	52.2508
1417112_at	ADP-ribosylation factor-like 2 binding protein, Arl2bp	446.351	435.16	397.471	337.193	285.474	300.599	196.022	220.909	216.841	207.301
1417113_at	germ cell-less homolog 1 (Drosophila), Gmcl1	295.907	321.775	279.91	282.368	252.338	265.781	163.164	166.624	197.489	179.332
1417114_at	germ cell-less homolog 1 (Drosophila), Gmcl1	147.687	145.013	128.904	111.128	132.195	111.937	70.1231	73.6181	90.2772	88.4288
1417115_at	mitogen-activated protein kinase kinase kinase 12, Map3k12	166.882	156.108	144.569	166.552	113.532	135.888	103.052	109.759	100.013	96.4028
1417116_at	solute carrier family 6 (neurotransmitter transporter, creatine), member 8, Slc6a8	786.77	872.63	531.628	725.571	507.665	722.033	382.113	342.876	368.514	294.46
1417117_at	cleavage stimulation factor, 3' pre-RNA, subunit 1, Cstf1	22.9737	21.5195	17.5406	23.5781	17.7917	22.0936	18.4424	22.0084	19.1619	18.949
1417118_a_at	N-acetyltransferase ARD1 homolog (S. cerevisiae), Ard1	778.48	811.339	691.615	654.337	647.311	770.827	416.043	388.364	387.17	355.95
1417119_at	zinc finger like protein 1, Zfpl1	98.722	114.16	83.0293	101.47	77.8191	92.4973	51.9319	48.4604	65.195	53.4632
1417120_at	DNA segment, Chr 4, Wayne State University 114, expressed, D4Wsu114e	226.947	268.07	271.102	287.17	216.201	314.478	202.503	189.151	188.991	198.011
1417121_at	gamma-aminobutyric acid (GABA-A) receptor, subunit alpha 6, Gabra6	8.68632	10.4468	10.763	11.9345	9.38772	12.7998	6.21761	5.68881	7.6233	7.30924
1417122_at	vav 3 oncogene, Vav3	6.83929	7.3476	6.68957	7.2304	7.07424	6.91918	4.26257	4.62233	4.50902	5.00935
1417123_at	vav 3 oncogene, Vav3	16.5807	20.0816	14.2908	19.1683	19.2417	15.7297	11.3175	11.7236	13.19	14.6388
1417124_at	destrin, Dstn	4988.76	4624.14	4820.32	4783.15	4935.78	4588.98	2751.53	2815.17	2918.41	2716.2
1417125_at	S-adenosylhomocysteine hydrolase, Ahcy	4630.06	5056.91	4126.48	5157.71	4157.31	5269.83	2890.42	2820.13	2297.93	2369.22
1417126_a_at	ribosomal protein L22 like 1, Rpl22l1	8273.24	8018.21	8739.37	8193.3	7899.75	8539.28	4867.58	5052.78	3864.22	4400.21
1417127_at	homeobox, msh-like 1, Msx1	60.1274	52.7356	58.6317	59.2901	59.4976	51.5729	40.4337	40.1481	44.7762	42.9342
1417128_at	pleckstrin homology domain containing, family O member 1, Plekho1	39.5597	33.1755	46.3819	35.5462	49.0793	42.7989	19.8585	20.5754	25.6915	23.7363
1417129_a_at	Meis homeobox 2, Meis2	69.4376	52.3015	44.6867	41.5695	55.9222	36.9218	14.0494	19.4621	44.0359	34.6476
1417130_s_at	angiopoietin-like 4, Angptl4	433.218	406.62	401.62	378.995	394.661	360.177	188.36	186.927	215.481	224.307
1417131_at	cell division cycle 25 homolog A (S. pombe), Cdc25a	648.53	730.149	648.842	597.684	542.333	654.261	342.016	327.887	352.722	338.124
1417132_at	cell division cycle 25 homolog A (S. pombe), Cdc25a	434.937	489.128	368.88	382.909	320.422	369.885	232.779	211.43	232.541	218.982
1417133_at	peripheral myelin protein, Pmp22	25.4446	27.0729	32.023	28.2986	31.3787	31.3888	27.6009	25.7275	22.2559	14.9265
1417134_at	serine/arginine-rich protein specific kinase 2, Srpk2	257.406	263.061	275.331	225.777	218.552	259.931	190.922	196.108	174.131	178.242
1417135_at	serine/arginine-rich protein specific kinase 2, Srpk2	445.114	493.865	407.448	359.366	341.09	490.7	331.043	269.092	245.639	231.126
1417136_s_at	serine/arginine-rich protein specific kinase 2, Srpk2	251.033	327.953	281.644	235.744	207.888	307.075	263.835	209.363	180.307	195.737
1417137_at	uridine-cytidine kinase 2, Uck2	14.5997	12.1347	16.5463	12.188	14.3924	16.0655	9.43873	8.37647	8.30661	9.47146
1417138_s_at	polymerase (RNA) II (DNA directed) polypeptide E, Polr2e	3596.16	3693.11	3664.91	3824.89	3588.54	4231.3	1925.55	1829.11	2159.95	2100.68
1417139_at	DSN1, MIND kinetochore complex component, homolog (S. cerevisiae), Dsn1	226.197	224.452	253.134	235.901	225.313	220.384	117.486	127.776	161.772	156.282
1417140_a_at	protein tyrosine phosphatase, non-receptor type 2, Ptpn2	1259.66	1279.16	1379.26	1379.81	1249.78	1304.99	798.639	772.925	639.28	664.99
1417141_at	interferon gamma induced GTPase, Igtp	126.701	172.903	169.034	209.589	145.459	208.717	329.365	313.42	88.6091	112.921
1417142_at	RIKEN cDNA 4932442K08 gene, 4932442K08Rik	68.1465	64.2822	69.3693	71.4368	58.7546	72.1004	44.4613	39.4798	47.0864	47.7976
1417143_at	lysophosphatidic acid receptor 1, Lpar1	264.395	265.137	316.535	299.002	292.505	280.791	156.378	180.131	288.641	263.648
1417144_at	tubulin, gamma 1, Tubg1	273.248	358.728	285.794	311.335	279.427	310.233	199.919	187.388	212.296	211.916
1417145_at	nuclear transcription factor, X-box binding-like 1, Nfxl1	265.058	264.058	281.644	273.922	272.368	240.76	220.236	225.326	166.212	165.96
1417146_at	RIKEN cDNA 2410018C20 gene, 2410018C20Rik	503.998	483.805	374.765	330.77	348.089	418.219	235.752	261.745	208.358	188.987
1417147_at	RIKEN cDNA B230317C12 gene, B230317C12Rik	187.221	190.594	129.97	149.897	137.705	160.052	89.4233	81.9344	79.2755	81.0974
1417148_at	platelet derived growth factor receptor, beta polypeptide, Pdgfrb	37.5332	39.7869	36.3696	29.6876	36.0945	32.7258	25.2373	24.8007	20.2203	27.497
1417149_at	procollagen-proline, 2-oxoglutarate 4-dioxygenase (proline 4-hydroxylase), alpha II polypeptide, P4ha2	313.483	367.384	384.505	469.757	326.089	503.608	415.96	389.397	253.623	269.281
1417150_at	solute carrier family 6 (neurotransmitter transporter, serotonin), member 4, Slc6a4	38.4863	30.7333	34.1686	31.4359	42.7624	36.5151	20.0413	17.5102	24.3621	23.5685
1417151_a_at	neurotensin receptor 2, Ntsr2	15.0874	16.2438	17.0854	17.7723	18.5546	16.2074	11.9499	12.2016	13.7444	12.3944
1417152_at	BTB (POZ) domain containing 14A, Btbd14a	52.6021	71.2446	66.8522	71.0808	68.5069	70.8647	40.5206	45.0564	40.836	34.7495
1417153_at	BTB (POZ) domain containing 14A, Btbd14a	15.2584	16.7992	16.2174	18.0835	15.5587	20.4435	8.05847	8.93331	9.15591	8.83116
1417154_at	solute carrier family 25 (mitochondrial carrier, brain), member 14, Slc25a14	211.355	178.045	194.1	209.466	194.452	233.14	140.996	138.371	118.52	137.159
1417155_at	v-myc myelocytomatosis viral related oncogene, neuroblastoma derived (avian), Mycn	1261.04	1382.29	1055.5	1422.04	1118.7	1348.86	1245.83	1235.73	949.586	846.347
1417156_at	keratin 19, Krt19	38.0272	51.5648	44.5291	105.09	42.9585	109.04	162.954	123.525	17.9771	21.2693
1417157_at	ARP10 actin-related protein 10 homolog (S. cerevisiae), Actr10	1583.11	1446.76	1589.42	1480.55	1496.97	1572.24	870.771	799.627	814.041	964.361
1417158_at	ZXD family zinc finger C, Zxdc	15.3287	19.9582	16.0598	17.1408	15.7536	20.1976	11.5311	13.0923	10.145	10.4105
1417159_at	ZXD family zinc finger C, Zxdc	47.1074	56.468	50.0048	52.3585	56.0268	50.7885	29.8564	31.2062	35.4447	34.7137
1417160_s_at	Kallmann syndrome 1 sequence (human), Kal1	24.7836	25.8559	25.2678	30.6697	27.4461	28.3425	12.5145	13.4803	14.7478	11.6238
1417161_at	CDK2-associated protein 2, Cdk2ap2	441.521	458.124	431.997	426.422	427.163	431.724	213.46	199.896	220.851	218.832
1417162_at	transmembrane BAX inhibitor motif containing 1, Tmbim1	266.507	362.179	201.839	262.281	235.79	272.147	264.692	274.338	184.306	170.116
1417163_at	dual specificity phosphatase 10, Dusp10	14.5128	16.1848	18.4757	14.5842	14.8009	15.4908	8.40597	9.57234	8.57112	10.1374
1417164_at	dual specificity phosphatase 10, Dusp10	47.4655	40.3247	48.3531	63.3665	47.6947	65.9727	44.8932	40.6322	36.1521	37.1552
1417165_at	methyl-CpG binding domain protein 2, Mbd2	228.191	240.573	239.788	237.825	221.521	235.723	172.107	162.8	181.639	193.754
1417166_at	PC4 and SFRS1 interacting protein 1, Psip1	1416.17	1497.28	1610.74	1419.89	1552.47	1472.32	910.682	847.701	753.889	797.119
1417167_at	exosome component 5, Exosc5	1854.29	1885.44	1558.14	1652.87	1560.78	1856.36	940.812	935.467	976.046	925.497
1417168_a_at	ubiquitin specific peptidase 2, Usp2	105.426	137.258	125.292	113.555	98.2553	121.7	94.7968	84.5393	58.7328	44.5442
1417169_at	ubiquitin specific peptidase 2, Usp2	138.255	169.944	137.366	139.694	159.623	126.937	130.487	114.88	87.2002	83.5375
1417170_at	leucine zipper transcription factor-like 1, Lztfl1	650.13	533.42	763.104	682.018	723.346	647.052	262.499	293.616	260.736	263.529
1417171_at	IL2-inducible T-cell kinase, Itk	6.48772	7.50247	7.6661	6.97307	8.09338	6.67004	5.05031	5.7691	5.86223	6.46656
1417172_at	ubiquitin-conjugating enzyme E2L 6, Ube2l6	9.57428	9.63707	11.3422	12.4117	12.225	10.9555	6.55163	5.97887	6.66027	6.19573
1417173_at	cAMP responsive element binding protein-like 1, Crebl1	117.533	130.895	102.29	95.843	123.912	83.4501	93.5841	76.9206	121.543	97.9275
1417174_at	RIKEN cDNA 1810021J13 gene, 1810021J13Rik	135.752	129.44	162.478	142.546	164.011	133.348	97.8639	103.149	124.369	124.13
1417175_at	casein kinase 1, epsilon, Csnk1e	218.885	288.93	265.42	250.43	236.139	267.303	188.573	181.647	132.097	127.349
1417176_at	casein kinase 1, epsilon, Csnk1e	438.537	570.2	506.033	453.652	478.792	557.723	271.749	247.095	175.748	186.018
1417177_at	galactokinase 1, Galk1	957.617	1337.31	1141.03	1306.88	978.81	1532.99	1080.38	941.352	433.169	533.917
1417178_at	GIPC PDZ domain containing family, member 2, Gipc2	30.8362	33.1487	31.8814	36.4915	35.3681	45.0025	21.6087	20.5325	19.5595	15.9505
1417179_at	tetraspanin 5, Tspan5	47.8691	69.3576	74.13	89.875	71.6254	105.989	72.7412	65.4936	41.3405	44.3551
1417180_at	proprotein convertase subtilisin/kexin type 7, Pcsk7	169.65	139.269	139.144	115.293	130.252	123.138	86.2251	87.2184	113.851	125.8
1417181_a_at	kinesin-associated protein 3, Kifap3	459.955	510.225	528.067	488.733	465.232	551.191	378.3	351.061	334.219	326.627
1417182_at	DnaJ (Hsp40) homolog, subfamily A, member 2, Dnaja2	338.512	366.558	274.51	351.568	243.437	366.074	238.661	224.073	158.201	164.918
1417183_at	DnaJ (Hsp40) homolog, subfamily A, member 2, Dnaja2	1356.24	1390.65	1288.27	1413.69	1245.52	1359.39	672.021	658.083	610.978	626.588
1417184_s_at	hemoglobin, beta adult major chain /// hemoglobin, beta adult minor chain, Hbb-b1 /// Hbb-b2	118.713	128.278	146.874	154.589	132.366	153.835	75.1196	77.9066	76.2937	81.627
1417185_at	lymphocyte antigen 6 complex, locus A, Ly6a	513.144	332.484	384.58	296.494	344.236	277.72	113.245	122.608	101.455	98.4456
1417186_at	ubiquitin-conjugating enzyme E2K (UBC1 homolog, yeast), Ube2k	3422.98	3470.92	3603.64	3303.59	3580.77	3391.57	2212.11	2086.68	2077.28	1932.14
1417187_at	ubiquitin-conjugating enzyme E2K (UBC1 homolog, yeast), Ube2k	12.5973	16.0538	15.6056	16.3345	15.1703	16.4395	8.58742	9.68688	12.8544	13.8852
1417188_s_at	ubiquitin-conjugating enzyme E2K (UBC1 homolog, yeast), Ube2k	77.4091	55.9162	61.5474	41.6086	60.4776	45.7744	62.9584	65.2822	61.7692	56.9826
1417189_at	proteasome (prosome, macropain) 28 subunit, beta, Psme2	1001.28	1041.94	1753.06	1779.77	1698.13	1874.49	1786.63	1654.14	546.267	648.138
1417190_at	nicotinamide phosphoribosyltransferase, Nampt	636.198	706.793	826.2	896.691	719.15	891.372	528.03	496.955	385.096	414.42
1417191_at	DnaJ (Hsp40) homolog, subfamily B, member 9, Dnajb9	713.268	638.089	841.905	789.474	834.781	761.283	370.855	406.838	408.025	415.958
1417192_at	translocase of outer mitochondrial membrane 70 homolog A (yeast), Tomm70a	2000.41	1866.15	1883.31	1650.29	1753.85	1486.28	857.057	921.964	822.009	772.406
1417193_at	superoxide dismutase 2, mitochondrial, Sod2	2383.15	2631.16	2506.86	2205.09	2280.39	2149.2	1026.85	1032.13	1014.29	926.127
1417194_at	superoxide dismutase 2, mitochondrial, Sod2	41.4161	50.9781	43.2564	49.2015	48.3304	47.7888	33.1076	32.0457	35.1001	35.4922
1417195_at	WW, C2 and coiled-coil domain containing 2, Wwc2	114.842	128.533	87.4913	99.7514	91.8714	85.6557	100.16	100.864	81.3808	69.127
1417196_s_at	WW, C2 and coiled-coil domain containing 2, Wwc2	198.439	212.305	150.05	140.2	145.005	120.915	183.582	196.718	149.514	141.267
1417197_at	WW, C2 and coiled-coil domain containing 2, Wwc2	122.422	135.32	117.107	97.8592	101.604	115.826	120.016	118.563	109.627	100.96
1417198_at	WW, C2 and coiled-coil domain containing 2, Wwc2	20.1116	18.3972	15.4606	19.0098	16.6525	18.9795	15.822	14.2994	13.5188	12.3658
1417199_at	transmembrane protein 183A, Tmem183a	712.589	691.148	517.882	597.089	424.492	597.058	401.229	394.652	315.248	342.956
1417200_at	transmembrane protein 183A, Tmem183a	1379.97	1323.63	1481.81	1138.59	1351.94	1248.45	665.536	669.277	620.309	641.973
1417201_at	5'-nucleotidase, cytosolic II, Nt5c2	125.589	113.995	95.4625	118	98.5799	125.719	97.5717	92.9201	110.552	108.681
1417202_s_at	ubiquitin-like modifier activating enzyme 3, Uba3	654.964	639.654	798.567	756.958	752.261	717.865	448.96	449.955	349.841	384.507
1417203_at	ethylmalonic encephalopathy 1, Ethe1	125.589	135.814	140.707	126.257	143.435	134.204	139.64	131.318	83.9249	85.7821
1417204_at	KDEL (Lys-Asp-Glu-Leu) endoplasmic reticulum protein retention receptor 2, Kdelr2	1693.81	1539.98	1565.76	1350.18	1783.17	1251.63	817.501	852.65	1399.81	1385.83
1417205_at	KDEL (Lys-Asp-Glu-Leu) endoplasmic reticulum protein retention receptor 2, Kdelr2	556.05	531.637	562.118	444.029	654.132	442.922	341.46	349.781	507.362	456.071
1417206_at	uroporphyrinogen decarboxylase, Urod	859.144	874.378	741.642	771.648	719.286	821.513	497.695	439.127	509.853	470.509
1417207_at	dishevelled 2, dsh homolog (Drosophila), Dvl2	113.816	127.214	89.4897	107.233	93.5837	102.856	79.2937	80.2859	79.2937	64.67
1417208_at	alpha-methylacyl-CoA racemase, Amacr	29.0602	28.3826	35.8587	27.5086	29.7241	28.7707	13.5557	17.9443	21.1664	21.9126
1417209_at	SERTA domain containing 2, Sertad2	161.089	185.576	213.424	208.803	212.899	214.033	150.366	155.303	164.46	149.476
1417210_at	eukaryotic translation initiation factor 2, subunit 3, structural gene Y-linked, Eif2s3y	1413.41	1351.83	1470.91	1411.87	1372.36	1333.53	838.127	804.536	741.627	808.587
1417211_a_at	RIKEN cDNA 1110032A03 gene /// hypothetical protein LOC100048251, 1110032A03Rik /// LOC100048251	90.5334	108.19	113.969	112.366	110.52	97.8898	67.4735	60.4505	54.7937	65.7657
1417212_at	RIKEN cDNA 9530058B02 gene, 9530058B02Rik	245.93	236.786	327.794	245.7	311.203	285.287	152.627	132.905	98.2316	107.362
1417213_a_at	RNA binding motif protein 6, Rbm6	352.769	363.488	335.294	335.853	298.721	333.134	217.147	203.038	226.208	192.631
1417214_at	RAB27b, member RAS oncogene family, Rab27b	6.8168	5.88178	5.87902	6.56194	5.66656	6.18871	4.67193	4.21079	4.39005	4.71668
1417215_at	RAB27b, member RAS oncogene family, Rab27b	6.50047	6.25877	6.88956	6.24172	7.35807	7.997	3.97179	4.11069	3.99825	4.11069
1417216_at	proviral integration site 2, Pim2	106.174	101.557	105.107	138.577	147.449	141.543	214.804	207.991	194.995	200.794
1417217_at	melanoma antigen, family L, 2, Magel2	54.6764	43.818	61.1084	58.0565	55.4811	61.7917	30.7786	30.6836	53.4042	58.2388
1417218_at	RIKEN cDNA 2810048G17 gene, 2810048G17Rik	58.0161	73.7752	46.7279	54.0045	46.7524	39.112	35.2958	36.0418	38.3549	30.8198
1417219_s_at	thymosin, beta 10 /// similar to thymosin, beta 10, LOC100043712 /// LOC100047613 /// Tmsb10	606.759	668.906	747.342	694.982	657.353	727.486	377.745	344.631	267.116	292.987
1417220_at	fumarylacetoacetate hydrolase, Fah	113.304	176.519	136.168	194.122	102.285	185.505	168.629	156.126	75.4604	70.8639
1417221_at	protein phosphatase 1A, magnesium dependent, alpha isoform, Ppm1a	16.1817	14.5461	14.9357	15.9629	14.4023	13.6338	15.1066	14.6163	10.8013	10.7982
1417222_a_at	transmembrane protein 123, Tmem123	239.995	222.866	323.964	220.922	279.436	227.96	161.925	193.041	181.022	191.396
1417223_at	CD2 antigen (cytoplasmic tail) binding protein 2, Cd2bp2	608.773	656.737	435.312	472.383	447.037	513.72	313.627	276.693	291.127	268
1417224_a_at	CD2 antigen (cytoplasmic tail) binding protein 2, Cd2bp2	198.802	219.325	185.602	178.414	159.9	195.624	94.9405	92.7937	89.6454	95.3644
1417225_at	ADP-ribosylation factor-like 6 interacting protein 5, Arl6ip5	240.887	204.489	314.048	117.418	305.98	88.4775	175.7	208.96	154.422	142.77
1417226_at	F-box and WD-40 domain protein 4, Fbxw4	56.8054	79.3052	68.2788	87.134	62.5825	87.4063	62.781	68.3691	48.744	46.9604
1417227_at	methylcrotonoyl-Coenzyme A carboxylase 1 (alpha), Mccc1	408.24	407.76	368.36	350.826	356.337	377.971	203.643	212.932	283.242	275.667
1417228_at	calpain 1, Capn1	48.1635	57.2891	36.7117	58.673	50.6696	60.189	42.4728	48.4604	35.6978	36.7592
1417229_at	calpain 1, Capn1	22.8863	24.556	19.3026	23.669	22.514	22.8461	23.9555	21.6297	19.3663	16.2732
1417230_at	Ral GEF with PH domain and SH3 binding motif 2, Ralgps2	138.586	165.811	170.597	193.644	142.745	176.866	116.891	121.301	134.294	124.812
1417231_at	claudin 2, Cldn2	19.0253	21.7966	25.6702	27.5454	28.7979	29.1223	25.3488	22.606	19.879	18.205
1417232_at	claudin 2, Cldn2	25.7316	26.8933	24.2483	33.5411	25.7361	28.8217	20.3397	21.1354	22.1893	21.7318
1417233_at	coiled-coil-helix-coiled-coil-helix domain containing 4, Chchd4	1161.73	1139.18	1151.46	1062	1124.07	1056.66	586.927	546.508	466.794	443.505
1417234_at	matrix metallopeptidase 11, Mmp11	199.231	199.704	166.892	185.895	172.377	195.241	113.035	107.121	124.689	120.966
1417235_at	EH-domain containing 3, Ehd3	59.2949	61.737	65.5664	64.932	68.7094	71.763	52.5604	50.7104	43.6681	50.4052
1417236_at	EH-domain containing 3, Ehd3	28.3485	28.2274	24.4064	30.4628	22.0864	24.7182	11.1004	12.2989	13.3598	15.3295
1417237_at	phospholipase D2, Pld2	51.6542	53.4526	49.9792	67.0567	51.6504	74.9557	39.2925	42.2638	37.5193	36.8357
1417238_at	Ewing sarcoma breakpoint region 1, Ewsr1	934.167	1081.93	756.301	957.917	720.833	1091.95	610.917	563.882	563.463	517.297
1417239_at	centrin 3, Cetn3	1405.62	1245.84	1675.03	1331.32	1556.63	1466.22	916.331	934.625	681.248	755.919
1417240_at	zyxin, Zyx	50.8133	57.0505	58.4582	69.2269	53.5042	65.922	38.6209	36.7139	44.4323	50.2009
1417241_at	archaelysin family metallopeptidase 2, Amz2	284.002	313.262	320.123	334.701	259.298	367.924	238.423	202.316	189.413	191.127
1417242_at	eukaryotic translation initiation factor 4A, isoform 3, Eif4a3	4581.12	5049.78	4034.89	4839.37	3910.31	5257.55	2841.28	2981.26	2826.15	2651.27
1417243_at	RIKEN cDNA 2310065K24 gene, 2310065K24Rik	932.513	996.104	911.339	865.539	900.673	934.84	598.46	560.222	553.794	543.037
1417244_a_at	interferon regulatory factor 7, Irf7	18.3138	20.6345	23.4422	23.3094	19.5293	22.3708	11.5415	12.3452	13.0277	15.7978
1417245_at	G protein-coupled receptor 180, Gpr180	391.305	352.392	402.967	341.212	398.283	318.862	220.226	217.46	247.407	278.127
1417246_at	pregnancy zone protein, Pzp	117.533	131.352	100.068	65.8315	96.7456	85.5494	76.5573	79.0097	70.3273	74.0899
1417247_at	expressed sequence AI597479, AI597479	424.2	485.806	410.403	414.152	387.997	446.264	319.127	313.83	329.284	350.547
1417248_at	ralA binding protein 1, Ralbp1	822.323	944.235	937.169	901.36	895.072	1016.87	686.816	668.627	565.748	544.788
1417249_at	polymerase (DNA directed), mu, Polm	39.9795	41.2757	36.571	32.3408	31.272	34.6065	23.937	25.2552	23.0268	28.3441
1417250_at	ring finger protein 12, Rnf12	535.663	551.423	744.371	745.811	673.113	731.752	955.772	878.117	577.247	581.627
1417251_at	palmdelphin, Palmd	13.4418	15.6831	13.0495	13.5091	14.8118	12.4278	7.04019	8.14937	7.47016	8.01627
1417252_at	5',3'-nucleotidase, cytosolic, Nt5c	335.766	322.424	255.799	235.919	229.052	247.083	228.521	219.752	144.133	138.705
1417253_at	FSHD region gene 1, Frg1	1467.22	1334.91	1190.68	1275.88	1037.26	1375.93	701.279	632.388	567.631	570.254
1417254_at	spermatogenesis associated 5, Spata5	806.589	779.975	693.178	671.333	699.887	677.267	381.343	364.509	346.575	367.427
1417255_at	intraflagellar transport 140 homolog (Chlamydomonas), Ift140	222.994	321.784	173.2	247.573	167.761	254.629	188.084	172.294	178.494	173.097
1417256_at	matrix metallopeptidase 13, Mmp13	5.95884	5.37336	5.97069	5.77576	5.96029	5.23901	3.32217	3.43214	3.43214	3.76502
1417257_at	carboxyl ester lipase, Cel	34.5213	40.2692	49.6511	40.9572	41.0474	39.0061	20.7308	21.1425	22.5367	23.9991
1417258_at	chaperonin subunit 5 (epsilon), Cct5	9024.65	8900.62	7822.28	8439.67	8119.32	8468.08	5040.21	4851.82	4984.68	4926.29
1417259_a_at	capping protein (actin filament) muscle Z-line, beta, Capzb	1537.7	1804.18	1800.76	1701.9	1660.59	1899.16	1101.13	1044.61	972.434	937.708
1417260_at	U2 small nuclear ribonucleoprotein auxiliary factor (U2AF) 2, U2af2	1037.85	1115.8	1011.26	972.176	1032.91	1048.14	692.181	619.067	625.092	620.003
1417261_at	mbt domain containing 1, Mbtd1	644.363	781.736	811.6	775.446	867.659	887.139	534.794	471.097	465.923	458.748
1417262_at	prostaglandin-endoperoxide synthase 2, Ptgs2	18.6393	21.5798	18.9756	22.1547	20.8149	23.3651	20.1325	21.5888	18.0288	18.7398
1417263_at	prostaglandin-endoperoxide synthase 2, Ptgs2	6.46465	5.72741	8.26683	6.87014	8.05329	7.66196	4.55797	5.88713	5.35712	5.62971
1417264_at	coenzyme Q5 homolog, methyltransferase (yeast), Coq5	449.536	509.634	420.627	395.598	400.909	398.038	295.184	295.943	357.46	341.854
1417265_s_at	coenzyme Q5 homolog, methyltransferase (yeast), Coq5	202.536	257.383	232.022	198.793	207.136	185.443	142.141	129.25	169.931	180.383
1417266_at	chemokine (C-C motif) ligand 6, Ccl6	15.7363	16.5887	21.5101	17.3755	21.1349	19.3459	15.4886	14.0327	12.2415	12.7687
1417267_s_at	FK506 binding protein 11, Fkbp11	551.654	501.992	644.833	529.809	638.71	542.837	328.627	321.96	415.748	441.074
1417268_at	CD14 antigen, Cd14	15.1404	15.8348	15.0534	18.5407	19.3936	16.8601	7.83372	9.70662	8.66331	9.03252
1417269_at	cyclin-dependent kinase 9 (CDC2-related kinase), Cdk9	1976.79	2190.62	1917.2	2102.8	1851.36	2225.49	1396.05	1283.34	1242.31	1225.32
1417270_at	WD repeat domain 12, Wdr12	369.62	255.671	260.493	233.524	219.548	259.344	152.517	147.461	204.265	176.871
1417271_a_at	endoglin, Eng	205.755	209.077	172.064	177.295	184.672	187.373	132.068	126.338	141.46	109.986
1417272_at	RIKEN cDNA 9130005N14 gene, 9130005N14Rik	48.8545	49.7982	74.6246	76.8471	56.0318	96.747	75.7645	43.7069	34.8224	41.8463
1417273_at	pyruvate dehydrogenase kinase, isoenzyme 4, Pdk4	109.163	159.651	150.738	260	136.783	273.249	149.885	132.231	86.287	89.3729
1417274_at	small nuclear ribonucleoprotein polypeptide A, Snrpa	872.469	1092.6	674.373	814.128	689.895	884.654	600.508	538.294	537.873	476.223
1417275_at	myelin and lymphocyte protein, T-cell differentiation protein, Mal	6.53417	8.65516	8.94847	8.61455	8.2799	6.44688	4.17179	5.96655	3.78242	4.18995
1417276_at	tubby-like protein 2, Tulp2	66.532	73.0331	39.3814	64.6321	37.6026	78.925	53.9604	40.2223	37.4333	38.2311
1417277_at	cytochrome P450, family 4, subfamily f, polypeptide 16, Cyp4f16	76.6737	71.6442	73.8993	46.4256	53.5554	67.1316	54.8756	63.4875	55.8198	58.5283
1417278_a_at	naked cuticle 1 homolog (Drosophila), Nkd1	17.0173	25.1266	20.6854	20.2983	17.4374	22.6153	10.3426	10.6011	10.7632	10.8777
1417279_at	inositol 1,4,5-triphosphate receptor 1, Itpr1	94.6106	107.365	96.0331	103.24	104.631	115.011	74.5372	79.1333	79.6559	81.1471
1417280_at	solute carrier family 17 (sodium phosphate), member 1, Slc17a1	10.1652	10.3124	9.74276	12.475	9.77479	10.1201	7.21159	7.05068	7.84314	6.44113
1417281_a_at	matrix metallopeptidase 23, Mmp23	28.1044	33.8933	30.4702	23.7284	38.4847	33.2096	19.1555	19.6205	17.5939	22.4657
1417282_at	matrix metallopeptidase 23, Mmp23	47.2303	48.0857	44.1911	47.2111	50.8295	48.4825	22.2392	24.6474	21.9955	22.3954
1417283_at	Ly6/neurotoxin 1, Lynx1	30.8365	29.2287	27.912	28.5467	30.6467	31.2693	20.8923	21.7695	22.497	22.1095
1417284_at	mitogen-activated protein kinase associated protein 1, Mapkap1	273.554	297.715	247.784	272.762	247.277	238.2	189.944	197.016	192.421	215.724
1417285_a_at	NADH dehydrogenase (ubiquinone) 1 alpha subcomplex, 5, Ndufa5	1758.07	1506.13	1714.78	1360	1702.44	1355.87	532.946	509.458	822.063	879.689
1417286_at	NADH dehydrogenase (ubiquinone) 1 alpha subcomplex, 5, Ndufa5	1482.67	1269.75	1466.1	1173.08	1375.62	1146.33	364.626	338.931	608.791	642.14
1417287_at	histocompatibility 13, H13	274.003	230.283	195.917	193.612	191.05	186.458	152.068	154.796	252.636	247.294
1417288_at	pleckstrin homology domain-containing, family A (phosphoinositide binding specific) member 2, Plekha2	375.341	591.608	895.089	992.934	761.755	1226.41	627.685	561.386	382.639	467.961
1417289_at	pleckstrin homology domain-containing, family A (phosphoinositide binding specific) member 2, Plekha2	49.7278	76.3851	106.646	118.366	113.236	149.412	90.9037	78.0873	43.9604	53.6722
1417290_at	leucine-rich alpha-2-glycoprotein 1, Lrg1	9.66521	9.4041	9.07862	8.91993	9.05242	9.4041	6.32054	7.04786	7.07147	7.16931
1417291_at	tumor necrosis factor receptor superfamily, member 1a, Tnfrsf1a	182.366	175.14	201.462	226.374	229.803	218.249	157.699	144.129	132.635	127.376
1417292_at	interferon gamma inducible protein 47, Ifi47	16.6348	16.1428	29.1182	29.185	24.6174	30.622	32.4632	21.2704	13.1778	10.1109
1417293_at	heparan sulfate 6-O-sulfotransferase 1 /// similar to heparan sulfate 6-sulfotransferase 1, Hs6st1 /// LOC100047260	203.832	207.437	126.893	126.015	107.455	124.578	83.0324	92.7937	82.6964	70.8243
1417294_at	aldo-keto reductase family 7, member A5 (aflatoxin aldehyde reductase), Akr7a5	251.093	279.096	227.176	233.809	203.851	254.178	199.941	187.615	154.965	175.321
1417295_at	metastasis associated 1, Mta1	130.255	143.375	125.789	110.748	123.339	109.255	141.041	130.442	117.236	108.357
1417296_at	activating transcription factor 1 /// similar to activating transcription factor 1, Atf1 /// LOC100047421	2922.46	2708.87	2640.29	2171.49	2592.42	2105.71	1282.82	1355.43	1286.43	1296.16
1417297_at	inositol 1,4,5-triphosphate receptor 3, Itpr3	145.949	200.682	150.268	175.133	142.623	209.341	148.872	137.922	129.194	118.112
1417298_at	emopamil binding protein-like, Ebpl	1447.65	1349.88	1768.39	1433.43	1855.26	1439.32	901.929	936.502	976.162	1031.54
1417299_at	NIMA (never in mitosis gene a)-related expressed kinase 2, Nek2	458.669	479.348	437.638	391.422	408.744	414.728	256.187	265.46	272.182	268.424
1417300_at	sphingomyelin phosphodiesterase, acid-like 3B, Smpdl3b	464.627	405.094	297.326	358.807	331.755	318.987	216.99	214.822	238.084	243.934
1417301_at	frizzled homolog 6 (Drosophila), Fzd6	88.5534	87.3818	93.0145	90.1537	88.5476	95.7692	49.8538	52.644	55.7494	65.1514
1417302_at	REST corepressor 2, Rcor2	473.772	457.654	252.197	384.456	267.983	327.307	254.46	287.383	245.018	205.664
1417303_at	mevalonate (diphospho) decarboxylase, Mvd	188.185	228.91	183.1	277.047	180.685	261.345	201.809	179.702	163.573	151.126
1417304_at	chordin, Chrd	40.217	38.2857	32.0888	33.624	35.9026	40.9753	28.2115	24.8158	27.8003	27.9669
1417305_at	SPEG complex locus, Speg	20.4036	22.8562	21.4871	19.8891	17.7156	17.6875	20.7777	21.2304	14.8422	15.3289
1417306_at	tyrosine kinase 2, Tyk2	177.198	224.689	140.41	163.244	108.173	164.875	146.058	141.831	138.866	130.497
1417307_at	dystrophin, muscular dystrophy, Dmd	384.52	362.2	270.971	259.824	242.089	254.672	226.094	210.96	233.478	200.318
1417308_at	pyruvate kinase, muscle, Pkm2	3107.93	4078.17	3205.02	4433.48	3337.73	5241.44	3133.42	2574.43	2299.28	2505.79
1417309_at	transducer of ERBB2, 2, Tob2	67.0429	82.9775	74.0951	89.4829	94.716	96.3378	49.0906	46.6534	35.9911	45.5679
1417310_at	transducer of ERBB2, 2, Tob2	125.903	115.511	122.731	110.859	122.811	145.478	62.4317	56.3103	45.2249	55.9489
1417311_at	cysteine rich protein 2, Crip2	381.309	452.571	329.283	387.176	324.144	404.428	308.138	283.17	245.593	248.43
1417312_at	dickkopf homolog 3 (Xenopus laevis), Dkk3	31.5212	45.0055	33.5092	48.3087	30.935	51.4813	26.4711	26.0151	15.586	16.6512
1417313_at	LSM7 homolog, U6 small nuclear RNA associated (S. cerevisiae) /// similar to LSM7 homolog, U6 small nuclear RNA associated, LOC100041500 /// LOC100046585 /// Lsm7	1776.97	1614.07	1952.79	1735.94	1841.17	1658.16	882.802	852.012	875.322	927.364
1417314_at	complement factor B, Cfb	20.3654	19.9115	23.2633	20.5688	20.0887	20.1622	11.1102	11.6803	12.1731	12.2599
1417315_at	GRIP1 associated protein 1, Gripap1	128.755	128.394	110.234	88.6891	122.055	107.025	92.5251	84.0009	108.322	96.5073
1417316_at	thioesterase superfamily member 2, Them2	574.046	565.382	921.419	832.002	799.087	852.188	536.01	500.494	423.993	526.496
1417317_s_at	ribosomal protein L35a /// INO80 complex homolog 1 (S. cerevisiae) /// similar to ribosomal protein L35a, Inoc1 /// LOC100040169 /// LOC100042363 /// LOC100042824 /// LOC100043341 /// LOC100043423 /// LOC100044516 /// LOC100045041 /// LOC100045334 /// LOC100045640 /// LOC100046034 /// LOC100048491 /// LOC100048620 /// Rpl35a	15663.9	15607.5	16131.9	15815.8	15686.4	15641.5	8855.71	9137.23	8458.83	8844.13
1417318_at	deleted in bladder cancer 1 (human), Dbc1	10.6506	13.5548	12.7094	12.3564	15.0846	13.5792	11.0708	10.2111	9.26664	10.0226
1417319_at	poliovirus receptor-related 3, Pvrl3	92.4091	81.5331	121.374	96.864	114.998	91.1166	65.9604	76.8089	48.5644	64.3876
1417320_at	GrpE-like 1, mitochondrial, Grpel1	2403.13	2237.41	2526.05	2153.48	2380.99	2140.91	1130.21	1085.38	1331.63	1394.08
1417321_at	zinc finger, CCHC domain containing 7, Zcchc7	613.137	573.489	526.287	519.923	482.216	506.697	367.127	360.356	348.294	378.939
1417322_at	deoxyhypusine hydroxylase/monooxygenase, Dohh	689.541	741.322	580.422	617.478	602.366	670.528	391.641	358.572	365.216	331.657
1417323_at	proline/serine-rich coiled-coil 1, Psrc1	2792.59	2816.95	2603.26	2648.93	2452.26	2646.02	2204.25	2049.33	1926.49	1877.93
1417324_at	microtubule associated serine/threonine kinase 2, Mast2	130.22	157.397	128.148	134.724	133.928	137.441	97.1113	89.5922	97.6011	93.5966
1417325_at	beta-transducin repeat containing protein, Btrc	33.2649	33.0656	34.5075	34.2558	31.5748	37.6199	18.0828	18.6773	17.9052	23.305
1417326_a_at	anaphase promoting complex subunit 11 homolog (yeast), Anapc11	387.215	423.144	383.271	397.147	400.559	463.668	264.16	253.037	272.888	299.475
1417327_at	caveolin 2, Cav2	10.2577	13.8483	12.7232	10.4822	11.6034	11.6342	8.03023	5.68671	5.51689	4.61239
1417328_at	excision repair cross-complementing rodent repair deficiency, complementation group 1, Ercc1	368.328	339.359	239.645	238.01	234.85	285.652	213.418	213.252	196.253	201.595
1417329_at	solute carrier family 23 (nucleobase transporters), member 2, Slc23a2	299.793	311.714	201.646	252.379	206.563	212.291	186.294	187.794	244.98	221.842
1417330_at	solute carrier family 23 (nucleobase transporters), member 2, Slc23a2	10.6188	13.5175	13.2829	16.8618	16.9637	12.7029	7.94943	8.24718	8.33471	8.24522
1417331_a_at	ADP-ribosylation factor-like 6, Arl6	971.349	887.514	859.219	837.638	774.068	843.005	401.96	419.78	362.409	395.96
1417332_at	regulatory factor X, 2 (influences HLA class II expression), Rfx2	115.7	132.473	80.1857	89.3598	71.2875	111.21	72.4264	70.1709	60.2937	59.4604
1417333_at	RAS p21 protein activator 4, Rasa4	23.7915	42.2136	31.7427	31.4359	26.6205	41.1704	43.9388	35.01	25.4783	26.8035
1417334_at	serine/threonine kinase 19, Stk19	205.905	201.811	205.83	164.309	165.582	193.545	99.3605	94.5972	101.404	105.465
1417335_at	sulfotransferase family, cytosolic, 2B, member 1, Sult2b1	50.4716	56.0176	49.0102	45.2953	35.0162	45.4639	45.2937	39.6474	33.1277	36.4179
1417336_a_at	synaptotagmin-like 4, Sytl4	9.95528	11.6679	10.3588	11.0009	11.9907	9.73181	8.61911	7.35214	7.8645	6.62649
1417337_at	erythrocyte protein band 4.2, Epb4.2	5.92918	6.22661	6.0568	6.47281	6.15801	5.92936	3.79783	3.69607	3.98778	4.15765
1417338_at	erythrocyte protein band 4.2, Epb4.2	18.143	16.9404	22.2457	18.486	18.0367	17.9001	12.5929	11.4965	11.3231	10.9013
1417339_a_at	dynein light chain LC8-type 1 /// predicted gene, EG627788, Dynll1 /// EG627788	10430.7	9510.78	11105	9726.81	10215.2	9786.5	5590.13	5724.86	5401.05	5749.84
1417340_at	glutaredoxin 3, Glrx3	3392.94	3319.31	3337.5	3217.54	2994.36	3218.31	1744.2	1792.57	1376.56	1537.69
1417341_a_at	protein phosphatase 1, regulatory (inhibitor) subunit 2, Ppp1r2	876.456	869.967	976.292	690.223	890.061	782.501	431.056	435.678	487.859	538.799
1417342_at	protein phosphatase 1, regulatory (inhibitor) subunit 2, Ppp1r2	52.126	51.3186	51.9368	37.2195	49.1353	51.444	21.7594	21.634	20.4043	22.7661
1417343_at	FXYD domain-containing ion transport regulator 6, Fxyd6	503.665	802.892	548.892	633.089	465.566	714.993	464.417	458.389	266.192	252.816
1417344_at	RIKEN cDNA 2900064A13 gene, 2900064A13Rik	1884.61	1702.32	2050.84	1831.55	2085.5	1704.75	970.182	1078.9	1406.79	1496.79
1417345_at	RIKEN cDNA 2900064A13 gene, 2900064A13Rik	26.0351	22.4081	21.5269	22.5159	28.376	26.6863	11.7236	13.3195	14.6935	13.4598
1417346_at	PYD and CARD domain containing, Pycard	2735.19	2880.36	2402.73	3339.5	2392.14	3361.66	1925.93	1851.13	1241.95	1333.49
1417347_at	PYD and CARD domain containing, Pycard	14.5124	9.9692	9.98706	10.0142	9.52734	11.5282	7.87108	9.37208	10.0091	7.75867
1417348_at	RIKEN cDNA 2310039H08 gene, 2310039H08Rik	500.96	468.902	511.834	477.311	536.422	510.58	316.989	280.595	412.949	415.621
1417349_at	pallidin, Pldn	501.388	494.419	548.578	463.876	571.79	479.631	298.189	294.34	328.969	329.484
1417350_at	pallidin, Pldn	82.5749	68.9941	82.1191	72.3104	99.5332	69.8494	57.1639	47.2026	56.6486	50.982
1417351_a_at	small nuclear ribonucleoprotein polypeptide A' /// similar to Small nuclear ribonucleoprotein polypeptide A, LOC100047155 /// Snrpa1	3922.9	3634.82	3198.76	3040.5	3038.75	3059.22	1418.21	1573.49	1457.63	1353.45
1417352_s_at	small nuclear ribonucleoprotein polypeptide A', Snrpa1	2706.21	2610.17	2343.06	2265.68	2176.71	2422.22	1101.08	1109.47	961.555	964.345
1417353_x_at	small nuclear ribonucleoprotein polypeptide A', Snrpa1	3628.03	3511.72	3225.23	2885.48	2982.22	2798.26	1517.83	1528.31	1297.21	1220.39
1417354_at	endoplasmic reticulum chaperone SIL1 homolog (S. cerevisiae), Sil1	245.097	312.275	338.866	344.563	286.978	360.133	312.609	272.366	214.727	243.79
1417355_at	paternally expressed 3, Peg3	124.479	146.943	126.923	196.29	139.557	192.116	138.213	120.73	146.536	117.794
1417356_at	paternally expressed 3, Peg3	40.7792	38.2756	31.7439	43.7766	39.2026	39.6326	25.5804	27.9668	31.2308	27.9022
1417357_at	emerin, Emd	859.31	966.985	888.992	660.274	797.508	708.263	469.994	437.651	411.783	414.856
1417358_s_at	sorbin and SH3 domain containing 1, Sorbs1	20.3976	20.4442	21.6282	31.4296	26.0398	24.006	16.6797	15.475	17.0853	17.5325
1417359_at	microfibrillar-associated protein 2, Mfap2	63.2306	78.9965	76.7559	66.6949	84.3036	95.5626	49.4743	52.7937	49.4143	48.9604
1417360_at	mutL homolog 1 (E. coli), Mlh1	381.311	439.312	425.488	374.344	387.467	427.147	256.627	227.794	308.481	310.715
1417361_at	ankyrin repeat and SOCS box-containing protein 3, Asb3	161.888	196.048	194.36	167.016	191.266	178.899	110.732	114.147	105.511	103.896
1417362_at	Rhesus blood group-associated C glycoprotein, Rhcg	25.6456	22.6471	25.8865	26.6527	28.8682	26.9797	15.9046	15.7121	17.952	16.8176
1417363_at	zinc finger protein 61, Zfp61	161.063	153.945	127.95	131.014	112.32	144.265	109.627	91.7437	71.2875	69.3086
1417364_at	eukaryotic translation elongation factor 1 gamma /// similar to eukaryotic translation elongation factor 1 gamma, Eef1g /// LOC100047986	13241	13618.1	13154.4	13186	12855.3	13872.2	7379.32	7541.74	7647.64	7554.79
1417365_a_at	calmodulin 1, Calm1	2658.69	2487.83	2661.49	2277.26	2581.49	2137.94	1246.13	1265.13	1327.02	1332.63
1417366_s_at	calmodulin 1 /// calmodulin 2 /// calmodulin 3, Calm1 /// Calm2 /// Calm3	1276.92	1189.99	1375.45	1075.82	1289.46	1079.43	652.925	644.8	677.347	721.547
1417367_at	protein phosphatase 2 (formerly 2A), catalytic subunit, alpha isoform, Ppp2ca	4683.27	4574.61	4952.84	4614.76	4987.2	4529.28	2392.34	2311.24	2536.39	2544.29
1417368_s_at	NADH dehydrogenase (ubiquinone) 1 alpha subcomplex, 2, Ndufa2	3478.88	3367.77	3855.86	3327.87	3549.7	3258.74	1818.13	1809.58	1775.6	1865.28
1417369_at	hydroxysteroid (17-beta) dehydrogenase 4, Hsd17b4	620.704	705.631	511.111	627.862	496.973	680.913	618.713	572.624	438.294	428.089
1417370_at	trefoil factor 3, intestinal, Tff3	26.0886	27.0471	28.1977	32.0677	36.2452	28.9074	26.7893	23.0447	23.1556	22.6178
1417371_at	pellino 1, Peli1	333.621	333.14	382.489	331.89	326.662	300.304	186.591	193.453	151.291	149.174
1417372_a_at	pellino 1, Peli1	310.812	293.728	339.702	278.943	332.248	257.229	180.199	186.371	145.229	132.702
1417373_a_at	tubulin, alpha 4A, Tuba4a	3773.2	4710.2	4903.02	5958.14	5182.19	6245.65	2525.74	2363.61	2726.33	2563.55
1417374_at	tubulin, alpha 4A, Tuba4a	1217.34	1649.63	1574.66	2036.93	1755.67	2109.56	861.941	781.944	910.105	841.301
1417375_at	tubulin, alpha 4A, Tuba4a	82.5405	82.9775	84.5835	102.699	91.1191	78.8624	59.6071	67.5777	72.0204	73.6266
1417376_a_at	cell adhesion molecule 1, Cadm1	375.214	364.166	310.847	321.812	316.437	338.682	260.108	303.115	185.17	190.592
1417377_at	cell adhesion molecule 1, Cadm1	717.048	676.422	557.52	569.921	625.703	552.361	427.127	458.824	269.901	286.539
1417378_at	cell adhesion molecule 1, Cadm1	657.785	656.039	633.644	557.517	579.033	572.049	424.727	438.157	261.339	275.369
1417379_at	IQ motif containing GTPase activating protein 1, Iqgap1	2233.23	2499.56	1805.42	2117.6	1829.31	1905.38	1170.11	1281.17	1284.56	995.498
1417380_at	IQ motif containing GTPase activating protein 1, Iqgap1	1274.54	1427.82	838.535	1011.06	854.286	1035.81	776.909	748.986	728.424	600.642
1417381_at	complement component 1, q subcomponent, alpha polypeptide, C1qa	14.9793	16.293	15.9142	16.6575	17.2175	15.3694	10.5272	9.57234	9.2037	12.1706
1417382_at	ectonucleoside triphosphate diphosphohydrolase 5, Entpd5	76.2718	68.4926	92.7766	73.9087	89.9867	71.8365	52.7452	58.9907	57.6287	61.627
1417383_at	ectonucleoside triphosphate diphosphohydrolase 5, Entpd5	29.2995	28.4108	34.315	34.3574	33.512	35.1391	22.5752	22.5752	23.7455	31.9339
1417384_at	ectonucleoside triphosphate diphosphohydrolase 5, Entpd5	31.5048	37.541	45.0766	44.2885	45.4265	42.8516	31.0635	35.9434	26.9142	30.125
1417385_at	aminopeptidase puromycin sensitive, Npepps	1210.57	1561.46	1098.8	1385.71	966.262	1547.48	1094.18	911.794	677.572	588.613
1417386_at	aminopeptidase puromycin sensitive, Npepps	366.054	472.311	290.74	404.855	293.519	389.423	289.095	257.157	186.06	177.332
1417387_at	mediator of RNA polymerase II transcription, subunit 31 homolog (yeast), Med31	1159.42	1076.22	1156.14	1133.89	1039.15	1196.53	589.462	575.207	453.794	557.946
1417388_at	brain expressed X-linked 2, Bex2	1221.92	1083.74	1297.33	1024.09	1271.06	1145.35	554.9	536.081	711.965	745.744
1417389_at	glypican 1, Gpc1	139.811	160.925	114.605	128.895	118.634	114.354	105.522	105.066	123.403	126.127
1417390_at	GPN-loop GTPase 1, Gpn1	1296.1	1299.56	1172.86	1344.98	1164.37	1397.47	687.536	642.891	705.398	729.754
1417391_a_at	interleukin 16, Il16	15.7015	16.9189	16.9486	20.259	17.3766	18.9121	13.3134	14.4507	13.4888	13.1547
1417392_a_at	solute carrier family 7 (cationic amino acid transporter, y+ system), member 7, Slc7a7	496.605	353.411	476.786	417.7	691.987	365.866	376.157	406.445	798.287	767.848
1417393_a_at	C1q domain containing 2, C1qdc2	162.644	187.139	184.836	196.547	152.791	186.116	172.904	181.368	154.493	170.177
1417394_at	Kruppel-like factor 4 (gut), Klf4	2976.39	3447.46	1724.13	2242.15	1505.13	2225.73	1361.29	1510.72	713.993	676.46
1417395_at	Kruppel-like factor 4 (gut), Klf4	1592.09	1949.11	946.427	1364.66	835.269	1350.97	952.014	902.044	468.627	398.883
1417396_at	podocalyxin-like, Podxl	21.2448	22.189	25.3136	22.5921	30.3946	31.9066	18.7383	20.0172	19.5241	17.0857
1417397_at	solute carrier family 9 (sodium/hydrogen exchanger), member 1, Slc9a1	191.372	175.473	171.366	190.544	201.04	176.093	117.613	129.734	146.411	139.501
1417398_at	related RAS viral (r-ras) oncogene homolog 2, Rras2	1073.09	1148.81	1363.33	1277.05	1252.13	1296.55	716.402	645.881	706.543	754.207
1417399_at	growth arrest specific 6, Gas6	124.025	131.506	105.705	121.872	104.7	115.703	95.0098	99.8726	61.9254	69.1008
1417400_at	retinoic acid induced 14, Rai14	952.792	1074.09	1056.2	1020.51	1017.17	1055.56	805.031	787.213	666.908	624.897
1417401_at	retinoic acid induced 14, Rai14	64.9499	73.1744	72.9775	77.7553	66.5331	86.6795	76.9335	73.5426	58.3539	55.427
1417402_at	RIKEN cDNA 1190017O12 gene, 1190017O12Rik	485.71	416.177	469.33	366.939	453.108	323.641	211.209	201.46	251.144	267.627
1417403_at	ELOVL family member 6, elongation of long chain fatty acids (yeast), Elovl6	1080.25	910.578	1148.31	946.274	1125.67	919.055	509.857	535.831	392.488	375.697
1417404_at	ELOVL family member 6, elongation of long chain fatty acids (yeast), Elovl6	2182.42	2128.85	2208	1967.38	2160.59	1950.74	1006.73	1077.04	1031.78	994.325
1417405_at	START domain containing 3, Stard3	220.533	219.296	198.008	220.723	207.368	191.657	141.835	145.063	169.374	166.516
1417406_at	SERTA domain containing 1, Sertad1	270.992	307.537	373.184	341.218	323.404	369.164	244.728	219.46	240.495	235.34
1417407_at	F-box and leucine-rich repeat protein 14, Fbxl14	319.495	353.086	279.819	234.114	265.916	241.197	204.53	183.979	155.031	150.843
1417408_at	coagulation factor III, F3	62.1109	50.8102	58.6349	43.2138	50.5821	38.1738	24.8074	26.9527	27.5508	24.1474
1417409_at	Jun oncogene, Jun	23.964	37.9991	24.4009	50.4296	31.272	48.7893	46.9978	48.3547	28.7314	29.2335
1417410_s_at	protein kinase C, iota, Prkci	2784.78	3211.35	2937.15	2758.2	2970.24	2830.1	1509.93	1454.37	1507.24	1406.63
1417411_at	nucleosome assembly protein 1-like 5, Nap1l5	8.43413	10.0201	9.21915	12.2262	9.79124	10.1708	4.17379	4.71679	5.78526	4.63903
1417412_at	factor 8-associated gene A, F8a	42.6807	45.3508	43.449	46.1045	39.4657	44.1126	26.3683	26.3683	25.64	22.4912
1417413_at	CUB and zona pellucida-like domains 1, Cuzd1	12.9924	15.7908	12.6514	17.0044	14.1678	15.9458	10.8414	11.3026	11.9203	13.4472
1417414_at	septin 3, Sept3	162.161	151.404	160.333	157.498	190.371	152.366	103.64	90.0187	103.285	107.764
1417415_at	solute carrier family 6 (neurotransmitter transporter, dopamine), member 3, Slc6a3	24.0154	27.6214	26.5883	30.0841	30.9327	34.6228	18.8495	17.84	14.577	19.2934
1417416_at	potassium voltage-gated channel, shaker-related subfamily, member 1, Kcna1	34.1017	35.7131	42.5646	51.3132	54.9025	45.3137	17.2126	16.7118	16.0221	15.5384
1417417_a_at	cytochrome c oxidase, subunit VI a, polypeptide 1, Cox6a1	15666.9	15947.3	15136.5	16075.9	15511.2	15707.8	9540.96	9642.56	10729.1	10204.7
1417418_s_at	cytochrome c oxidase, subunit VI a, polypeptide 1 /// predicted gene, EG665806, Cox6a1 /// EG665806	5853.82	6130.1	5662.97	6216.33	5812.64	6126.12	3394.1	3414.61	3750.05	3611.97
1417419_at	cyclin D1, Ccnd1	547.072	613.653	378.805	554.727	405.7	594.815	141.823	147.349	132.605	114.693
1417420_at	cyclin D1, Ccnd1	916.852	935.956	556.328	836.033	591.514	809.866	235.106	242.32	213.597	190.439
1417421_at	S100 calcium binding protein A1, S100a1	12.8379	15.8289	18.0165	16.298	18.8313	21.5449	12.6584	11.4007	12.6027	10.7491
1417422_at	glycine N-methyltransferase, Gnmt	31.9837	41.317	36.3234	38.0376	38.78	45.0259	25.5528	25.4549	20.2053	24.8105
1417423_at	glutamate receptor, ionotropic, N-methyl D-aspartate-associated protein 1 (glutamate binding), Grina	84.8684	88.4713	95.1581	97.5567	89.2775	103.15	85.7856	71.2517	67.947	72.8423
1417424_at	immediate early response 3 interacting protein 1, Ier3ip1	1037.37	836.316	1080.16	635.61	1061.78	597.123	568.278	571.173	509.135	588.463
1417425_at	Prkr interacting protein 1 (IL11 inducible), Prkrip1	664.17	568.874	598.029	569.659	610.117	617.286	307.294	286.976	326.794	331.971
1417426_at	serglycin, Srgn	95.9568	97.612	78.4732	94.0676	86.232	85.1442	66.1882	71.2937	49.0363	51.2654
1417427_at	ribonuclease H2, subunit C, Rnaseh2c	1034.79	1050.01	1011.99	1108.22	989.916	1178.82	604.791	591.655	516.854	581.425
1417428_at	guanine nucleotide binding protein (G protein), gamma 3, Gng3	136.601	144.319	94.422	120.289	65.4189	94.8922	129.239	113.627	102.261	86.7983
1417429_at	flavin containing monooxygenase 1, Fmo1	13.9025	11.0838	15.5633	17.1408	16.1419	15.7297	16.1138	12.1982	12.2188	13.3828
1417430_at	cerebellar degeneration-related 2, Cdr2	230.482	225.754	203.805	233.864	194.462	249.124	160.499	154.813	127.236	126.895
1417431_a_at	sphingosine kinase 2, Sphk2	62.2301	51.0262	56.4267	50.4245	53.5541	51.7305	30.4304	34.9133	44.4068	43.1116
1417432_a_at	guanine nucleotide binding protein (G protein), beta 1, Gnb1	1349.62	1504.63	2038.08	1514.88	1756.94	1445.36	794.632	855.565	809.627	828.167
1417433_at	lysophospholipase 2, Lypla2	535.674	541.699	340.544	480.907	426.324	372.079	353.458	357.7	386.492	364.499
1417434_at	glycerol phosphate dehydrogenase 2, mitochondrial, Gpd2	1308.54	1559.46	1559.35	1949.4	1509.61	1889.73	884.477	939.46	1011.31	873.246
1417435_at	like-glycosyltransferase, Large	140.094	201.515	126.549	137.689	122.665	131.074	106.886	116.348	101.235	96.1709
1417436_at	like-glycosyltransferase /// hypothetical protein LOC100039001, Large /// LOC100039001	8.43606	8.33157	9.21616	8.38359	9.46266	8.96551	5.75254	5.5392	6.02653	4.55344
1417437_at	X-ray repair complementing defective repair in Chinese hamster cells 6, Xrcc6	720.928	763.104	712.773	681.826	650.055	688.388	443.771	409.544	414.46	434.652
1417438_at	retinol dehydrogenase 14 (all-trans and 9-cis), Rdh14	193.451	198.542	256.03	255.231	244.201	245.885	153.444	166.129	160.891	167.768
1417439_at	CD248 antigen, endosialin, Cd248	77.5213	71.0904	73.6136	74.7522	72.6949	72.0849	38.0995	44.5559	39.956	43.059
1417440_at	AT rich interactive domain 1A (Swi1 like), Arid1a	74.5514	69.4806	43.5775	58.8848	58.8655	54.1129	35.2908	42.0725	68.2937	48.1982
1417441_at	DnaJ (Hsp40) homolog, subfamily C, member 12, Dnajc12	358.111	313.38	296.363	286.941	300.671	272.613	244.156	232.104	171.235	184.199
1417442_a_at	peroxisomal biogenesis factor 3, Pex3	170.226	189.307	153.588	220.5	127.978	193.471	123.751	130.442	107.763	117.855
1417443_at	cDNA sequence BC026682, BC026682	42.8503	38.2703	41.8732	49.8458	40.5876	37.6548	26.208	24.0434	23.2444	27.7341
1417444_at	E2F transcription factor 5, E2f5	442.042	454.977	755.513	489.794	675.828	464.869	340.318	355.593	215.032	216.585
1417445_at	NDC80 homolog, kinetochore complex component (S. cerevisiae), Ndc80	482.533	548.914	481.462	555.418	434.977	552.06	359.923	305.08	260.888	258.081
1417446_at	solute carrier family 12, member 4, Slc12a4	118.4	127.044	119.645	112.616	108.592	123.152	105.653	97.2075	102.208	89.7043
1417447_at	transcription factor 21, Tcf21	8.98548	9.603	9.34958	8.5277	7.39565	7.72079	7.68515	6.42757	6.91152	5.96947
1417448_at	RIKEN cDNA 1810008A18 gene, 1810008A18Rik	230.143	234.337	114.604	137.025	111.448	126.91	122.029	125.704	127.089	115.17
1417449_at	acyl-CoA thioesterase 8, Acot8	496.947	510.024	447.671	431.422	422.48	459.444	289.041	286.748	194.827	194.127
1417450_a_at	transforming, acidic coiled-coil containing protein 3, Tacc3	852.152	890.193	751.788	735.195	667.943	826.757	500.221	508.502	468.409	435.599
1417451_a_at	peptidylprolyl isomerase A, Ppia	19738.4	19886.6	20079.6	20217.4	20153.3	20056.7	12187.3	12327.1	12755.2	12667.9
1417452_a_at	Finkel-Biskis-Reilly murine sarcoma virus (FBR-MuSV) ubiquitously expressed (fox derived) /// similar to fau, Fau /// LOC100039316	13419.9	13482.5	14042.3	13723.1	13875.7	14548.7	7897.54	7905.86	7446.13	7426.46
1417453_at	cullin 4B, Cul4b	1135.46	1299.97	1594.84	1542.08	1456.02	1504.82	1117.25	1080.29	776.34	736.711
1417454_at	cullin 4B, Cul4b	2682.66	2757.92	2443.35	2768.9	2389.41	2742.32	1513	1462.63	1669.88	1608.82
1417455_at	transforming growth factor, beta 3, Tgfb3	9.55099	9.58969	10.7474	10.0312	10.0119	11.0594	5.99721	5.19656	6.50411	7.79795
1417456_at	glyceronephosphate O-acyltransferase, Gnpat	562.64	659.042	631.733	542.267	546.192	623.531	354.403	333.453	317.712	318.556
1417457_at	CDC28 protein kinase regulatory subunit 2 /// similar to Cyclin-dependent kinases regulatory subunit 2 (CKS-2), Cks2 /// LOC100039474 /// LOC100044764	7755.73	7241.64	8856.06	7701.89	8411.56	7504.38	4254.81	4156.38	3933.21	4131.32
1417458_s_at	CDC28 protein kinase regulatory subunit 2 /// similar to Cyclin-dependent kinases regulatory subunit 2 (CKS-2), Cks2 /// LOC100039474 /// LOC100044764	5742.26	5506.84	7219.23	5724.54	6606.16	5835.48	3353.79	3129.93	2956.49	3066.51
1417459_at	demilune cell and parotid protein 1, Dcpp1	13.9847	13.5537	12.2673	12.4891	12.3274	12.6978	9.63696	9.70516	7.38066	10.1109
1417460_at	interferon induced transmembrane protein 2, Ifitm2	2185.18	2672.82	2034.03	2437.26	2038.24	2486.94	1396.35	1222.59	1050.72	1004.63
1417461_at	CAP, adenylate cyclase-associated protein 1 (yeast), Cap1	469.464	547.625	392.747	476.672	410.99	495.335	342.369	310.995	358.255	378.127
1417462_at	CAP, adenylate cyclase-associated protein 1 (yeast), Cap1	155.166	176.362	109.931	132.787	102.198	155.414	113	107.325	107.945	112.104
1417463_a_at	RIKEN cDNA 2400001E08 gene /// predicted gene, EG433216, 2400001E08Rik /// EG433216	2905.88	2759.21	2713.72	2502.82	2762.39	2335.26	1602.9	1506.2	1769.21	1868.27
1417464_at	troponin C2, fast, Tnnc2	30.9199	21.202	25.946	21.8513	31.9191	23.1048	13.0378	12.642	11.3644	12.3396
1417465_at	farnesyltransferase, CAAX box, alpha /// similar to farnesyltransferase alpha subunit, Fnta /// LOC100046996	2151.06	2164.84	1960.06	2028.63	1862.79	2057.48	1211.79	1146.76	1340.33	1403.46
1417466_at	regulator of G-protein signaling 5, Rgs5	17.4848	15.4925	17.4491	27.5755	14.6489	21.4074	12.9032	14.8358	11.9072	7.95869
1417467_a_at	transcriptional adaptor 3 (NGG1 homolog, yeast)-like, Tada3l	497.811	492.533	327.394	344.054	299.293	394.597	203.573	199.543	227.794	227.545
1417468_at	nitrilase 1, Nit1	783.498	690.443	630.447	662.969	545.366	703.962	325.724	310.881	458.418	432.249
1417469_at	nitrilase 1, Nit1	52.9355	53.4776	44.0497	41.0189	42.9573	52.1815	23.4911	25.8163	30.2624	24.4417
1417470_at	apolipoprotein B editing complex 3, Apobec3	364.15	463.91	298.174	458.685	293.335	449.162	298.639	264.516	186.577	214.87
1417471_s_at	DNA segment, Chr 1, ERATO Doi 622, expressed, D1Ertd622e	27.2777	31.7383	38.8403	29.0814	34.5961	27.2108	22.6558	21.6944	19.3797	19.4552
1417472_at	myosin, heavy polypeptide 9, non-muscle, Myh9	205.842	250.626	134.689	196.039	131.317	219.245	174.974	154.265	184.674	135.994
1417473_a_at	phosphopantothenoylcysteine synthetase /// similar to Phosphopantothenate--cysteine ligase (Phosphopantothenoylcysteine synthetase) (PPC synthetase), LOC634682 /// Ppcs	200.049	170.945	110.964	105.056	122.35	103.832	59.1154	63.0276	106.99	95.2777
1417474_at	RIKEN cDNA 1500035H01 gene, 1500035H01Rik	710.959	776.293	709.746	699.162	699.311	728.616	470.244	415.76	516.602	508.613
1417475_at	ATPase type 13A1, Atp13a1	694.989	641.571	523.894	502.071	554.376	490.637	352.759	353.283	404.903	342.96
1417476_at	F-box and WD-40 domain protein 5, Fbxw5	73.4776	78.7394	65.2087	64.7045	66.2793	67.7107	49.4782	52.6354	51.444	55.5533
1417477_at	gene trap locus F3b, Gtlf3b	507.547	627.53	365.529	408.42	390.966	395.162	243.949	218.999	373.956	333.651
1417478_a_at	protein phosphatase 2, regulatory subunit B'', gamma, Ppp2r3c	866.455	904.143	992.644	974.144	954.387	1060.96	564.031	558.922	512.551	554.828
1417479_at	protein phosphatase 2, regulatory subunit B'', gamma, Ppp2r3c	140.947	115.144	114.373	99.8664	96.5799	111.079	69.928	65.5832	58.1732	62.7937
1417480_at	f-box protein 9, Fbxo9	404.474	366.49	313.857	291.271	308.384	273.868	254.263	237.294	271.361	274.617
1417481_at	receptor (calcitonin) activity modifying protein 1, Ramp1	31.1655	26.1213	29.4089	29.2288	29.8202	26.6863	19.961	23.4621	20.7723	18.0703
1417482_at	testis expressed gene 19, Tex19	797.962	843.563	752.517	657.073	771.922	648.822	509.627	461.353	796.959	745.835
1417483_at	nuclear factor of kappa light polypeptide gene enhancer in B-cells inhibitor, zeta, Nfkbiz	44.872	46.6554	56.6811	51.269	52.8354	55.0015	48.65	49.0604	29.2027	31.0145
1417484_at	integrin binding sialoprotein /// similar to Integrin binding sialoprotein, Ibsp /// LOC100046052	6.10619	5.77183	6.02265	5.62327	6.26599	5.89532	4.06292	3.6283	4.01738	3.76493
1417485_at	integrin binding sialoprotein /// similar to Integrin binding sialoprotein, Ibsp /// LOC100046052	11.5382	10.901	10.6042	9.02098	9.79827	9.16536	6.41313	7.4643	6.00707	6.80536
1417486_at	src homology 2 domain-containing transforming protein D, Shd	32.3058	40.6014	41.2558	39.8319	30.3585	35.7871	23.4899	24.336	23.5439	23.4359
1417487_at	fos-like antigen 1, Fosl1	19.0368	18.3031	24.5994	24.7135	23.69	26.0493	15.4955	21.2545	15.098	17.6996
1417488_at	fos-like antigen 1, Fosl1	20.7529	19.7862	21.3479	23.1397	18.7568	21.9802	23.0358	22.2181	19.4589	13.6208
1417489_at	neuropeptide Y receptor Y2, Npy2r	5.65937	6.74722	5.90709	5.66652	7.08534	5.58636	3.69097	4.70294	4.30133	4.09644
1417490_at	cathepsin B, Ctsb	763.7	781.146	780.2	811.634	785.099	817.623	478.102	481.586	541.462	546.792
1417491_at	cathepsin B, Ctsb	20.0587	15.2115	18.2683	18.9846	13.5619	15.7539	10.6768	14.3352	14.6178	17.6369
1417492_at	cathepsin B, Ctsb	21.6285	20.8396	16.6328	25.0339	18.2403	18.9776	14.8751	15.1762	16.3857	16.7392
1417493_at	Bmi1 polycomb ring finger oncogene, Bmi1	205.602	210.421	232.259	189.728	231.719	154.339	87.6705	95.9604	196.898	186.662
1417494_a_at	ceruloplasmin, Cp	8.70909	10.8346	10.3936	10.2468	10.3266	10.0514	8.04492	7.77648	8.15078	6.99403
1417495_x_at	ceruloplasmin, Cp	7.04685	7.04353	7.41459	7.10165	7.33732	6.97386	4.55954	5.17702	5.30561	5.09909
1417496_at	ceruloplasmin, Cp	8.51869	9.16429	8.12056	10.5579	9.77502	9.16429	6.17915	5.59348	6.31457	7.1897
1417497_at	ceruloplasmin, Cp	8.85064	9.32371	10.5344	13.8439	11.7587	11.5112	6.82775	7.04415	8.04451	6.84279
1417498_at	serine (or cysteine) peptidase inhibitor, clade F, member 2, Serpinf2	80.1838	88.48	102.783	101.98	97.5489	98.6855	40.044	43.2707	42.5221	40.6658
1417499_at	translocase of inner mitochondrial membrane 13 homolog (yeast) /// translocase of inner mitochondrial membrane 10 homolog (yeast), Timm10 /// Timm13	1898.31	1600.25	2046.52	1634.17	2193.19	1559.87	750.627	710.447	834.874	869.127
1417500_a_at	transglutaminase 2, C polypeptide, Tgm2	53.3076	75.3646	58.811	74.9711	57.9487	68.5319	42.8785	35.0526	29.3954	31.3754
1417501_at	F-box protein 6, Fbxo6	630.357	740.255	862.057	717.327	789.426	826.151	519.126	444.41	437.42	433.478
1417502_at	tetraspanin 7, Tspan7	41.385	56.8052	46.8464	45.5798	47.8822	47.0022	28.2666	26.937	27.1784	24.0855
1417503_at	replication factor C (activator 1) 2, Rfc2	1412.86	1532.8	1408.8	1333.67	1271.51	1479.39	768.96	688.353	795.516	771.64
1417504_at	calbindin-28K, Calb1	7.80062	9.86577	12.5237	19.8209	16.6882	17.3239	9.2112	7.14371	7.40228	8.82819
1417505_s_at	interleukin 11 receptor, alpha chain 1 /// interleukin 11 receptor, alpha chain 2 /// similar to interleukin 11 receptor, alpha chain 2 /// interleukin 11 receptor, alpha chain 2-like, Il11ra1 /// Il11ra2 /// LOC100038993 /// RP23-388P16.3	55.4797	60.97	64.7176	71.5964	47.517	65.9865	44.127	43.4196	50.2941	47.7937
1417506_at	geminin, Gmnn	3130.49	3276	3814.99	3523.2	3458.42	3658.6	1674.07	1626.67	1425.62	1586.74
1417507_at	cytochrome b-561, Cyb561	89.3482	119.117	115.991	84.7659	95.511	97.1792	75.7937	75.606	43.2175	46.0396
1417508_at	ring finger protein 19A, Rnf19a	183.949	312.859	264.93	333.253	231.594	412.694	314.63	275.225	139.975	158.061
1417509_at	ring finger protein 19A, Rnf19a	44.3111	54.8562	66.7457	69.3563	69.5886	90.3818	65.2199	52.7937	42.1148	33.9322
1417510_at	vacuolar protein sorting 4a (yeast), Vps4a	298.595	289.745	256.26	249.525	250.35	297.532	178.796	165.57	165.229	166.393
1417511_at	Ly1 antibody reactive clone, Lyar	3207.34	3157.2	2916.84	2791.36	2805.17	2858.75	1514.07	1466.5	1427.54	1483.82
1417512_at	ecotropic viral integration site 5, Evi5	561.658	650.573	573.834	678.785	453.624	672.044	459.76	474.218	330.044	323.789
1417513_at	ecotropic viral integration site 5, Evi5	1394.44	1484.66	1444.21	1698.86	1266.1	1743.26	1049.02	1060.07	790.734	794.831
1417514_at	synovial sarcoma, X breakpoint 2 interacting protein, Ssx2ip	78.7731	96.7179	94.422	78.1255	74.693	101.224	56.0858	51.911	37.6566	43.1345
1417515_at	U7 snRNP-specific Sm-like protein LSM10, Lsm10	396.711	408.194	394.138	320.314	322.164	366.48	226.787	202.256	210	206.519
1417516_at	DNA-damage inducible transcript 3, Ddit3	144.767	183.586	160.198	200.877	139.565	195.155	130.678	108.882	108.446	102.96
1417517_at	pleiomorphic adenoma gene-like 2, Plagl2	62.8641	70.7477	59.1061	47.8691	48.7197	38.4712	32.9491	41.6554	48.1875	39.0327
1417518_at	pleiomorphic adenoma gene-like 2, Plagl2	18.7555	20.8657	17.2676	22.5646	23.054	21.164	18.175	12.948	14.8281	14.7844
1417519_at	pleiomorphic adenoma gene-like 2, Plagl2	88.8803	73.3081	77.2528	73.3893	76.5438	67.5331	57.2686	49.3191	64.5938	58.4395
1417520_at	nuclear factor, erythroid derived 2, like 3, Nfe2l3	11.2609	14.4893	13.4719	19.9122	12.6323	21.9601	14.2308	14.3676	7.44109	8.21278
1417521_at	ephrin A2, Efna2	47.4883	49.3193	46.3207	59.4306	53.9356	49.345	34.6289	32.3431	31.9938	31.6334
1417522_at	F-box protein 32, Fbxo32	31.6156	24.8476	15.602	33.2872	24.8399	33.1473	23.0338	21.6455	18.6266	23.7558
1417523_at	pleckstrin, Plek	15.1961	14.853	15.7659	17.3031	17.62	15.3147	9.68657	12.7776	12.4067	13.0108
1417524_at	cornichon homolog 2 (Drosophila) /// similar to cornichon homolog 2 (Drosophila), Cnih2 /// LOC100044812	38.9746	35.3201	33.8277	35.4177	36.4077	34.8468	29.7871	25.5962	28.4978	24.5538
1417525_at	heart and neural crest derivatives expressed transcript 1, Hand1	43.6091	48.2911	45.4662	58.4432	56.3678	51.1761	25.1305	28.3642	27.9577	27.3531
1417526_at	poly(rC) binding protein 3, Pcbp3	181.29	218.449	184.512	230.099	208.39	237.236	146.502	147.96	140.637	137.174
1417527_at	adaptor-related protein complex 3, mu 2 subunit, Ap3m2	72.0431	88.4226	56.9286	84.1759	48.1045	90.1663	101.823	83.627	36.2551	45.878
1417528_at	sperm associated antigen 6, Spag6	33.2758	27.7356	33.1486	32.9509	36.4341	35.3362	20.9152	25.1467	22.7324	22.0169
1417529_at	RAB33A, member of RAS oncogene family, Rab33a	50.2433	57.4221	54.2558	49.4342	59.2565	60.8232	59.8836	51.554	38.6271	33.1277
1417530_a_at	signal recognition particle 9, Srp9	5194.19	4731.15	5245.36	4638.77	5030.96	4847.48	2289.81	2254.98	1997.81	2254.21
1417531_at	cytochrome P450, family 2, subfamily j, polypeptide 5, Cyp2j5	7.3384	7.87907	7.12852	8.05883	8.38453	7.68407	4.97458	4.89607	6.33751	5.85623
1417532_at	cytochrome P450, family 2, subfamily j, polypeptide 5, Cyp2j5	6.01057	6.62424	7.27721	7.17187	6.64578	7.53218	5.13723	4.14647	4.52836	4.96972
1417533_a_at	integrin beta 5, Itgb5	264.39	329.188	235.929	278.577	287.074	262.071	221.869	192.894	177.182	177.211
1417534_at	integrin beta 5, Itgb5	193.457	223.118	200.939	204.229	195.351	193.583	121.503	119.198	102.665	106.879
1417535_at	F-box protein 25, Fbxo25	210.043	213.118	181.396	186.964	152.214	206.076	173.326	178.412	154.738	156.127
1417536_at	zinc finger, matrin type 2, Zmat2	1441.62	1319.89	1583.22	1415.91	1656.24	1452.09	732.711	726.432	813.942	862.418
1417537_at	zinc finger, matrin type 2, Zmat2	58.8415	54.1432	66.5374	61.835	67.0866	74.4036	51.9604	44.8609	48.0269	47.9179
1417538_at	solute carrier family 35 (CMP-sialic acid transporter), member 1 /// similar to CMP-sialic acid transporter, LOC100046775 /// Slc35a1	862.374	716.484	724.418	564.42	693.144	510.889	386.25	404.244	609.31	620.726
1417539_at	solute carrier family 35 (CMP-sialic acid transporter), member 1 /// similar to CMP-sialic acid transporter, LOC100046775 /// Slc35a1	415.957	374.261	374.031	274.021	374.265	280.29	218.122	245.339	325.009	353.801
1417540_at	E74-like factor 1, Elf1	119.679	143.603	109.916	124.592	98.2376	123.703	121.794	138.94	68.2826	61.627
1417541_at	helicase, lymphoid specific, Hells	5889.25	6073.53	6839.44	6335.55	6723.46	6122.42	2772.99	2949.83	2943.21	3138.05
1417542_at	ribosomal protein S6 kinase, polypeptide 2, Rps6ka2	131.335	155.407	124.166	131.32	123.478	135.311	110.503	106.834	122.023	114.599
1417543_at	ribosomal protein S6 kinase, polypeptide 2, Rps6ka2	48.2422	56.1508	61.3491	55.3265	58.9009	65.21	35.6273	41.6963	39.4204	47.3673
1417544_a_at	flotillin 2, Flot2	97.4393	112.899	125.2	124.212	105.621	133.644	72.6823	70.2937	61.2937	70.8417
1417545_at	transient receptor potential cation channel, subfamily V, member 4, Trpv4	23.5671	28.3461	25.4255	40.4391	32.6328	30.0258	16.1255	18.2533	15.2861	13.2607
1417546_at	interleukin 2 receptor, beta chain, Il2rb	16.0761	14.8329	20.8436	21.0339	19.0229	21.4834	12.9571	10.6857	13.838	14.2311
1417547_at	squamous cell carcinoma antigen recognized by T-cells 3, Sart3	237.681	249.991	187.928	195.557	187.295	189.033	136.498	140.273	153.544	145.315
1417548_at	squamous cell carcinoma antigen recognized by T-cells 3, Sart3	345.588	401.2	247.287	278.309	211.171	328.378	235.145	205.155	239.022	200.958
1417549_at	zinc finger protein 68, Zfp68	44.5162	53.2845	44.9276	51.746	47.7929	44.8254	42.356	39.894	42.5074	46.8259
1417550_a_at	germ cell-specific gene 1, Gsg1	57.942	54.1734	50.1637	44.486	46.8699	43.7973	29.9632	26.1558	22.0625	25.8081
1417551_at	ceroid lipofuscinosis, neuronal 3, juvenile (Batten, Spielmeyer-Vogt disease), Cln3	65.4247	58.4713	50.9088	44.4417	68.0808	60.8034	48.3046	38.9652	70.6872	72.0019
1417552_at	fibroblast activation protein, Fap	8.09147	8.90715	8.89768	9.81986	9.51166	8.92791	5.11083	5.65603	5.50506	4.98582
1417553_at	placental specific protein 1, Plac1	20.915	18.2626	23.4478	26.0623	24.1121	25.3294	16.3993	19.4307	17.1302	17.3374
1417554_at	hydroxy-delta-5-steroid dehydrogenase, 3 beta- and steroid delta-isomerase 4 /// similar to 3-beta-hydroxysteroid dehydrogenase/delta-5-delta-4-isomerase, Hsd3b4 /// LOC100043456	9.83476	9.58602	12.2508	11.0371	11.6388	13.9436	5.70634	5.5392	6.91152	6.83211
1417555_at	ATPase family, AAA domain containing 1, Atad1	87.7036	84.0308	64.5119	65.4187	70.3549	58.8692	82.807	89.2115	68.7285	69.3601
1417556_at	fatty acid binding protein 1, liver, Fabp1	12.0707	12.1826	12.6248	14.1436	12.288	13.7526	8.28213	9.36101	9.05097	10.0009
1417557_at	UBX domain containing 1, Ubxd1	360.358	352.078	364.575	383.398	335.449	447.286	240.713	224.94	194.447	206.158
1417558_at	Fyn proto-oncogene, Fyn	106.83	151.764	120.12	139.766	131.736	166.831	101.108	109.579	91.944	90.54
1417559_at	sideroflexin 1, Sfxn1	1142.97	1445.17	1275.5	1401.89	1207.2	1539.82	998.564	949.769	944.743	965.396
1417560_at	sideroflexin 1, Sfxn1	1107.81	1218.14	1207.24	1256.84	1177.84	1369.3	843.377	790.262	834.478	836.215
1417561_at	apolipoprotein C-I, Apoc1	713.894	774.837	835.961	572.475	777.681	653.699	514.483	518.97	439.644	491.319
1417562_at	eukaryotic translation initiation factor 4E binding protein 1, Eif4ebp1	3409.73	3587.72	3757.69	3733.13	3696.7	3848.56	1796.82	1674.45	1766.58	1770.74
1417563_at	eukaryotic translation initiation factor 4E binding protein 1, Eif4ebp1	58.2784	54.8696	50.6575	54.8529	57.5586	41.6853	32.8104	41.2368	47.2849	46.8244
1417564_at	mediator complex subunit 7, Med7	1313.66	1199.38	1189.87	1138.16	1123.92	1051.36	754.257	729.043	796.69	811.988
1417565_at	abhydrolase domain containing 5, Abhd5	125.336	108.329	117.548	135.242	106.366	137.398	108.724	110.6	96.6402	102.724
1417566_at	abhydrolase domain containing 5, Abhd5	112.031	115.413	137.831	132.146	143.51	136.706	105.132	101.878	88.1602	90.9887
1417567_at	catenin beta interacting protein 1, Ctnnbip1	71.0581	78.6438	66.3228	78.7432	74.6535	64.762	64.1719	66.9999	50.3754	55.9365
1417568_at	neurocalcin delta, Ncald	30.03	30.5536	30.5669	40.5479	36.47	46.2763	22.1988	18.3446	17.4544	17.7949
1417569_at	neurocalcin delta, Ncald	73.1832	80.8613	73.1769	84.156	78.8524	75.215	50.8371	63.9187	51.0655	63.2643
1417570_at	anaphase promoting complex subunit 1, Anapc1	48.1273	46.0069	48.7844	44.7249	39.5663	37.0801	40.4289	46.5919	33.1277	27.4885
1417571_at	N-methylpurine-DNA glycosylase, Mpg	329.724	401.609	510.005	352.641	428.603	386.366	324.652	296.927	307.451	333.814
1417572_at	N-methylpurine-DNA glycosylase, Mpg	63.5523	62.0839	62.3884	57.412	46.3842	57.8702	38.3829	41.2937	48.8955	49.8941
1417573_at	RIKEN cDNA 2010311D03 gene, 2010311D03Rik	1331.93	1292.09	1381.29	1297.58	1299.85	1355.78	949.556	880.24	903.847	916.529
1417574_at	chemokine (C-X-C motif) ligand 12, Cxcl12	14.9187	19.31	19.7386	22.1289	11.9907	16.0498	29.8827	35.2055	15.1176	18.4316
1417575_at	OTU domain, ubiquitin aldehyde binding 2, Otub2	59.6742	76.3284	63.9628	76.8054	55.9645	74.3649	49.5043	43.6635	47.7881	36.4363
1417576_a_at	OTU domain, ubiquitin aldehyde binding 2, Otub2	13.8824	13.5546	12.9202	16.2743	12.6581	14.687	7.14396	5.32381	7.22735	7.31539
1417577_at	transient receptor potential cation channel, subfamily C, member 3, Trpc3	30.0116	25.0434	27.331	26.457	27.9428	31.1524	20.1409	18.9369	18.5571	19.7398
1417578_a_at	GDP-mannose pyrophosphorylase A, Gmppa	279.194	342.033	263.033	314.589	241.892	398.033	225.193	215.087	193.69	178.002
1417579_x_at	GDP-mannose pyrophosphorylase A, Gmppa	243.13	294.344	236.319	309.171	220.164	331.681	176.954	172.193	153.127	148.795
1417580_s_at	selenium binding protein 1 /// hypothetical protein LOC100044204, LOC100044204 /// Selenbp1	22.1314	32.7939	22.5672	45.3283	19.0652	47.1547	43.0597	30.8135	14.6193	19.7376
1417581_at	dihydroorotate dehydrogenase, Dhodh	332.725	366.684	289.879	347.594	281.7	363.164	185.072	186.782	189.861	192.083
1417582_s_at	dihydroorotate dehydrogenase, Dhodh	407.144	459.131	391.366	398.565	311.88	444.811	230.402	219.913	224.765	232.02
1417583_a_at	UTP3, small subunit (SSU) processome component, homolog (S. cerevisiae, Utp3	1803.35	1738.56	1700.11	1571.47	1559.37	1595.33	952.891	933.554	773.294	766.483
1417584_at	solute carrier family 11 (proton-coupled divalent metal ion transporters), member 2, Slc11a2	54.5845	52.8743	58.4598	69.0886	60.4461	60.2917	37.7957	40.7204	54.2268	60.7651
1417585_at	nucleoporin 210, Nup210	121.985	143.274	102.668	104.597	106.965	92.1252	100.084	97.1952	94.2755	104.05
1417586_at	timeless homolog (Drosophila), Timeless	649.892	753.798	494.421	551.39	483.724	581.993	330.887	316.627	438.979	376.908
1417587_at	timeless homolog (Drosophila), Timeless	234.717	299.661	167.523	206.993	183.14	238.862	140.058	129.563	204.203	164.742
1417588_at	UDP-N-acetyl-alpha-D-galactosamine:polypeptide N-acetylgalactosaminyltransferase 3, Galnt3	24.1115	27.5647	28.2032	33.5793	30.0499	35.9244	32.6214	55.1125	23.7923	26.3311
1417589_at	UDP-N-acetyl-alpha-D-galactosamine:polypeptide N-acetylgalactosaminyltransferase 3, Galnt3	6.48306	5.90931	7.31645	6.73898	6.29373	6.4272	4.07875	5.15907	3.92723	4.56298
1417590_at	cytochrome P450, family 27, subfamily a, polypeptide 1, Cyp27a1	44.9423	67.3664	55.4811	66.4385	60.1151	62.5545	57.513	56.8334	47.8139	58.2155
1417591_at	prostaglandin E synthase 2, Ptges2	196.33	200.598	191.909	173.053	161.909	206.944	105.323	108.844	104.182	101.315
1417592_at	FK506 binding protein 12-rapamycin associated protein 1, Frap1	400.08	512.157	339.408	390.775	322.83	427.597	315.739	290.088	318.962	282.893
1417593_at	tumor suppressor candidate 2, Tusc2	314.236	291.117	287.87	255.135	298.033	296.427	196.043	208.625	197.776	204.5
1417594_at	G kinase anchoring protein 1, Gkap1	465.681	515.922	530.306	411.328	384.473	422.797	476.2	454.222	248.255	244.994
1417595_at	mesenchyme homeobox 1, Meox1	49.4108	50.7403	54.6461	45.9981	59.8149	59.1282	17.7637	18.3104	15.7769	18.1186
1417596_at	B9 protein domain 1, B9d1	946.131	921.88	892.228	784.914	839.285	832.543	412.46	409.603	360.213	384.8
1417597_at	CD28 antigen /// similar to CD28 antigen, Cd28 /// LOC100048845	10.1587	8.66539	8.1978	9.83492	8.88068	7.7453	5.92551	6.38945	4.93197	5.09909
1417598_a_at	fragile X mental retardation gene 1, autosomal homolog, Fxr1	3036.81	3289.96	3410.57	3809.73	3157.44	3823.49	2164.78	1978.57	1602.66	1614.63
1417599_at	CD276 antigen, Cd276	111.141	135.316	135.024	92.9786	133.759	103.677	102.96	92.8232	86.4458	84.43
1417600_at	solute carrier family 15 (H+/peptide transporter), member 2, Slc15a2	78.1702	90.0421	103.66	84.0501	81.0832	79.1905	159.063	149.373	85.4604	95.9092
1417601_at	regulator of G-protein signaling 1, Rgs1	13.8214	14.8971	15.1801	17.1408	17.275	13.1864	8.2941	8.25012	8.19781	7.43407
1417602_at	period homolog 2 (Drosophila), Per2	6.06268	5.6755	8.91345	8.31307	7.03465	7.4304	4.04195	4.63079	7.27397	6.19573
1417603_at	period homolog 2 (Drosophila), Per2	27.3285	28.9257	26.8376	31.5119	28.4023	26.4867	17.5718	21.6622	17.2676	18.8118
1417604_at	calcium/calmodulin-dependent protein kinase I, Camk1	26.4914	26.0879	24.1759	20.3162	23.6618	25.652	28.851	27.1391	19.1788	23.0258
1417605_s_at	calcium/calmodulin-dependent protein kinase I, Camk1	34.3715	52.4233	35.1926	30.455	32.9245	31.4067	26.3785	25.2665	22.7923	24.8206
1417606_a_at	calreticulin, Calr	4583.57	4378.58	4984.44	4618.02	5534.68	4178.7	2339.05	2622.87	3495.04	3135.41
1417607_at	cytochrome c oxidase, subunit VI a, polypeptide 2, Cox6a2	65.4775	78.6446	77.469	84.4409	74.0054	85.1788	48.5372	49.9809	47.7937	49.0485
1417608_a_at	ribosomal protein L13a, Rpl13a	17625.3	18155.9	17887.3	17887.8	17426.3	18277.1	10455.1	10448.8	9904.96	10426
1417609_at	ubiquitin-conjugating enzyme E2A, RAD6 homolog (S. cerevisiae), Ube2a	374.509	317.345	248.214	268.295	254.445	300.607	152.189	144.056	186.076	171.801
1417610_at	apolipoprotein A-V, Apoa5	28.4101	28.2273	33.5239	32.791	39.5309	32.0315	27.0245	23.7118	27.0245	25.8272
1417611_at	transmembrane protein 37, Tmem37	223.265	254.173	247.333	225.895	223.635	243.982	132.881	126.269	119.515	120.858
1417612_at	immediate early response 5, Ier5	30.2916	43.818	74.9119	78.6664	70.0861	85.1793	52.7021	60.9923	38.2943	39.4134
1417613_at	immediate early response 5, Ier5	57.4278	56.8265	57.3666	54.0544	64.002	69.0331	40.0453	31.1634	28.9806	28.4729
1417614_at	creatine kinase, muscle, Ckm	50.9071	60.5037	60.4757	59.5353	61.0503	53.3115	30.7555	29.9417	39.1265	32.4615
1417615_a_at	ribosomal protein L11, Rpl11	15002.4	15091.1	15209.6	14802.2	15125.6	15186.2	8859.63	8914.22	7674.87	8225.46
1417616_at	ST6 (alpha-N-acetyl-neuraminyl-2,3-beta-galactosyl-1,3)-N-acetylgalactosaminide alpha-2,6-sialyltransferase 2, St6galnac2	49.026	47.4329	47.8547	49.2748	42.5438	44.968	28.4916	27.1169	25.3628	28.3577
1417617_at	ST6 (alpha-N-acetyl-neuraminyl-2,3-beta-galactosyl-1,3)-N-acetylgalactosaminide alpha-2,6-sialyltransferase 2, St6galnac2	13.6973	11.6552	14.9426	17.1408	12.8138	12.0171	8.36698	8.49022	7.00487	6.99685
1417618_at	inter-alpha trypsin inhibitor, heavy chain 2, Itih2	15.7626	17.8614	12.9693	16.9547	16.9303	18.0073	8.24067	9.56612	9.15587	10.1109
1417619_at	growth arrest and DNA-damage-inducible, gamma interacting protein 1, Gadd45gip1	518.144	555.848	486.298	494.457	446.587	542.311	233.681	215.636	287.66	278.127
1417620_at	RAS-related C3 botulinum substrate 2, Rac2	23.5916	30.4414	30.8123	34.1048	33.3146	29.6694	34.1766	28.0083	27.6557	30.3248
1417621_at	nuclear factor of activated T-cells, cytoplasmic, calcineurin-dependent 1, Nfatc1	16.4561	14.0628	17.3522	16.5022	16.2742	16.2352	11.3869	12.4698	14.1966	14.5182
1417622_at	solute carrier family 12, member 2, Slc12a2	1299.72	1220.07	1315.7	1136.32	1292.88	1082.61	669.359	693.157	899.824	866.141
1417623_at	solute carrier family 12, member 2, Slc12a2	224.41	176.01	232.892	154.589	205.997	155.1	103.838	118.511	166.62	140.93
1417624_at	Ngfi-A binding protein 1, Nab1	634.144	702.311	1040.38	1039.12	1127.53	987.757	412.583	463.96	491.341	504.695
1417625_s_at	chemokine (C-X-C motif) receptor 7, Cxcr7	125.097	191.859	266.146	478.803	247.784	492.837	222.676	226.594	78.4969	99.6572
1417626_at	phosphodiesterase 4D interacting protein (myomegalin), Pde4dip	21.5894	33.4565	34.4224	31.3693	35.5392	39.9248	37.9821	39.4604	25.3687	31.0359
1417627_a_at	LIM-domain containing, protein kinase, Limk1	75.262	76.3602	63.5721	62.1229	66.683	62.0369	43.056	38.5802	44.2371	36.2324
1417628_at	suppressor of Ty 6 homolog (S. cerevisiae), Supt6h	214.263	234.84	164.255	183.882	180.822	193.019	122.506	116.335	201.073	167.258
1417629_at	proline dehydrogenase, Prodh	186.931	182.661	118.896	104.099	119.273	106.892	72.9859	78.5234	93.8761	101.04
1417630_at	MAP kinase-interacting serine/threonine kinase 1, Mknk1	121.472	120.595	110.914	118.736	96.3236	120.648	73.9357	76.3562	82.1125	81.627
1417631_at	MAP kinase-interacting serine/threonine kinase 1, Mknk1	30.1037	39.1965	45.6415	49.3791	37.3581	44.1716	24.5058	25.2402	22.746	21.6272
1417632_at	ATPase, H+ transporting, lysosomal V0 subunit A1, Atp6v0a1	50.1311	51.5409	51.2432	50.5622	52.0584	44.2789	40.7376	42.7565	67.4029	48.6423
1417633_at	superoxide dismutase 3, extracellular, Sod3	15.6078	12.3023	15.4123	14.5618	12.7808	17.0788	8.61666	8.67871	9.28728	9.25031
1417634_at	superoxide dismutase 3, extracellular, Sod3	22.8536	31.556	27.2613	30.3918	31.8782	30.2792	18.3938	14.8094	16.8723	16.7265
1417635_at	sperm autoantigenic protein 17, Spa17	86.6867	94.5122	95.0592	96.7267	70.4893	98.9898	74.5906	68.0438	64.9036	70.3422
1417636_at	solute carrier family 6 (neurotransmitter transporter, glycine), member 9, Slc6a9	52.6582	67.1094	67.7222	79.4251	77.3664	79.6361	33.5211	39.0608	33.8615	34.1172
1417637_a_at	high mobility group 20 B, Hmg20b	50.6455	47.3096	44.3542	47.0769	40.8297	56.6986	45.2465	50.3912	36.3341	34.3115
1417638_at	left right determination factor 1, Lefty1	662.587	841.922	1425.97	1903.96	1759.16	1704.82	3736.93	3929.39	2968.56	3198.9
1417639_at	solute carrier family 22 (organic cation transporter), member 4, Slc22a4	7.96789	8.24916	7.92739	7.8016	8.84759	7.53632	5.02813	3.85901	5.62804	5.44902
1417640_at	CD79B antigen, Cd79b	56.2857	63.5246	65.3098	51.9956	54.1155	53.3707	44.5007	42.182	38.4351	43.8286
1417641_at	UDP-N-acetyl-alpha-D-galactosamine:polypeptide N-acetylgalactosaminyltransferase-like 5, Galntl5	13.638	20.6855	17.3297	18.0437	15.5446	18.2151	10.8414	11.2501	11.3494	10.188
1417642_at	aldehyde dehydrogenase family 1, subfamily A3, Aldh1a3	26.2251	30.5406	30.5495	30.5076	28.5924	30.8269	17.4879	15.7356	15.8846	20.0693
1417643_at	radial spoke head 1 homolog (Chlamydomonas), Rsph1	118.423	125.32	117.15	119.197	100.078	113.449	83.8273	69.9808	34.227	36.7275
1417644_at	sarcospan, Sspn	9.06832	9.46157	8.56441	11.6368	9.53651	11.2847	6.63592	6.07903	6.91152	6.06445
1417645_at	sarcospan, Sspn	9.78942	9.02318	9.76499	10.5266	10.2972	11.2847	5.7684	6.33201	5.8074	5.86587
1417646_a_at	sorting nexin 5, Snx5	5159.61	4922.03	5913.79	4712.97	5026.64	4808.2	2527.99	2531.68	2453.89	2964.24
1417647_at	sorting nexin 5, Snx5	4576.4	3918.96	4163.64	3692.69	3849.87	3633.94	1594.96	1737.05	2223.73	2284.6
1417648_s_at	sorting nexin 5, Snx5	2129.88	1605.13	1645.84	1599.4	1502.21	1305.5	550.866	690.153	902.794	906.415
1417649_at	cyclin-dependent kinase inhibitor 1C (P57), Cdkn1c	112.301	126.755	141.271	268.611	156.972	293.922	151.573	120.944	157.794	160.914
1417650_at	L-amino acid oxidase 1, Lao1	43.0142	41.3265	47.6908	46.5521	51.4197	42.4931	28.5778	32.2418	35.1821	36.3811
1417651_at	cytochrome P450, family 2, subfamily c, polypeptide 29, Cyp2c29	26.3004	26.6782	35.7954	33.3976	32.3332	37.4555	11.7515	10.1071	12.4325	16.2242
1417652_a_at	tubulin cofactor a, Tbca	5580.1	5076.01	5686.12	5234.5	5918.41	5067.28	2839.92	2835.63	2800.22	3023.66
1417653_at	parvalbumin, Pvalb	41.205	45.0681	40.5322	41.1847	49.7266	43.2692	27.8949	28.3178	28.4034	28.5677
1417654_at	syndecan 4, Sdc4	760.262	778.287	906.469	784.927	968.826	697.509	715.996	783.528	655.858	659.867
1417655_a_at	arsenate resistance protein 2, Ars2	732.016	788.517	589.493	663.921	687.658	711.11	439.079	379.488	761.582	722.892
1417656_at	myeloblastosis oncogene-like 2, Mybl2	849.681	875.436	752.618	693.255	674.569	702.142	286.338	289.589	415.714	380.294
1417657_s_at	DnaJ (Hsp40) homolog, subfamily C, member 2, Dnajc2	2600.59	2545.88	2588.09	2313.31	2574.8	2236.85	1240.87	1159.37	1098.42	1233.92
1417658_at	transforming growth factor beta regulated gene 4 /// similar to Transforming growth factor beta regulated gene 4, LOC100046166 /// Tbrg4	33.495	32.7085	21.1162	18.3537	23.041	18.2973	14.4846	11.2158	15.1213	14.5392
1417659_at	vacuolar protein sorting 29 (S. pombe), Vps29	2019.79	1931.31	2580.05	2267.02	2445.62	2327.64	1123.48	1120.57	1213.84	1362.85
1417660_s_at	vacuolar protein sorting 29 (S. pombe), Vps29	3721.68	3704.37	4502	4292.66	4350.73	4416.56	2096.46	2113.96	2238.12	2383.28
1417661_at	RAD52 motif 1, Rdm1	1277.92	1480.78	1420.47	1409.81	1388.6	1479.48	528.126	471.225	585.744	575.787
1417662_at	ELK3, member of ETS oncogene family, Elk3	12.7826	9.9626	11.8226	12.1313	10.7877	10.623	5.68806	5.77904	4.59833	5.74942
1417663_a_at	N-myc downstream regulated gene 3, Ndrg3	143.892	138.66	89.6326	116.47	77.4441	139.143	116.428	102.215	100.105	109.371
1417664_a_at	N-myc downstream regulated gene 3, Ndrg3	58.0888	51.0532	44.9276	64.5624	47.8472	52.68	33.5579	32.1282	39.0939	38.8672
1417665_a_at	cleavage and polyadenylation specific factor 1, Cpsf1	643.475	832.749	560.672	666.804	581.914	750.033	527.764	459.267	504.294	455.794
1417666_at	deoxynucleotidyltransferase, terminal, interacting protein 1, Dnttip1	695.834	754.58	666.403	550.553	595.685	581.95	346.367	343.235	426.387	373.372
[truncated: 43,104 more rows]

## Sheet: Fold Change Wapal shRNAs
All samples- Fold Change calculated relative to empty vector
Fold change then Log2 transformed to generate heatmaps
Probe	Log Wapal shRNA1	Log Wapal shRNA2
1457332_at	-0.551283	-0.7376
1453010_at	-0.175288	-0.123808
1428641_at	-0.278288	-0.00928807
1443243_at	-0.144685	-0.00299595
1441350_at	-0.525027	-0.224073
1439563_at	-0.343457	-0.631849
1448969_at	-0.547674	-0.541291
1456310_a_at	-0.911287	-0.792677
1423699_at	-0.375017	-0.471124
1459532_at	-0.106325	0.0641851
1439825_at	-0.599438	-0.32285
1460681_at	-0.506768	-0.275389
1450510_a_at	-0.728119	-0.907296
1437828_s_at	-0.479214	-0.436274
1418707_at	-0.293912	-0.557441
1429033_at	-0.48051	-0.501891
1438154_x_at	-0.856274	-0.6562
1429456_a_at	-0.357878	-0.317954
1452890_at	-0.272246	-0.239044
1459841_x_at	-0.397983	-0.327128
1448893_at	-0.570287	-0.758803
1424645_at	-0.353628	-0.427082
1451408_at	-0.494609	-0.5644
1419833_s_at	-0.581424	-0.146392
1422709_a_at	-0.444159	-0.40445
1419702_at	-0.323545	-0.368002
1438116_x_at	-0.445313	-0.457567
1448492_a_at	-0.0980861	-0.0942687
1444735_at	-0.384122	-0.446565
1418008_at	-0.463153	-0.48277
1417293_at	-0.701469	-0.825747
1416825_at	-0.525192	-0.339137
1426351_at	-0.159457	-0.156421
1430111_a_at	-0.39237	-0.443114
1437924_at	-0.501323	-0.492666
1427905_at	-0.325723	-0.575512
1423321_at	-0.232857	-0.161634
1423475_at	-0.173924	-0.0643526
1452971_at	-0.39287	-0.454678
1421082_s_at	-0.116941	-0.0481533
1460682_s_at	-1.48572	-1.4822
1424190_at	-0.110744	0.0923124
1432354_at	-0.101638	-0.117003
1446201_at	-0.248822	-0.161575
1415908_at	-0.323468	-0.414189
1454359_at	-0.13401	-0.135625
1418330_at	-0.209752	-0.270048
1448098_at	-0.165649	-0.107149
1454946_at	-0.600093	-0.687224
1439273_at	-0.542587	-0.441907
1453134_at	-0.263754	-0.308543
1437636_at	-0.187026	-0.116174
1456948_at	-0.422098	-0.429281
1435680_a_at	-0.305782	-0.475071
1416860_s_at	-0.163123	-0.213546
1453490_at	-0.248764	-0.25478
1452236_at	-0.444675	-0.457658
1434182_at	-0.201072	-0.228802
1460328_at	-0.377602	-0.387628
1441388_at	-0.426305	-0.424977
1451387_s_at	-0.341618	-0.335004
1459048_s_at	-0.547254	-0.707325
1434912_at	-0.384331	-0.481654
1426239_s_at	-0.477599	-0.481116
1448446_at	-0.339758	-0.402623
1416199_at	-0.474681	-0.564728
1416271_at	-0.36424	-0.53969
1427269_at	-0.281303	-0.356353
1434398_at	-0.766185	-0.820855
1416998_at	-0.54883	-0.516699
1424053_a_at	-0.120199	0.047327
1415949_at	-1.18459	-1.17889
1439942_at	-0.233015	-0.451087
1434283_at	-0.920942	-0.946086
1426493_a_at	-0.236075	-0.19118
1450788_at	-0.422837	-0.486162
1420934_a_at	-0.55561	-0.583892
1438115_a_at	-0.325547	-0.246482
1438360_x_at	-0.147489	-0.134859
1452118_at	-0.433459	-0.366259
1436186_at	-0.614972	-0.596218
1421005_at	-0.381362	-0.184895
1438610_a_at	-0.53499	-0.642155
1455576_at	-0.79872	-0.880493
1429709_at	-0.284745	-0.336948
1458951_at	-0.379738	-0.411287
1456865_x_at	-0.550856	-0.545182
1447380_at	-0.28282	-0.243277
1419110_at	-0.25829	-0.359291
1435337_at	-0.290461	-0.298905
1428516_a_at	-0.426248	-0.371925
1429614_at	-0.0746899	-0.11343
1434393_at	-0.214602	-0.111273
1416400_at	-0.654499	-0.542538
1454120_a_at	-0.459952	-0.351596
1441045_at	-0.444062	-0.429052
1417902_at	-0.145796	-0.228111
1438409_at	-0.439222	-0.376364
1440422_at	-0.196659	-0.114167
1427199_at	-0.57118	-0.745858
1418523_at	-0.358698	-0.336526
1451351_at	-0.330688	-0.339693
1454604_s_at	-0.23836	-0.123315
1417904_at	-0.21844	-0.245578
1430552_a_at	-0.317101	-0.206719
1422179_at	-0.305965	-0.368123
1428108_x_at	-0.369871	-0.356655
1438370_x_at	-0.963129	-0.610094
1418887_a_at	-0.554289	-0.607105
1427138_at	-0.503907	-0.581977
1426882_at	-0.120815	-0.0530228
1418193_at	-0.100365	-0.282566
1419472_s_at	-0.139561	-0.193579
1441272_at	-0.202343	-0.282392
1448819_at	-0.269121	-0.303529
1436960_at	-0.384739	-0.320418
1436469_at	-0.371299	-0.228709
1455060_at	-0.894791	-0.813226
1418238_at	-0.258979	-0.17195
1421025_at	-0.305389	-0.162724
1456792_at	-0.35488	-0.362569
1435224_at	-0.559073	-0.644945
1437734_at	-0.239733	-0.264409
1426754_x_at	-0.240065	-0.377934
1418351_a_at	-0.364734	-0.271437
1452199_at	-0.087477	-0.190921
1451884_a_at	-0.489862	-0.548608
1440776_at	-0.25974	0.0927122
1427254_at	-0.269357	-0.23603
1451293_at	-0.218928	-0.0864668
1458249_at	-0.679861	-0.540587
1443312_at	-0.223741	-0.146644
1418023_at	-0.154564	-0.158167
1428404_at	-0.637635	-0.47256
1427858_at	-0.151538	-0.113712
1439027_at	-0.509849	-0.525827
1453946_a_at	-0.369994	-0.372551
1441679_at	-0.0823677	0.110243
1435636_at	-0.74188	-0.54989
1449204_at	-1.3225	-1.35349
1437630_at	-0.458048	-0.41861
1442591_at	-0.123626	-0.333731
1457319_at	-0.179613	-0.336635
1450172_at	-0.445443	-0.150538
1450814_a_at	-0.497272	-0.463783
1418781_at	-0.330771	-0.407329
1420481_at	-0.501021	-0.606975
1451987_at	-0.659601	-0.499137
1451416_a_at	-1.11764	-0.813937
1423998_at	-0.464956	-0.420269
1448413_at	-0.564465	-0.49746
1417467_a_at	-0.560654	-0.513223
1448999_at	-0.310532	-0.421361
1424151_at	-0.276525	-0.300258
1416198_at	-0.251847	-0.224711
1436425_at	-0.484539	-0.575329
1428219_at	-0.342589	-0.412825
1439755_at	-0.521704	-0.694407
1452098_at	-0.453358	-0.364874
1421191_s_at	-0.365379	-0.458778
1448799_s_at	-0.426509	-0.346037
1435116_at	-0.519117	-0.730089
1450061_at	-0.799612	-0.787195
1450123_at	-0.979667	-0.797623
1423703_at	-0.447053	-0.457914
1455394_at	-0.296057	-0.330411
1424916_x_at	-0.437566	-0.364008
1451736_a_at	-0.189732	-0.338155
1433961_at	-0.262619	-0.0320807
1451835_at	-1.16241	-1.00319
1426643_at	-0.439003	-0.36381
1424644_at	-0.299071	-0.40117
1437441_at	-0.462687	-0.339418
1455076_a_at	-0.173557	-0.364248
1459115_at	-0.142402	-0.192348
1449100_at	-0.369661	-0.177166
1419905_s_at	-0.475994	-0.140455
1415721_a_at	-0.52053	-0.472514
1419269_at	-0.582576	-0.831181
1426943_at	-0.567976	-0.543263
1452930_at	-0.0904437	0.102665
1437388_at	-0.476489	-0.312184
1457899_at	-0.385593	-0.0919034
1448396_at	-0.689955	-0.638691
1436184_at	-0.582532	-0.422148
1427311_at	-0.370567	-0.427366
1433330_at	-0.367167	-0.129426
1425575_at	-0.237684	-0.0337546
1422613_a_at	-0.0315265	-0.0316325
1453716_at	-0.266368	-0.273292
1460410_at	-0.519993	-0.316587
1425079_at	-0.37098	-0.211654
1438075_at	-0.337053	-0.410236
1444874_at	-0.525618	-0.278565
1454102_at	-0.21524	0.199899
1448638_at	-0.359179	-0.342379
1454678_s_at	-0.480639	-0.599337
1451895_a_at	-0.362185	-0.223993
1418133_at	-0.677468	-0.754824
1417098_s_at	-0.372788	-0.377702
1420842_at	-0.767161	-0.657415
1419927_s_at	-0.333255	-0.374886
1418965_at	-0.342842	-0.450412
1449612_x_at	-0.538909	-0.498647
1452845_at	-0.598102	-0.389993
1434417_at	-0.32876	-0.401172
1429774_a_at	-0.269101	-0.251702
1418670_s_at	-0.561685	-0.578929
1432394_a_at	-0.57338	-0.49313
1435881_at	-0.52055	-0.5033
1428133_at	-0.170632	-0.221959
1450887_at	-0.265261	-0.302936
1455440_at	-0.20627	-0.205387
1452811_at	-0.776391	-0.630351
1416235_at	-0.304694	-0.236587
1443075_at	-0.245149	-0.218084
1449167_at	-0.667328	-0.729153
1426760_at	-0.0593483	-0.103082
1422747_at	-0.349872	-0.429893
1447775_x_at	-0.18717	-0.100351
1429383_at	-0.313788	-0.453487
1457651_x_at	-0.396493	-0.261224
1423548_s_at	-0.247273	-0.193864
1435280_at	-0.936385	-0.875688
1434552_at	-0.675995	-0.773794
1424610_at	-0.455061	-0.544975
1416481_s_at	-0.254897	-0.254232
1420488_at	-0.174176	-0.259737
1439536_at	-0.159369	-0.0648838
1457246_at	-0.249593	-0.47384
1428282_at	-0.141799	-0.171306
1435338_at	-0.576786	-0.567162
1420915_at	-0.448442	-0.415163
1455598_at	-0.24319	-0.170404
1457432_at	-0.17384	-0.063087
1455261_at	-0.363555	-0.332785
1420361_at	-1.2311	-1.13697
1455028_at	-1.15272	-1.17785
1433925_at	-0.276378	-0.190077
1452139_at	-0.975922	-0.73669
1438938_x_at	-0.237586	-0.23623
1456117_at	-0.899143	-0.944353
1425538_x_at	-1.62107	-1.60162
1417627_a_at	-0.270553	-0.236246
1416578_at	-0.554347	-0.512053
1429176_at	-0.586695	-0.618828
1454806_at	-1.648	-1.70999
1437606_at	-0.766948	-0.829935
1434481_at	-0.984411	-0.714317
1428870_at	-1.00215	-0.982681
1429792_at	-0.631157	-0.72437
1436215_at	-0.748414	-0.780173
1439074_a_at	-0.5518	-0.438267
1424314_at	-0.499151	-0.440412
1450851_at	-0.199959	-0.219609
1448319_at	-0.613287	-0.596075
1431225_at	-0.179407	-0.152141
1441681_at	-0.166472	0.090286
1453782_at	-0.951705	-0.999925
1452461_a_at	-0.225	-0.231566
1418200_at	-0.611086	-0.557386
1460189_at	-0.480044	-0.308924
1415740_at	-0.259652	-0.190875
1423806_at	-0.432748	-0.572248
1456729_x_at	-0.438254	-0.456875
1427945_at	-0.183087	0.027396
1435143_at	-0.4696	-0.301058
1453739_at	-0.333561	-0.231073
1435223_at	-0.238025	-0.218765
1455955_s_at	-0.0543546	0.00861995
1434289_at	-0.432628	-0.521484
1428688_at	-0.451487	-0.376639
1430028_at	-0.220053	-0.200438
1427258_at	-0.379509	-0.490712
1422754_at	-0.166014	-0.159691
1429850_x_at	-0.277662	-0.142191
1426727_s_at	-0.686908	-0.577929
1423483_s_at	-0.736734	-0.837024
1428609_at	-0.329849	-0.125755
1428506_at	-0.614626	-0.524138
1440221_at	-0.489325	-0.627544
1429433_at	-0.318495	-0.333359
1420843_at	-0.614942	-0.471276
1424161_at	-0.58167	-0.589627
1416721_s_at	-0.222032	-0.259507
1455612_at	-0.439264	-0.378524
1423044_at	-0.278884	-0.353668
1449849_a_at	-0.492405	-0.422218
1419384_at	-0.458442	-0.389229
1455481_at	-0.277411	-0.373332
1455073_at	-0.676418	-0.726419
1427954_at	-0.59222	-0.412278
1420492_s_at	-0.203565	0.0394018
1434599_a_at	-0.246591	-0.237751
1455470_x_at	-0.206876	-0.297941
1416929_at	-0.607025	-0.851522
1429581_at	-0.398165	-0.286667
1419211_s_at	-0.165395	-0.174158
1439617_s_at	-0.335627	-0.296023
1440997_at	-0.634894	-0.473536
1449752_at	-0.326474	-0.161359
1435740_at	-1.22337	-0.885232
1449141_at	-0.6896	-0.648074
AFFX-PyruCarbMur/L09192_3_at	-0.349094	-0.359263
1447104_at	-0.143637	0.0615681
1434981_at	-0.283041	-0.256878
1421122_at	-0.521093	-0.517203
1416586_at	-0.352572	-0.234268
1421893_a_at	-0.192766	-0.193944
1448901_at	-0.417513	-0.319751
1436316_at	-0.656334	-0.592523
1424760_a_at	-0.511884	-0.483847
1443695_at	-0.393713	-0.28621
1452120_at	-0.507348	-0.474579
1457917_at	-0.302351	-0.0634567
1429590_at	-0.852426	-0.691716
1434113_a_at	-0.306285	-0.386271
1445499_at	-0.299915	-0.168077
1450393_a_at	-0.613533	-0.582687
1425566_at	-0.129229	-0.312184
1452869_at	-0.346716	-0.393565
1416533_at	-0.20643	-0.273633
1438155_x_at	-0.37913	-0.518779
1430568_at	-0.396836	-0.507207
1428300_at	-0.21617	-0.204431
1429513_at	-0.177295	-0.0895152
1435194_at	-0.831889	-0.852383
1422866_at	-0.985409	-0.741873
1422399_a_at	-0.316723	-0.370106
1456724_x_at	-0.41304	-0.775501
1456665_at	-0.412849	-0.0755746
1435495_at	-0.269351	-0.178075
1434089_at	-0.332893	-0.439753
1456509_at	-0.102503	-0.0927573
1441834_x_at	-0.222366	-0.148934
1459054_at	-0.546584	-0.55031
1431792_a_at	-0.429392	-0.455617
1460639_a_at	-0.195207	-0.177488
1452286_at	-0.173667	-0.217352
1424992_at	-0.244746	-0.324203
1435131_at	-0.12433	-0.170086
1448834_at	-0.214452	0.21773
1437050_s_at	-0.335392	-0.336966
1454912_at	-0.289683	-0.333653
1437509_x_at	-0.182066	-0.0812408
1428946_at	-0.0796328	0.0113357
1416070_a_at	-0.242294	-0.235572
1459572_at	-0.158924	-0.0380675
1432012_a_at	-0.235899	-0.149084
1435344_at	-0.261839	-0.278322
1416559_at	-0.670102	-0.767389
1435803_a_at	-0.219855	-0.307177
1435379_at	-0.411586	-0.471839
1435202_at	-0.162984	-0.0194016
1415866_at	-0.514302	-0.140162
1428889_at	-0.33721	-0.346231
1434207_at	-0.763674	-0.846247
1438662_at	-0.235929	0.125804
1449714_at	-0.311991	-0.398982
1457829_at	-0.864672	-0.817276
1418542_s_at	-0.171626	-0.288863
1439810_s_at	-0.71806	-0.556273
1428633_at	-0.622567	-0.600705
1460325_at	-0.38554	-0.402814
1434170_at	-0.877871	-1.14649
1434984_at	-0.26821	-0.294181
1420406_at	-0.824418	-0.691369
1415992_at	-0.294334	-0.324246
1417679_at	-0.178141	0.0822335
1434048_at	-0.461848	-0.117811
1426798_a_at	-0.149086	-0.176181
1457517_at	-0.118019	0.0639216
1426826_at	-0.487329	-0.454752
1424426_at	-0.534061	-0.472725
1434114_at	-0.256358	-0.194501
1423786_at	-0.595528	-0.534842
1453011_at	-1.10601	-1.1553
1451018_at	-0.113309	-0.166073
1448563_at	-0.463649	-0.340807
1436907_at	-0.729698	-0.757484
1423930_at	-0.393379	-0.48522
1435795_at	-0.355332	-0.310724
1438718_at	-0.239886	-0.144222
1415912_a_at	-0.0832154	-0.0714535
1438510_a_at	-0.224508	-0.176705
1451065_a_at	-0.106283	-0.181194
1456187_at	-0.106987	0.0563745
1426980_s_at	-1.87704	-1.49576
1443746_x_at	-0.316334	-0.104606
1435057_x_at	-0.847855	-0.749975
1439759_x_at	-0.70862	-0.747318
1429893_at	-0.458389	-0.43331
1455103_at	-0.474337	-0.430966
1435603_at	-0.958773	-0.809557
1442431_at	-0.29007	-0.240516
1454846_at	-0.51025	-0.649754
1424680_at	-0.372137	-0.576411
1422184_a_at	-0.609564	-0.534941
1442501_at	-0.149567	0.0771954
1435279_at	-0.770338	-0.665436
1439310_at	-0.137506	-0.262575
1439047_s_at	-0.566195	-0.515896
1424330_at	-0.402714	-0.406083
1448522_at	-0.657298	-0.46241
1460050_x_at	-0.158033	-0.0770716
1417555_at	-0.402437	-0.410304
1425650_at	-0.490585	-0.240642
1425287_at	-0.118702	-0.172927
1452651_a_at	-0.130313	0.0493474
1450029_s_at	-0.980267	-0.961914
1438443_at	-0.10191	-0.130238
1426453_at	-0.481134	-0.370827
1452996_a_at	-0.671696	-0.691867
1437015_x_at	-1.25585	-1.02772
1416598_at	-0.551447	-0.7279
1420326_s_at	-0.264045	-0.266793
1452691_at	-0.157468	-0.282266
1442866_at	-0.110118	0.0912231
1428517_at	-0.651495	-0.615192
1427707_a_at	-0.133709	-0.167149
1424076_at	-0.213533	-0.0706275
1417044_at	-0.252883	-0.168582
1429706_at	-0.342798	-0.267277
1420684_at	-0.278532	0.0420303
1430087_at	-0.0593491	0.0362445
1438189_s_at	-0.41519	-0.407602
1438458_a_at	-0.57897	-0.616748
1459041_at	-0.184535	-0.258688
1434219_at	-0.291094	-0.317934
1435856_x_at	-0.351689	-0.282218
1437345_a_at	-0.580126	-0.732911
1449017_at	-0.637067	-0.656436
1418739_at	-1.5061	-1.31748
1416616_s_at	-0.57276	-0.563984
1424071_s_at	-0.270949	-0.315325
1452699_at	-0.450345	-0.354659
1416969_at	-0.385991	-0.34842
1418846_at	-0.273108	-0.22878
1433867_at	-0.422076	-0.367837
1460576_at	-0.409811	-0.474985
1434546_at	-0.31063	-0.382583
1456023_at	-0.416466	-0.481836
1427135_at	-0.383538	-0.428089
1417271_a_at	-0.247819	-0.157051
1425006_a_at	-0.12011	-0.0969893
1431235_at	-0.15146	-0.0519502
1415730_at	-0.213574	-0.357186
1450677_at	-0.190829	-0.283978
1437857_at	-0.301987	-0.362828
1437107_at	-0.501997	-0.68711
1437479_x_at	-1.10867	-1.35248
1429164_at	-0.336625	-0.0810718
1440344_at	-0.238752	-0.338659
1426749_at	-0.363206	-0.421285
1434768_at	-0.379561	-0.433294
1420846_at	-0.207309	-0.213585
1432648_at	-0.0432172	0.095743
1452511_at	-0.252848	-0.033378
1455574_at	-0.493011	-0.465064
1434808_at	-0.239313	-0.225339
1451086_s_at	-0.592198	-0.478018
1418127_a_at	-0.167862	-0.261287
1455219_at	-0.401494	-0.226015
1452035_at	-0.679339	-0.572723
1423278_at	-0.666859	-0.596872
1432459_a_at	-0.648605	-0.772462
1450883_a_at	-0.205149	-0.178541
1445058_at	-0.181089	-0.271451
1455524_at	-0.835263	-0.802222
1423202_a_at	-0.253918	-0.178986
1436494_x_at	-0.329642	-0.387199
1428080_at	-0.381558	-0.324554
1455268_at	-0.873181	-0.781054
1428476_a_at	-0.405034	-0.330756
1415697_at	-0.389587	-0.36744
1454176_at	-0.428379	-0.159838
1424590_at	-0.183267	-0.252751
1423646_at	-0.601852	-0.557162
1433962_at	-0.506375	-0.734624
1449095_at	-0.384943	-0.526293
1432549_s_at	-0.251811	-0.335877
1447879_x_at	-0.393781	-0.208099
1446685_at	-0.443685	-0.0703376
1456112_at	-0.339434	-0.279748
1457005_at	-0.410076	-0.331681
1456182_x_at	-0.248029	-0.258155
1423116_at	-0.330091	-0.29203
1455640_a_at	-0.255544	-0.180114
1435557_at	-0.235612	-0.120967
1434655_at	-0.478318	-0.616324
1427245_at	-0.503049	-0.550992
1452999_at	-0.232434	-0.272381
1439177_at	-0.79978	-0.711516
1424278_a_at	-0.256415	-0.287345
1433958_at	-0.0987617	-0.227794
1453351_at	-0.278569	-0.359522
1428712_at	-0.466888	-0.549997
1418868_at	-0.115482	-0.463388
1460355_at	-0.335544	-0.261592
1416189_a_at	-0.262547	-0.308313
1438476_a_at	-0.315053	-0.290458
1423584_at	-1.49531	-1.58902
1424908_at	-0.190715	-0.25537
1424299_at	-0.387557	-0.463115
1443794_x_at	-0.868559	-0.756337
1460555_at	-0.349366	-0.249847
1421321_a_at	-0.239136	-0.180835
1418777_at	-0.543495	-0.755716
1426714_at	-0.521108	-0.3511
1439498_at	-0.430787	-0.426123
1455505_at	-0.911548	-0.961752
1450754_at	-0.475079	-0.0396769
1420850_at	-0.193022	-0.234095
1439106_at	-0.670161	-0.673542
1449053_s_at	-0.467578	-0.694433
1444531_at	-0.750256	-0.643283
1420882_a_at	-0.320092	-0.329329
1422273_at	-0.113384	-0.0376193
1455288_at	-0.52176	-0.545385
1430704_at	-0.603553	-0.439289
1448027_at	-0.941183	-0.985622
1427988_s_at	-0.214653	-0.238596
1420745_a_at	-0.361507	-0.358519
1437166_at	-0.326203	-0.0942085
1423758_at	-0.379686	-0.384322
1451039_at	-0.315262	-0.267604
1428357_at	-0.981197	-1.10576
1454974_at	-1.28709	-1.1546
1417948_s_at	-0.285065	-0.395043
1455459_at	-0.426156	-0.433612
1438808_at	-0.263813	-0.145828
1456630_x_at	-0.443406	-0.593835
1437308_s_at	-0.940213	-0.928371
1425178_s_at	-0.441179	-0.431177
1434173_s_at	-0.164607	-0.131032
1436102_at	-0.596532	-0.210068
1423811_at	-0.267043	-0.320799
1423109_s_at	-0.699307	-0.815814
1418347_at	-0.424742	-0.262517
1450763_x_at	-0.249196	0.00867595
1438029_at	-0.628352	-0.748611
1430190_at	-0.460149	-0.377081
1449264_at	-0.209586	-0.40931
1427600_at	-0.402547	-0.544182
1454657_s_at	-0.166608	-0.170606
1428088_at	-0.341054	-0.381584
1434349_at	-0.442066	-0.305593
1435439_at	-0.298036	-0.231234
1420142_s_at	-0.721332	-0.686882
1422972_s_at	-0.779337	-0.637501
1455604_at	-0.448414	-0.489579
1424619_at	-0.381096	-0.424202
1417629_at	-0.728925	-0.708552
1419026_at	-0.293973	-0.266975
1428105_at	-0.474779	-0.519495
1427295_at	-0.190786	-0.207269
1421323_a_at	-0.321301	-0.329223
1455634_at	-0.298424	-0.490728
1455138_x_at	-0.141728	-0.174598
1437669_x_at	-0.338733	-0.469729
1437501_at	-0.108827	-0.0460138
1436436_at	-0.172389	-0.225479
1432349_a_at	-0.571532	-0.130127
1450877_at	-0.312604	-0.359468
1427456_at	-0.33606	-0.334901
1445671_at	-0.58698	-0.515778
1417448_at	-0.88432	-0.962487
1452647_a_at	-0.443177	-0.49283
1454461_at	-0.216842	-0.0290267
1440769_at	-0.704646	-0.820748
1459806_x_at	-0.568332	-0.533187
1426375_s_at	-0.631738	-0.728207
1417658_at	-0.746153	-0.679428
1440700_a_at	-0.544517	-0.373907
1450742_at	-0.696887	-0.808295
1437574_at	-0.154406	0.140365
1450913_at	-0.389608	-0.215704
1415737_at	-0.309035	-0.329642
1436442_at	-0.3207	-0.358224
1418361_at	-0.700701	-0.520884
1419369_at	-0.418178	-0.402797
1437835_a_at	-0.800311	-0.748692
1429050_at	-0.519324	-0.324133
1460445_at	-0.505336	-0.339177
1458214_at	-0.131474	0.148302
1456098_a_at	-0.380215	-0.160152
1426794_at	-0.276842	-0.28409
1431119_at	-0.273465	-0.205487
1441964_at	-0.834293	-0.773912
1430288_x_at	-0.0145241	-0.0139415
1454934_at	-0.4579	-0.408207
1419122_at	-0.405537	-0.358715
1447041_at	-0.226785	-0.317603
1418370_at	-0.164287	0.0534325
1448347_a_at	-0.139364	-0.152346
1435862_at	-0.392181	-0.47145
1460725_at	-0.386794	-0.399915
1432661_at	-0.273147	-0.119484
1456783_at	-0.685465	-0.68529
1443989_at	-0.314145	-0.296361
1423480_at	-0.130213	-0.127575
1416568_a_at	-0.520414	-0.449777
1417908_s_at	-0.455551	-0.364196
1452948_at	-0.253916	0.0507516
1456541_x_at	-0.400422	-0.426205
1416511_a_at	-0.560657	-0.628028
1435034_at	-0.561038	-0.404465
1436310_at	-0.412525	-0.271675
1455805_x_at	-0.428306	-0.399136
1432652_at	-0.266832	-0.0899132
1447261_at	-0.218909	0.276883
1453354_at	-0.449381	-0.429243
1455850_at	-0.401304	-0.371714
1424419_at	-0.436261	-0.70186
1428716_at	-0.427312	-0.426712
1446991_at	-0.308917	-0.320799
1433714_at	-0.554164	-0.478055
1458299_s_at	-0.983997	-0.81752
1418645_at	-0.805779	-0.824859
1433683_at	-0.223935	-0.663913
1455731_at	-0.886307	-0.730593
1443815_x_at	-0.480803	-0.604573
1453107_s_at	-0.461421	-0.506687
1416123_at	-1.03883	-1.36171
1429733_at	-0.332103	-0.324189
1429191_at	-0.306886	-0.336854
1460739_at	-0.644359	-0.629113
1416348_at	-0.450678	-0.173058
1429649_at	-0.299683	-0.373329
1452261_at	-0.33419	-0.295902
1434438_at	-0.879316	-0.798154
1421267_a_at	-0.606966	-0.814564
1433464_at	-0.563502	-0.393499
1448114_a_at	-0.395474	-0.359772
1458247_s_at	-0.358955	-0.453704
1419179_at	-0.304336	-0.205467
1442221_at	-0.217525	-0.250125
1459684_at	-0.0953084	0.054809
1424425_a_at	-0.415758	-0.371819
1438106_at	-0.238781	-0.214228
1450691_at	-0.30456	-0.295499
1449957_at	-0.656409	-0.477529
1418978_at	-0.428333	-0.280933
1426853_at	-0.227587	-0.235054
1448270_at	-0.340741	-0.37975
1452371_at	-0.169049	-0.0846126
1423808_at	-0.558633	-0.482931
1452198_at	-0.282451	-0.216964
1433955_at	-0.133699	-0.487863
1427630_x_at	-1.49428	-1.18783
1419921_s_at	-0.440297	-0.526465
1424860_at	-0.295003	-0.185201
1424149_at	-0.231206	-0.300021
1417307_at	-0.492413	-0.588014
1417725_a_at	-0.614683	-0.626305
1418184_at	-0.351531	-0.387408
1457436_at	-0.102788	-0.0956095
1417535_at	-0.20009	-0.24008
1446929_at	-0.59079	-0.0881648
1452886_at	-0.449609	-0.324192
1422490_at	-0.286353	-0.278276
1448115_at	-0.549782	-0.350933
1425824_a_at	-0.267822	-0.114849
1433766_at	-0.373877	-0.368508
1431179_at	-0.205971	-0.296018
1448009_at	-0.299596	-0.285105
1434157_at	-0.592144	-0.547315
1451687_a_at	-0.153372	-0.195125
1420346_at	-0.14635	-0.0803329
1459807_x_at	-0.650796	-0.841667
1455059_at	-0.975501	-0.900952
1438963_s_at	-0.464343	-0.383789
1418192_at	-0.412956	-0.288194
1424663_at	-0.215352	-0.270816
1425601_a_at	-0.295776	-0.720363
1444437_at	-0.42397	-0.339381
1456359_at	-0.140475	-0.221331
1426706_s_at	-0.540816	-0.66426
1437198_at	-0.119556	-0.174194
1432867_at	-0.170656	0.0349005
1435753_a_at	-0.253361	-0.336957
1441520_at	-0.199947	0.113285
1437142_a_at	-0.350588	-0.496504
1425487_at	-0.424908	-0.370464
1440540_at	-0.601499	-0.336201
1460543_x_at	-0.0600766	-0.0729723
1436174_at	-0.239207	-0.238166
1449951_at	-0.787566	-0.441272
1417062_at	-0.178041	-0.214642
1429558_a_at	-0.349691	-0.363376
1416626_at	-1.12496	-0.950943
1457755_at	-0.146601	-0.0997018
1434192_at	-0.509105	-0.344863
1433973_at	-0.392905	-0.453161
1448796_s_at	-0.446243	-0.413763
1437410_at	-0.230644	-0.50008
1435549_at	-0.46676	-0.248723
1438346_at	-0.405986	-0.129112
1418873_at	-0.290724	-0.428622
1449940_a_at	-0.505204	-0.428636
1453599_at	-0.40492	-0.325838
1434946_at	-0.304756	-0.0785091
1449150_at	-0.362673	-0.325924
1449633_s_at	-0.293061	-0.315109
1437624_x_at	-0.20954	-0.153616
1438418_at	-0.178032	-0.1272
1437024_at	-0.851396	-0.610184
1428376_at	-0.195169	0.0209733
1426897_at	-0.768291	-0.699177
1428892_at	-0.318222	-0.309527
1450746_at	-0.362145	-0.380659
1419103_a_at	-0.273336	-0.237738
1439746_at	-0.757794	-0.557295
1454197_a_at	-0.5696	-0.492669
1423117_at	-0.393159	-0.405843
1454923_at	-0.249698	-0.311272
1455870_at	-0.478814	-0.472698
1434919_at	-0.460305	-0.394868
1436315_at	-0.592268	-0.438216
1417779_at	-0.215122	-0.109275
1455517_at	-0.290808	-0.371726
1416702_at	-0.269731	-0.327885
1455131_at	-0.312751	-0.188247
1419281_a_at	-0.371765	-0.379583
1418279_a_at	-0.429936	-0.254991
1450286_at	-0.376012	-0.411896
1438925_x_at	-0.14628	-0.112119
1426981_at	-0.422025	-0.438559
1434914_at	-1.34586	-1.37374
1459029_at	-0.228716	-0.23616
1436328_at	-0.46609	-0.405306
1424345_s_at	-0.401986	-0.207217
1449257_at	-0.468294	-0.454712
1447309_at	-0.208704	-0.160659
1437243_at	-0.30002	-0.233488
1460679_at	-0.33631	-0.367077
1436686_at	-0.530118	-0.540939
1434416_a_at	-0.70843	-0.613881
1423050_s_at	-0.424777	-0.39455
1428249_at	-0.499745	-0.569958
1452360_a_at	-0.124675	-0.160486
1454768_at	-0.173348	-0.335981
1460397_at	-0.633112	-0.46841
1423218_a_at	-0.371582	-0.445036
1436645_a_at	-0.482551	-0.538141
1417328_at	-0.567146	-0.443208
1442741_at	-0.354238	-0.469561
1434922_at	-0.402739	-0.0159294
1448201_at	-0.399491	-0.412344
1432228_at	-0.156973	-0.132727
1451317_at	-0.425006	-0.373842
1421030_at	-0.519993	-0.573713
1422980_a_at	-0.173971	-0.202477
1451164_a_at	-0.391494	-0.320765
1451262_a_at	-0.211852	-0.206521
1419262_at	-0.444687	-0.272698
1422761_at	-0.292585	-0.367142
1440826_s_at	-0.585684	-0.55811
1455832_a_at	-0.34666	-0.335966
1422915_at	-0.247165	-0.135528
1450644_at	-0.567549	-0.531027
1432372_a_at	-0.726149	-0.651057
1428154_s_at	-0.182439	-0.105628
1418906_at	-0.54187	-0.380214
1418170_a_at	-0.676305	-0.60005
1440304_at	-0.275315	-0.361256
1448692_at	-0.718151	-0.491343
1416491_at	-0.11232	0.10059
1458207_at	-0.16826	-0.0884633
1429343_at	-0.507175	-0.357905
1423680_at	-0.359772	-0.406097
1446086_s_at	-0.74606	-0.955701
1433563_s_at	-0.188554	-0.318342
1428314_at	-0.190354	-0.165057
1456835_at	-0.228381	-0.0998223
1453163_at	-0.40677	-0.503181
1426012_a_at	-0.397813	-0.356228
1453706_at	-0.419263	-0.551127
1451346_at	-0.240637	-0.361496
1437626_at	-0.365895	-0.471041
1448722_s_at	-0.421804	-0.473126
1438047_at	-0.420482	-0.336421
1423979_a_at	-0.186339	0.0313988
1415807_s_at	-0.41901	-0.288846
1452675_at	-0.392798	-0.426819
1432447_a_at	-0.657271	-0.656561
1428996_at	-0.572728	-0.463707
1415868_at	-0.493693	-0.470735
1433713_at	-0.473827	-0.227617
1434488_at	-0.266426	-0.361363
1436885_a_at	-0.760571	-0.807662
1431056_a_at	-0.481391	-0.582405
1436434_at	-0.565325	-0.371129
1434876_at	-0.207334	-0.201585
1422357_at	-0.133869	-0.213348
1451288_s_at	-0.534435	-0.541912
1456716_s_at	-0.374721	-0.189522
1424353_at	-0.298334	-0.214566
1433417_at	-0.330094	-0.364051
1423417_at	-0.467054	-0.184356
1424088_at	-0.418519	-0.427078
1416217_a_at	-0.0463484	-0.0528622
1418634_at	-0.637182	-0.55645
1433684_at	-0.623825	-0.494171
1449131_s_at	-0.28164	-0.2356
1423899_at	-0.665727	-0.714853
1436440_at	-0.448155	-0.329563
1451362_at	-0.684461	-0.748867
1452105_a_at	-0.504024	-0.427324
1435545_at	-0.634276	-0.847154
1434611_at	-0.642655	-0.614219
1436420_a_at	-0.524539	-0.582836
1428469_a_at	-0.169782	0.0363052
1441097_at	-0.266772	-0.434472
1426733_at	-0.587394	-0.594803
1437667_a_at	-0.382043	-0.34662
1451823_at	-0.188915	-0.169338
1456011_x_at	-0.362672	-0.480215
1425982_a_at	-0.247803	0.0398579
1424317_at	-0.187322	-0.283083
1448470_at	-0.553998	-0.640678
1440656_at	-0.0761306	0.233735
1448478_at	-0.421317	-0.37794
1460173_at	-0.436786	-0.374162
1454876_at	-0.563964	-0.623367
1436999_at	-0.382801	-0.561996
1457890_at	-0.152782	-0.236128
1416837_at	-0.0933418	-0.0884236
1456351_at	-0.645026	-0.5093
1460363_at	-0.564052	-0.669297
1454011_a_at	-0.290099	-0.271317
1436048_at	-0.462273	-0.373185
1417510_at	-0.218125	-0.102785
1434765_at	-0.390192	-0.455292
1456226_x_at	-0.349862	-0.428901
1427375_at	-0.213928	-0.174777
1435231_at	-0.548903	-0.492662
1431752_a_at	-0.211581	-0.129956
1451303_at	-0.500092	-0.482309
1448583_at	-0.350983	-0.212885
1418145_at	-0.0713415	-0.13839
1448141_at	-0.288546	-0.173284
1455329_at	-0.562643	-0.618156
1439267_x_at	-0.0856292	-0.0574944
1443412_s_at	-0.0940527	-0.0943252
1455108_at	-0.511229	-0.616056
1452295_at	-0.138811	-0.124713
1424370_s_at	-0.544378	-0.748531
1426543_x_at	-0.117909	-0.201681
1455341_at	-0.281136	-0.226326
1435457_at	-0.504668	-0.675697
1457188_at	-0.205397	-0.235568
1452538_at	-0.185951	0.0600869
1435875_at	-0.333773	-0.454109
1439103_at	-0.314854	-0.388338
1424624_at	-0.65296	-0.575235
1430527_a_at	-0.333495	-0.279542
1416312_at	-0.265634	-0.290099
1458384_at	-0.26786	-0.346418
1447752_x_at	-0.455173	-0.568515
1424564_at	-0.537691	-0.509534
1447801_x_at	-0.186024	-0.0503489
1429401_at	-0.446571	-0.360334
1419196_at	-0.092444	0.0365325
1450807_at	-0.263085	-0.176315
1447780_x_at	-0.312199	-0.260757
1453019_at	-0.346564	-0.410129
1437297_at	-0.137837	-0.0949197
1457119_at	-0.704616	-0.555613
1431003_a_at	-0.672085	-0.532703
1436859_at	-0.466741	-0.577243
1438634_x_at	-0.185012	-0.243544
1418112_at	-0.204776	-0.130594
1417363_at	-0.282638	-0.295949
1454828_at	-0.497942	-0.353796
1433552_a_at	-0.252075	-0.296568
1435299_at	-0.224828	-0.305854
1452311_at	-0.428754	-0.0811287
1428419_at	-0.459016	-0.489847
1437525_a_at	-0.538207	-0.569646
1417674_s_at	-0.15576	-0.285937
1457335_at	-0.0912372	-0.0557566
1417547_at	-0.346738	-0.373917
1436206_at	-0.225859	0.0244549
1448709_at	-0.663194	-0.673338
1436536_at	-0.87476	-0.907844
1429514_at	-0.42734	-0.515649
1426590_at	-0.380537	-0.402969
1426225_at	-0.437236	-0.236746
1434944_at	-0.569278	-0.393193
1447895_x_at	-0.234563	-0.188817
1445100_at	-0.207635	0.0864867
1436801_x_at	-0.727055	-0.671504
1460549_a_at	-0.395081	-0.320432
1451684_a_at	-0.172201	-0.317841
1436762_x_at	-0.386981	-0.326714
1455008_at	-0.28076	-0.134446
1452215_at	-0.330036	-0.378478
1460586_at	-0.316959	-0.257128
1429531_at	-0.422003	-0.359468
1427071_at	-0.453791	-0.291698
1452288_at	-0.182242	-0.277422
1425008_a_at	-0.1495	-0.0177113
1454602_s_at	-0.0943468	-0.182256
1418720_at	-0.185833	-0.0309532
1435802_at	-0.779044	-1.08066
1427887_at	-0.430957	-0.41244
1424933_at	-0.647213	-0.845079
1419259_at	-0.378207	-0.348902
1417196_s_at	-0.500944	-0.627242
1419346_a_at	-0.315492	-0.275954
1454809_at	-0.60044	-0.533114
1436269_s_at	-0.30576	-0.272302
1436501_at	-0.828093	-0.57669
1436511_at	-0.447392	-0.375164
1438218_at	-0.444703	-0.528664
1448447_at	-0.0479679	-0.0744122
1433621_at	-0.562314	-0.737033
1423733_a_at	-0.562799	-0.562478
1435352_at	-0.491289	-0.614448
1451031_at	-0.557421	-0.455203
1445359_at	-0.187439	-0.128738
1423039_a_at	-0.652041	-0.578481
1436742_a_at	-1.06981	-1.15828
1458891_at	-0.419292	-0.12493
1426707_at	-0.387471	-0.518042
1424145_at	-0.534709	-0.281937
1451244_a_at	-0.363477	-0.372023
1423970_at	-0.305999	-0.315386
1416104_at	-0.218552	-0.180866
1436847_s_at	-0.311467	-0.342431
1425479_at	-0.373255	-0.0849362
1424611_x_at	-0.494419	-0.629798
1452221_a_at	-0.377151	-0.300449
1415928_a_at	-0.156169	-0.239143
1425733_a_at	-0.309468	-0.198709
1427529_at	-0.0842204	-0.167331
1418331_at	-0.191113	0.0268707
1457568_at	-0.848084	-1.18882
1417252_at	-0.420674	-0.467136
1451225_at	-0.377388	-0.402997
1424889_at	-0.392666	-0.454178
1452917_at	-0.187343	-0.160217
1437926_at	-0.365755	-0.253791
1452201_at	-0.602615	-0.497083
1450630_at	-0.429336	-0.378511
1423957_at	-0.138881	-0.153297
1435914_at	-0.764327	-0.851537
1417469_at	-0.322977	-0.16157
1423200_at	-0.406473	-0.408107
1422655_at	-0.580597	-0.418907
1447192_at	-0.218644	-0.213468
1417323_at	-0.0949651	-0.13787
1443210_at	-0.581777	-0.611027
1431814_at	-0.104378	0.172342
1418300_a_at	-0.191197	-0.257277
1434156_at	-0.354521	-0.234782
1433873_s_at	-0.549539	-0.56192
1428572_at	-0.567149	-0.569389
1454943_a_at	-0.409282	-0.493221
1450852_s_at	-1.05533	-1.06237
1420973_at	-1.02906	-0.967011
1424061_at	-0.472957	-0.306909
1417376_a_at	-0.224887	-0.174558
1428805_at	-0.428456	-0.419251
1422842_at	-0.345304	-0.261526
1421604_a_at	-0.671781	-0.643195
1456481_at	-0.390359	-0.305959
1418844_at	-0.370344	-0.211094
1426698_a_at	-0.370391	-0.406853
1416581_at	-0.269969	-0.299367
1434469_at	-0.419528	-0.492913
1434480_at	-0.414881	-0.449487
1427903_at	-0.148272	-0.193745
1452515_a_at	-0.466921	-0.198833
1434023_at	-0.364239	-0.429529
1438999_a_at	-0.493993	-0.620931
1422676_at	-0.780019	-0.794755
1440787_s_at	-0.307817	-0.315018
1456863_at	-1.00083	-0.899955
1441170_a_at	-0.59565	-0.547814
1444675_at	-0.312834	-0.344634
1436122_at	-0.543454	-0.444038
1437456_x_at	-0.332183	-0.365353
1436909_at	-0.351128	-0.212497
1419656_at	-0.177271	-0.254948
1429509_at	-0.403341	-0.352525
1423708_a_at	-0.226169	-0.227155
1426703_at	-0.316017	-0.254568
1424203_at	-0.232484	-0.0955191
1435732_x_at	-0.211122	-0.179852
1448389_at	-0.242751	-0.254262
1439127_at	-0.100557	0.0157394
1460544_at	-0.192589	-0.335508
1460723_at	-0.42798	0.0232208
1424428_at	-0.366694	-0.271413
1416776_at	-0.863224	-0.950532
1418310_a_at	-0.684411	-0.630628
1455508_at	-0.392358	-0.407254
1427231_at	-0.560129	-0.645268
1416358_at	-0.486244	-0.499481
1416192_at	-0.406452	-0.597678
1418694_at	-0.546845	-0.490786
1431181_a_at	-0.19182	-0.251171
1439277_at	-0.46786	-0.2897
1442288_at	-0.401046	-0.31945
1429474_at	-0.451738	-0.465651
1426340_at	-0.164756	-0.00391822
1452629_at	-0.585706	-0.45548
1449349_at	-0.51872	-0.497734
1434338_at	-0.318591	-0.344454
1455300_at	-0.698358	-0.582835
1435444_at	-0.598164	-0.466433
1436670_x_at	-0.248808	-0.305751
1453623_a_at	-0.36034	0.0947248
1418395_at	-0.535066	-0.631115
1441948_x_at	-0.230113	-0.341136
1427085_at	-0.54938	-0.579811
1441975_at	-0.717758	-0.941042
1424719_a_at	-1.42398	-1.26513
1420864_at	-0.233766	-0.234749
1432148_at	-0.23652	-0.258847
1458406_at	-0.490646	-0.393787
1416171_at	-0.0955055	-0.161062
1438669_at	-0.317496	-0.331482
1423405_at	-0.310582	-0.545041
1452373_at	-0.37286	-0.353774
1438178_x_at	-0.352074	-0.306951
1424976_at	-0.450666	-0.347079
1443682_at	-0.564965	-0.477212
1435405_at	-0.503458	-0.157995
1423495_at	-0.451941	-0.423112
1416692_at	-0.392643	-0.380667
1453715_at	-0.239188	-0.250306
1437023_at	-0.22905	-0.186912
1429944_at	-0.0486553	-0.184794
1418222_at	-0.3637	-0.390838
1429017_at	-0.390571	-0.332692
1428340_s_at	-0.4415	-0.323067
1434859_at	-0.723914	-0.797983
1429318_a_at	-0.344059	-0.339221
1417206_at	-0.196017	-0.170027
1449716_s_at	-0.229508	-0.168916
1445670_at	-0.342011	0.103123
1452590_a_at	-0.579497	-0.494201
1421523_at	-0.891371	-0.732569
1460450_at	-0.180326	-0.0226382
1458183_at	-0.201716	-0.196293
1459985_at	-0.151833	-0.135439
1452932_at	-0.2829	-0.377863
1425697_at	-0.498595	0.0797002
1418044_at	-0.247071	-0.181869
1418153_at	-1.17338	-1.01365
1426843_at	-0.717432	-0.461648
1426597_s_at	-0.389288	-0.182777
1428927_at	-0.357907	-0.27838
1449126_at	-0.280844	-0.321431
1424120_at	-0.262017	-0.230627
1454006_a_at	-0.413845	-0.246492
1428531_at	-0.633298	-0.610167
1453206_at	-0.338528	-0.326858
1459753_x_at	-0.0880581	-0.0247644
1417254_at	-0.217522	-0.204216
1423781_at	-0.147789	-0.133818
1417073_a_at	-1.11136	-1.19022
1453156_s_at	-0.605172	-0.693739
1450886_at	-0.304439	-0.364853
1427639_a_at	-0.234704	-0.360955
1435160_at	-0.35849	-0.475007
1426767_at	-0.397414	-0.213482
1459783_s_at	-0.420331	-0.389205
1434780_at	-0.313259	-0.316238
1439066_at	-0.125248	-0.171488
1416147_at	-0.998189	-1.06558
1448381_at	-0.313584	-0.468532
1450756_s_at	-0.474628	-0.471934
1458939_at	-0.0735995	0.00242925
1416241_at	-0.150457	-0.105234
1434039_at	-0.775116	-0.880203
1448888_at	-0.740377	-0.700794
1425746_at	-0.123483	-0.0166227
1419058_at	-0.782984	-0.996063
1428196_a_at	-0.395014	-0.468438
1428656_at	-0.370287	-0.375301
1421582_a_at	-0.285321	-0.400079
1460541_at	-0.176271	-0.0948546
1441543_at	-0.20215	-0.095371
1448907_at	-0.413344	-0.390069
1440630_at	-0.339821	-0.336991
1441391_at	-0.604705	-0.818016
1451067_at	-0.302922	-0.268738
1433880_at	-0.399027	-0.423733
1431439_at	-0.435953	-0.344498
1447739_x_at	-0.235336	-0.0385694
1421341_at	-0.132446	-0.0373526
1434940_x_at	-0.532395	-0.729677
1431873_a_at	-0.299117	-0.282133
1452628_at	-0.373368	-0.46364
1444640_at	-0.205303	-0.119433
1427933_at	-0.279715	-0.351156
1434024_at	-0.336725	-0.303332
1449162_at	-0.432757	-0.474847
1448691_at	-0.553666	-0.561759
1436343_at	-0.305235	-0.231897
1460641_a_at	-0.462993	-0.376076
1452176_at	-0.112295	-0.203122
1429251_at	-0.570213	-0.595952
1454980_at	-0.330641	-0.299265
1442902_at	-0.193159	-0.0843487
1455590_at	-0.138404	-0.241037
1433935_at	-0.262089	-0.307932
1426875_s_at	-0.436009	-0.341851
1427535_s_at	-0.653921	-0.504016
1440177_at	-1.27959	-1.25463
1458599_at	-0.256593	-0.288083
1455303_at	-0.4401	-0.442993
1429294_at	-0.352993	-0.404778
1424786_s_at	-0.435671	-0.449657
1418333_at	-0.289768	-0.125456
1457563_at	-0.163126	0.0150602
1442865_at	-0.382684	-0.170176
1417377_at	-0.30563	-0.242265
1426692_at	-0.725135	-0.735957
1436282_at	-0.141444	-0.153587
1434986_a_at	-0.293487	-0.227366
1422307_at	-0.467187	-0.453434
1433679_at	-0.315446	-0.392495
1434011_a_at	-0.532901	-0.486278
1421033_a_at	-0.369868	-0.306252
1429610_a_at	-0.338916	-0.280096
1423325_at	-0.280586	-0.260408
1451990_at	-0.440503	-0.430569
1426114_at	-0.263709	-0.340298
1431755_a_at	-0.114101	-0.0422711
1428261_at	-0.40804	-0.32969
1455546_s_at	-0.784808	-0.817499
1416558_at	-0.252947	-0.317046
1452595_at	-0.422306	-0.35283
1419007_at	-0.665328	-0.500894
1451295_a_at	-0.303187	-0.0870396
1438805_at	-0.15152	-0.124316
1435428_at	-0.490686	-0.345558
1429530_a_at	-0.954747	-0.745835
1429110_a_at	-0.499155	-0.498251
1434541_x_at	-0.26259	-0.241286
1436728_s_at	-0.286156	-0.404637
1417024_at	-0.120084	-0.107157
1435032_at	-0.215641	-0.239622
1426946_at	-0.296169	-0.261628
1439482_at	-0.47008	-0.595556
1418101_a_at	-0.20346	-0.258583
1434029_at	-0.801268	-0.885691
1454928_at	-0.618322	-0.514234
1434710_at	-0.241373	-0.255985
1419680_a_at	-0.583939	-0.312517
1433698_a_at	-0.318141	-0.325262
1417450_a_at	-0.228642	-0.221174
1436020_at	-0.739442	-0.633837
1442129_at	-0.854597	-0.561204
1417449_at	-0.195935	-0.191296
1439476_at	-0.46858	-0.460214
1422501_s_at	-0.0746691	-0.149192
1435465_at	-1.18647	-1.21433
1434484_at	-0.22568	-0.0582519
1416822_at	-0.464951	-0.439347
1420491_at	-0.508879	-0.25584
1450087_a_at	-0.523631	-0.408454
1424862_s_at	-0.528595	-0.491507
1433605_at	-0.440609	-0.240308
1424686_at	-0.381743	-0.288288
1433636_at	-0.492956	-0.526982
1421260_a_at	-0.385052	-0.348261
1416191_at	-0.20075	-0.0106543
1448101_s_at	-0.112455	-0.0971678
1450191_a_at	-0.389814	-0.452844
1449058_at	-1.16545	-0.994371
1456086_x_at	-0.377007	-0.389151
1425179_at	-0.440394	-0.356782
1456402_at	-0.363525	-0.383332
1445840_at	-0.218264	0.0451909
1455964_at	-0.420634	-0.25551
1422894_at	-0.305862	-0.193105
1433723_s_at	-0.183658	-0.188935
1447803_x_at	-0.389114	-0.121457
1416700_at	-0.548468	-0.562632
1417753_at	-0.552416	-0.455757
1447349_s_at	-0.345255	-0.461192
1426207_at	-0.329291	-0.343883
1419797_at	-0.0877996	0.238074
1436454_x_at	-0.22136	-0.218898
1450938_at	-0.284864	-0.308044
1417019_a_at	-0.89112	-0.800549
1437767_s_at	-0.647617	-0.781868
1452887_at	-0.416999	-0.362848
1444018_at	-0.201422	-0.313021
1429149_at	-0.431472	-0.468397
1439684_at	-0.0256066	-0.089922
1434120_a_at	-0.0763428	-0.0831577
1423532_at	-0.511143	-0.508281
1415758_at	-0.61714	-0.604504
1424427_at	-0.446441	-0.408921
1444326_at	-0.559218	-0.415274
1451221_at	-0.259085	-0.193874
1437837_x_at	-0.235237	-0.261558
1455928_x_at	-0.26557	-0.27
1439727_at	-0.144465	-0.0348019
1454909_at	-0.683394	-0.771795
1452622_a_at	-0.10209	-0.0509768
1438010_at	-0.443743	-0.612825
1460614_at	-0.182019	-0.286124
1455740_at	-0.421781	-0.145105
1437534_at	-0.751005	-1.28256
1428520_at	-0.392726	-0.351615
1457741_at	-0.295709	-0.288761
1455511_at	-0.546458	-0.392821
1460391_at	-0.110063	-0.217285
1459062_x_at	-0.240465	-0.260006
1423428_at	-0.553678	-0.672874
1437885_at	-0.181633	-0.226378
1460429_at	-0.389267	-0.40115
1448415_a_at	-0.816466	-0.782451
1428497_at	-0.416487	-0.49828
1452186_at	-0.213228	-0.204062
1453062_at	-0.515958	-0.427316
1428896_at	-0.484445	-0.453701
1427339_at	-0.604299	-0.437473
1441824_at	-0.111735	0.0464173
1426025_s_at	-0.546715	-0.550093
1429043_at	-0.36872	-0.392542
1455110_at	-0.252794	-0.213137
1452064_at	-0.364698	-0.311917
1429094_at	-0.44665	-0.344183
1455814_x_at	-0.124104	-0.1474
1436103_at	-0.68293	-0.662304
1453442_at	-0.639189	-0.815142
1425099_a_at	-0.368974	-0.388132
1432211_a_at	-0.397565	-0.315605
1429098_s_at	-0.526598	-0.588315
1429118_a_at	-0.152708	-0.164407
1418569_at	-0.533274	-0.499837
1431047_at	-0.446992	-0.800188
1418305_s_at	-0.310668	-0.227332
1441973_at	-0.43236	-0.157535
1437652_at	-0.146974	-0.221546
1452879_at	-0.427369	-0.167881
1434125_at	-0.325872	-0.423486
1434168_at	-0.293369	-0.285035
1433840_a_at	-0.277135	-0.181904
1449738_s_at	-0.158845	-0.138454
1417718_at	-0.306903	-0.275189
1417223_at	-0.479439	-0.397475
1450572_at	-0.306745	0.20755
1431662_at	-0.303704	-0.152923
1436905_x_at	-1.03664	-1.16649
1429524_at	-0.707417	-0.751819
1434004_at	-0.155586	-0.107565
1426998_at	-0.340327	-0.386522
1447660_at	-0.110291	0.0328666
1447785_x_at	-0.414942	0.157212
1451026_at	-0.391901	-0.360538
1442280_at	-0.421784	-0.196291
1434965_at	-0.365929	-0.239998
1428642_at	-0.828784	-0.698337
1460600_at	-0.811781	-0.842902
1457314_at	-0.257409	-0.208207
1426402_at	-0.356977	-0.356218
1450870_at	-0.542899	-0.583995
1449076_x_at	-0.3231	-0.275613
1427984_at	-0.550542	-0.380211
1420497_a_at	-0.151818	-0.192485
1455407_at	-0.24399	-0.16494
1421279_at	-0.297423	-0.288183
1449763_at	-0.21221	-0.0717563
1439030_at	-0.399821	-0.435167
1432233_at	-0.258189	-0.0770879
1417146_at	-0.485506	-0.3663
1435420_at	-0.767873	-0.58858
1455327_at	-0.393775	-0.153066
1423304_a_at	-0.572013	-0.502488
1458355_x_at	-0.163432	-0.274899
1433857_at	-0.45228	-0.320177
1451192_a_at	-0.30093	-0.29162
1435536_at	-0.55718	-0.503504
1434389_at	-0.386789	-0.366949
1443694_at	-0.275478	-0.0314683
1422706_at	-0.303946	-0.476585
1439115_at	-0.64464	-0.448776
1416451_s_at	-0.722485	-0.569635
1451284_at	-0.289623	-0.226174
1419156_at	-0.502484	-0.249281
1435681_s_at	-0.689629	-0.452295
1429859_a_at	-0.335772	-0.616119
1420244_at	-0.329471	-0.138802
1451097_at	-0.284463	-0.29298
1457983_s_at	-0.402131	-0.417549
1415865_s_at	-0.16145	-0.0753072
1439859_at	-0.756049	-0.896123
1436009_at	-0.296578	-0.444043
1428524_at	-0.428476	-0.393338
1443777_at	-0.194685	-0.200327
1448302_at	-0.160413	-0.235545
1426313_at	-0.167786	-0.132622
1433922_at	-0.145812	-0.0819648
1454744_at	-0.152186	-0.207812
1432176_a_at	-0.718079	-0.733623
1418943_at	-0.609145	-0.736012
AFFX-TransRecMur/X57349_M_at	-0.178189	-0.0243545
1418281_at	-0.281602	-0.360587
1435676_at	-0.534699	-0.352004
1444362_at	-0.127965	0.0819612
1454790_at	-0.434129	-0.527725
1417459_at	-0.153644	-0.138061
1451770_s_at	-0.242765	-0.250317
1417352_s_at	-0.206073	-0.209149
1427156_s_at	-0.40793	-0.311188
1426420_at	-0.497825	-0.433746
1416371_at	-0.338765	-0.429409
1437343_x_at	-0.329364	-0.354485
1420004_s_at	-0.846021	-0.970377
1442094_at	-0.550854	-0.439169
1429108_at	-0.392801	-0.558837
1425473_at	-0.331378	-0.360796
1435167_at	-0.337245	-0.387646
1429515_at	-0.445608	-0.373012
1417097_at	-0.495792	-0.332291
1455683_a_at	-0.307779	-0.324929
1451564_at	-0.874002	-0.777829
1444013_at	-0.179607	-0.095329
1422528_a_at	-0.673967	-0.714644
1435114_at	-0.381746	-0.347024
1430391_a_at	-0.295663	-0.190116
1423067_at	-0.427791	-0.370683
1455643_s_at	-0.282583	-0.350219
1419686_at	-0.160486	-0.231005
1424236_at	-0.446972	-0.388831
1417698_at	-0.398425	-0.430465
1434459_at	-0.575464	-0.599871
1426132_at	-0.123484	0.104929
1457663_at	-0.252078	-0.18378
1420138_at	-0.139289	-0.0464871
1445634_at	-0.594176	-0.37721
1449877_s_at	-0.353737	-0.37898
1435713_at	-0.483749	-0.543405
1451345_at	-0.198775	-0.231645
1415784_at	-0.341576	0.0243719
1442567_at	-0.60093	-0.679755
1417976_at	-0.395092	-0.507847
1452939_a_at	-0.222384	-0.267189
1435773_at	-0.0680542	0.0032876
1453197_at	-0.504957	-0.484994
1460205_at	-0.782231	-0.568573
1448489_at	-0.525196	-0.680239
1424429_s_at	-0.815075	-0.409642
1454738_x_at	-1.05892	-0.99382
1424223_at	-0.700251	-0.523048
1440363_at	-0.732961	-0.349251
1459331_at	-0.420124	-0.613988
1455374_at	-1.16517	-0.754897
1455513_at	-0.30784	-0.305762
1438251_x_at	-0.742191	-0.702558
1433174_a_at	-0.771835	-0.734711
1455081_at	-0.256712	-0.291264
1433881_at	-0.660364	-1.00481
1434835_at	-2.14499	-2.07536
1457861_at	-0.232951	-0.137805
1431442_at	-0.17724	0.0141507
1424566_s_at	-0.14148	-0.257887
1423600_a_at	-0.827723	-0.594318
1415767_at	-0.322709	-0.317377
1443229_at	-0.230241	0.0206484
1456002_at	-0.161152	-0.104117
1434712_at	-0.26427	-0.290549
1425111_at	-0.167037	0.0260863
1440947_at	-0.563631	-0.423215
1434022_at	-0.243816	-0.429998
1415750_at	-0.31026	-0.258134
1447470_at	-0.478528	-0.260055
1419132_at	-0.901547	-0.965348
1419069_at	-0.335502	-0.321788
1424591_at	-0.164977	-0.18025
1428440_at	-0.345139	-0.256828
1429301_at	-0.0960251	-0.20975
1427004_at	-1.02248	-0.965022
1432519_at	-0.173389	-0.107775
1431228_s_at	-0.390138	-0.453932
1440318_at	-0.42554	-0.0890116
1453360_a_at	-0.0812526	-0.136867
1448957_at	-0.23174	-0.254987
1419277_at	-0.319338	-0.442247
1453649_at	-0.81567	-1.40412
1455063_at	-0.292981	-0.375559
1418619_at	-0.158451	-0.228658
1421346_a_at	-0.620945	-0.405926
1428665_at	-0.104779	-0.027847
1435641_at	-0.216136	-0.217356
1428702_at	-0.315782	-0.337736
1434750_at	-0.269656	-0.304372
1426630_at	-0.365158	-0.361376
1452052_s_at	-0.214474	-0.293249
1433277_at	-0.272962	-0.0110454
1419695_at	-0.672197	-0.846632
1416856_at	-0.0588674	-0.0413289
1452390_at	-0.605481	-0.0584529
1450982_at	-0.241582	-0.247043
1423138_at	-0.463483	-0.4258
1439807_at	-0.245143	-0.246568
1424694_at	-0.355598	-0.492448
1434178_at	-0.668789	-0.678742
1453958_at	-0.156486	-0.0863527
1417227_at	-0.182205	-0.152185
1442043_at	-0.0383912	-0.0106474
1452782_a_at	-0.446724	-0.423697
1415749_a_at	-0.195268	-0.27275
1416086_at	-0.171749	-0.262496
1428106_at	-0.429006	-0.460103
1448425_at	-0.132208	-0.108327
1425276_at	-0.300078	-0.171425
1424468_s_at	-0.340735	-0.190112
1459984_at	-0.847816	-0.725051
1434886_at	-0.234633	-0.052291
1422844_a_at	-0.350209	-0.447842
1439559_at	-0.116043	0.0434973
1425753_a_at	-0.235795	-0.310325
1439317_at	-0.256663	-0.422464
1446923_at	-0.122395	0.147137
1418598_at	-0.310094	-0.264609
1438787_at	-0.610301	-0.611467
1436151_x_at	-0.261455	-0.352881
1430875_a_at	-0.237851	-0.206828
1419437_at	-0.304383	-0.374517
1428232_at	-0.246101	-0.284278
1446024_at	-0.111759	-0.0346111
1450627_at	-0.263382	-0.269133
1428337_at	-0.344835	-0.396195
1417108_at	-0.250525	-0.242056
1456620_at	-0.461562	-0.263494
1437102_at	-0.178131	-0.235599
1424436_at	-0.346382	-0.379366
1433596_at	-0.581376	-0.788937
1454892_at	-0.294523	-0.263831
1447445_at	-0.237987	0.00660464
1447935_at	-0.429605	-0.50626
1424173_at	-0.362385	-0.381132
1433669_at	-0.434028	-0.48217
1442354_at	-0.687171	-0.661975
1451073_at	-0.166287	-0.00588665
1453775_at	-0.434122	-0.298991
1424571_at	-0.629865	-0.640756
1424268_at	-0.457959	-0.573503
1427025_at	-0.251504	-0.219899
1433503_at	-0.292224	-0.61178
1434618_at	-0.810415	-0.958259
1423566_a_at	-0.549026	-0.539363
1459838_s_at	-1.23974	-1.36337
1416999_at	-0.616919	-0.657208
1426215_at	-0.508052	-0.447988
1449732_at	-0.30772	-0.396037
1450024_at	-1.05225	-0.779671
1424433_at	-1.07937	-1.30594
1449046_a_at	-0.617626	-0.576765
1439475_at	-0.0898801	0.0699996
1455833_at	-0.369062	-0.516527
1449694_s_at	-0.39411	-0.408409
1455737_at	-0.876165	-0.882307
1418629_a_at	-0.372533	-0.47282
1420325_at	-0.394479	-0.285982
1416005_at	-0.294164	-0.339275
1451190_a_at	-0.725593	-0.74875
1426726_at	-0.544724	-0.507866
1425675_s_at	-1.21041	-1.22648
1419765_at	-0.142983	0.00625356
1439023_at	-0.530337	-0.389356
1460483_at	-0.127748	-0.141248
1417475_at	-0.381543	-0.355003
1416665_at	-0.095366	-0.12154
1439516_at	-0.905269	-0.872158
1459646_at	-0.293266	-0.0216032
1450675_at	-0.577967	-0.573535
1422883_at	-0.243973	-0.377311
1456079_x_at	-0.0685994	-0.0654489
1454758_a_at	-0.215809	-0.273973
1455854_a_at	-0.101377	-0.165408
1426783_at	-0.482039	-0.53785
1416496_at	-0.156473	-0.203821
1454659_at	-0.438752	-0.407128
1447894_x_at	-0.687159	-0.647874
1438459_x_at	-0.386429	-0.489263
1455986_at	-0.131899	-0.316289
1426262_at	-0.448016	-0.480231
1424559_at	-0.11738	-0.195789
1456569_x_at	-0.157264	-0.141366
1426564_at	-0.556773	-0.413357
1417752_at	-0.40551	0.0357443
1429317_at	-0.26126	-0.394214
1449973_a_at	-0.265318	-0.0382075
1418581_a_at	-0.35214	-0.411856
1429962_at	-0.645354	-0.651313
1457193_at	-0.482961	-0.422013
1415677_at	-0.461661	-0.57236
1416071_at	-0.17861	-0.138243
1416928_at	-0.445376	-0.480814
1452497_a_at	-0.317315	-0.172359
1422732_at	-0.598599	-0.539611
1424399_at	-0.126447	-0.196029
1417879_at	-0.46953	-0.581509
1415952_at	-0.402054	-0.240311
1417041_at	-0.045198	0.0420587
1428976_at	-0.341683	-0.358612
1416749_at	-0.737711	-0.772509
1437891_at	-0.366399	-0.432851
1454929_s_at	-0.436568	-0.3572
1419810_x_at	-0.501931	-0.386003
1429525_s_at	-0.714484	-0.847349
1456673_at	-0.492502	-0.577567
1452786_at	-0.540711	-0.45216
1423827_s_at	-0.579142	-0.451337
1450665_at	-0.0794417	-0.159181
1438143_s_at	-0.343118	-0.466774
1427064_a_at	-0.43428	-0.542491
1458157_at	-0.497229	-0.464766
1417167_at	-0.219909	-0.130148
1428792_at	-0.689588	-0.807013
1449462_at	-0.162397	-0.45765
1424942_a_at	-1.55538	-1.30787
1450826_a_at	-0.667113	-0.484345
1426623_a_at	-0.301617	-0.376839
1431123_s_at	-0.113515	-0.114092
1423108_at	-0.530283	-0.668382
1452439_s_at	-0.241753	-0.190478
1439487_at	-0.420475	-0.397071
1433583_at	-0.67157	-0.881715
1434778_at	-1.97953	-2.07226
1424147_at	-0.281502	-0.278028
1434285_at	-1.02251	-0.983485
1435249_at	-0.250308	-0.348251
1424819_a_at	-0.46903	-0.473378
1445857_at	-0.201559	0.178303
1427347_s_at	-0.715936	-0.744627
1426759_at	-0.224174	-0.31867
1424887_at	-0.425457	-0.28889
1424119_at	-0.617927	-0.627979
1438670_at	-0.274868	-0.166667
1445858_at	-0.196969	-0.260454
1449052_a_at	-0.230383	-0.165294
1450740_a_at	-0.158676	-0.212906
1433769_at	-0.350527	-0.158517
1446868_at	-0.178452	-0.0210527
1434928_at	-0.520137	-0.381209
1417473_a_at	-0.780229	-0.713907
1451251_at	-0.0937568	-0.109373
1433700_at	-0.232995	-0.296571
1423882_at	-0.240655	-0.371534
1432385_a_at	-0.238741	0.018305
1437133_x_at	-0.513676	-0.48759
1434087_at	-0.560282	-0.631625
1431284_a_at	-0.391372	-0.332885
1452920_a_at	-0.314408	-0.243424
1455695_at	-0.90696	-1.08817
1448418_s_at	-0.277287	-0.219434
1453993_a_at	-0.362434	-0.298724
1440074_at	-0.7397	-0.644148
1418332_a_at	-0.85764	-0.833274
1460370_at	-0.401595	-0.552696
1419370_a_at	-0.334672	-0.329086
1437215_at	-0.494225	-0.373236
1459061_at	-0.357718	-0.416728
1447788_s_at	-0.384913	-0.523923
1438684_at	-0.57649	-0.402427
1441727_s_at	-0.215197	-0.0298025
1435017_at	-0.822411	-0.797448
1432488_a_at	-0.360228	-0.367421
1437709_x_at	-0.369564	-0.356298
1426362_at	-0.390606	-0.395108
1417304_at	-0.256568	-0.0301732
1431245_at	-0.214976	-0.112635
1435055_a_at	-0.157995	-0.0835632
1431972_a_at	-0.161224	0.326944
1439809_at	-0.457987	-0.317411
1454711_at	-0.588973	-0.359449
1453433_at	-0.23164	-0.215477
1418559_at	-0.281369	-0.327831
1426833_at	-0.545651	-0.591973
1442469_at	-0.320157	-0.195826
1435988_x_at	-0.0949191	-0.136232
1455107_at	-0.149744	-0.19357
1450053_at	-0.216321	-0.296848
1422327_s_at	-0.310934	-0.281201
1442408_at	-0.748094	-0.755855
1434570_at	-0.476984	-0.289015
1421258_a_at	-0.159201	0.0102182
1429720_at	-0.224244	-0.14707
1423886_at	-0.469871	-0.162627
1436085_at	-0.633019	-0.72863
1442141_at	-0.200776	-0.122855
1440187_at	-0.715697	-0.608039
1428063_at	-0.243976	-0.199991
1445522_at	-0.251723	0.0127945
1428958_at	-0.202832	-0.209749
1444394_at	-0.197419	-0.23064
1458453_at	-0.414363	-0.306561
1448278_at	-0.659721	-0.512236
1419458_at	-0.668666	-0.520614
1439757_s_at	-1.47046	-1.61098
1452738_at	-0.471966	-0.535204
1448495_at	-0.285111	-0.254254
1453097_a_at	-0.203428	-0.212022
1432136_s_at	-0.518499	-0.527547
1421906_at	-0.444241	-0.300754
1455674_at	-0.318497	-0.362683
1437471_at	-0.291564	-0.434308
1456270_s_at	-0.646482	-0.800353
1426531_at	-0.304379	-0.0792358
1425742_a_at	-0.264521	-0.367814
1450560_a_at	-0.140778	-0.141963
1419332_at	-1.05263	-1.03777
1449589_x_at	-0.334073	-0.286388
1426100_a_at	-0.33332	-0.567423
1453693_at	-0.178873	-0.0802837
1456503_at	-0.558832	-0.334729
1424839_a_at	-0.400225	-0.468283
1419460_at	-0.554973	-0.499087
1451825_a_at	-0.172419	-0.05722
1416360_at	-0.524887	-0.481768
1427274_at	-0.419468	-0.173657
1417703_at	-0.66933	-0.522225
1448894_at	-0.37306	-0.31193
1436804_s_at	-0.486656	-0.484604
1447487_at	-0.130494	-0.12284
1419835_s_at	-0.555039	-0.643214
1423351_at	-0.321802	-0.373762
1433859_at	-0.463643	-0.572435
1423282_at	-0.458986	-0.445528
1433556_at	-0.514039	-0.203428
1419968_at	-0.290227	-0.201906
1425312_s_at	-0.693481	-0.798515
1431568_at	-0.218001	0.0441598
1451365_at	-0.533019	-0.496471
1460451_at	-0.188133	0.230045
1454679_at	-0.667481	-0.656925
1420487_at	-0.176771	-0.363013
1416725_at	-0.133094	0.034572
1443899_at	-0.150503	-0.123905
1433739_at	-0.303627	-0.266111
1427469_at	-0.796676	-0.620621
1426355_a_at	-0.128042	-0.194305
1455736_at	-0.617829	-0.368618
1426770_at	-0.461778	-0.502531
1436715_s_at	-0.395653	-0.426854
1456577_x_at	-0.644382	-0.494605
1436332_at	-0.28311	0.0270878
1429532_at	-0.25652	-0.270711
1440867_at	-0.356378	-0.169514
1450058_at	-0.370312	-0.345014
1440472_at	-0.0891248	0.206303
1418344_at	-0.236458	-0.399789
1445504_at	-0.167245	-0.168831
1459853_x_at	-0.261026	-0.35774
1439204_at	-0.714505	-0.901488
1435156_at	-0.585689	-0.525679
1425468_at	-0.297373	-0.256555
1451226_at	-0.896572	-0.643775
1455867_at	-0.387492	0.0882878
1457211_at	-0.487907	-0.261686
1455186_a_at	-0.473538	-0.518773
1423280_at	-0.312117	-0.181428
1435591_at	-0.160014	-0.222093
1435936_at	-0.788256	-0.744484
1424460_s_at	-0.446839	-0.41105
1416852_a_at	-0.475712	-0.774881
1434676_at	-0.492732	-0.626211
1436211_at	-0.532542	-0.412561
1417699_at	-0.461533	-0.474594
1435958_at	-0.309433	-0.323578
1425956_a_at	-0.728778	-0.787023
1451466_at	-0.574748	-0.410832
1423689_a_at	-0.228276	-0.251038
1455609_at	-0.367369	-0.308138
1435208_at	-0.678809	-0.247895
1440303_at	-0.76509	-0.594849
1422131_at	-0.685523	-0.367231
1416282_at	-0.185236	-0.177383
1451560_at	-0.492791	0.0104024
1455046_a_at	-0.580858	-0.626915
1428840_s_at	-0.15598	-0.260363
1427687_at	-0.273901	-0.157256
1448597_at	-0.240542	-0.145225
1454666_at	-1.11432	-1.26373
1422823_at	-0.36052	-0.556655
1424728_at	-0.348236	-0.255686
1434920_a_at	-0.305513	-0.513595
1454689_at	-0.339687	-0.370923
1439782_s_at	-0.208461	-0.110223
1452860_at	-0.67523	-0.707884
1435248_a_at	-0.231035	-0.2308
1417813_at	-0.198289	-0.180495
1419977_s_at	-0.323315	-0.265939
1429487_at	-0.20687	-0.215719
1460571_at	-0.523799	-0.451866
1438090_x_at	-0.0970072	-0.101479
1418120_at	-0.385876	-0.420261
1452835_a_at	-0.22408	-0.0735002
1437449_at	-0.376903	-0.207705
1429393_at	-0.360009	-0.251912
1436916_at	-0.675179	-0.48824
1456597_at	-0.295543	-0.335793
1431933_a_at	-0.282101	-0.12794
1419371_s_at	-0.181476	-0.163029
1460357_at	-0.335374	-0.305933
1454648_s_at	-0.271368	-0.283522
1455498_at	-0.271921	-0.0211759
1433502_s_at	-0.302417	-0.398289
1448665_at	-0.51277	-0.543918
1429529_at	-0.507603	-0.48047
1433950_at	-0.325546	-0.264758
1435019_at	-0.418908	-0.428108
1452767_at	-0.310998	-0.178469
1433733_a_at	-0.449761	-0.399172
1416676_at	-0.234098	0.0713088
1437409_s_at	-0.735661	-0.89076
1419027_s_at	-0.408389	-0.433828
AFFX-TrpnX-5_at	-0.12766	-0.0830656
1452309_at	-0.213212	-0.280247
1419754_at	-0.459883	-0.560411
1420131_s_at	-0.0709628	-0.0758723
1434991_at	-0.293357	-0.395233
1424041_s_at	-0.511429	-0.519744
1422620_s_at	-0.305541	-0.244969
1449784_at	-0.213487	-0.132214
1427737_a_at	-0.181227	-0.0621298
1424038_a_at	-0.46477	-0.562246
1418695_a_at	-0.0557624	-0.0623422
1417118_a_at	-0.240235	-0.164864
1455699_at	-0.53937	-0.592389
1424687_at	-0.440288	-0.545448
1450454_at	-0.273331	-0.404231
1439389_s_at	-0.318	-0.253985
1417774_at	-0.495217	-0.413554
1452074_at	-0.499578	-0.632928
1435296_at	-0.186704	-0.0204471
1415739_at	-0.487362	-0.47557
1442842_at	-0.373389	-0.0268235
1459651_s_at	-0.0832445	-0.0645657
1429089_s_at	-0.568052	-0.719502
1418791_at	-0.402938	-0.410841
1458642_at	-0.434856	-0.152704
1434026_at	-0.201052	-0.367301
1449146_at	-0.964323	-0.667766
1439780_at	-0.632532	-0.669506
1423826_at	-0.593039	-0.46332
1426422_at	-0.654084	-0.440145
1435638_at	-0.271509	-0.400683
1425993_a_at	-0.369084	-0.348689
1446734_at	-0.0745016	0.179867
1446257_at	-0.2206	-0.204705
1428689_at	-0.649247	-0.787682
1420965_a_at	-0.7965	-0.798628
1446626_at	-0.208564	-0.292686
1424492_at	-0.277833	-0.158852
1455556_at	-0.472931	-0.400024
1452672_at	-0.483307	-0.386991
1417511_at	-0.157021	-0.168253
1424435_a_at	-0.541251	-0.282155
1433960_at	-0.32958	-0.475035
1455340_at	-0.32018	-0.273931
1456196_x_at	-0.139508	-0.0651078
1417147_at	-0.432935	-0.343544
1426610_a_at	-0.380797	-0.2153
1449041_a_at	-0.0834339	0.100598
1445451_at	-0.191619	-0.116501
1418022_at	-0.21731	-0.214028
1452043_at	-0.408946	-0.42862
1459653_at	-0.198239	-0.225543
1452588_at	-0.214999	-0.140822
1456641_at	-0.100604	-0.197276
1424575_at	-0.107611	-0.0752915
1445184_at	-0.298423	-0.130347
1455552_at	-0.370639	-0.390876
1455061_a_at	-0.934407	-0.919281
1459523_at	-0.347559	-0.197533
1427969_s_at	-0.457527	-0.447065
1453276_at	-0.445499	-0.453494
1420226_x_at	-0.107589	-0.0526642
1455871_s_at	-0.0973361	-0.124701
1456542_s_at	-0.176879	-0.28587
1415923_at	-0.244407	-0.127548
1429367_at	-0.23782	-0.251599
1415985_at	-0.468457	-0.397363
1426208_x_at	-0.892736	-0.99122
1428422_at	-0.462705	-0.34673
1423678_at	-0.161179	-0.119854
1440880_at	-0.292992	-0.380636
1436983_at	-0.6704	-0.594119
1422383_at	-0.348579	-0.169923
1434674_at	-0.679835	-0.50821
1460320_at	-0.216253	-0.271609
1460362_at	-0.302013	-0.347198
1416512_at	-0.150854	-0.170128
1423938_at	-0.399491	-0.564938
1418709_at	-0.564964	-0.610139
1421929_at	-1.11686	-1.10906
1428339_at	-0.279079	-0.383296
1424243_at	-0.468794	-0.511547
1444399_at	-0.237286	0.0168326
1424560_at	-0.39837	-0.50243
1433469_at	-0.619641	-0.642727
1424496_at	-0.365931	-0.305206
1450064_at	-0.789397	-0.480456
1425820_x_at	-0.40149	-0.523084
1453063_at	-0.511189	-0.367903
1439481_at	-0.63694	-0.5785
1434822_at	-0.582354	-0.453688
1426579_at	-0.213904	-0.214466
1451106_at	-0.243827	-0.266141
1434797_at	-0.810677	-0.679633
1431786_s_at	-0.385861	-0.408925
1424833_at	-0.164894	-0.0875064
1441079_at	-0.368294	-0.489865
1459874_s_at	-0.307629	-0.341181
1422795_at	-0.518278	-0.664164
1457700_at	-0.12239	0.0384913
1434952_at	-0.627831	-0.352475
1426740_s_at	-0.436518	-0.517062
1426403_at	-0.831044	-0.776722
1430651_s_at	-0.397484	-0.330586
1455431_at	-0.750424	-0.571045
1423201_at	-0.499929	-0.447612
1451605_at	-0.942612	-1.14817
1424674_at	-0.218225	-0.269706
1418474_at	-0.0992742	-0.0374367
1420452_at	-0.413005	-0.342072
1435953_at	-0.548264	-0.365514
1427180_at	-0.623077	-0.475549
1455841_s_at	-0.400852	-0.411582
1432052_at	-0.685029	-0.498068
1433815_at	-0.255247	0.0198043
1416528_at	-0.127195	-0.129259
1420510_at	-0.249574	-0.245327
1447512_at	-0.181389	-0.0133774
1422858_at	-0.333594	-0.368341
1433813_at	-0.466963	-0.386127
1455026_at	-0.360157	-0.347866
1456175_a_at	-0.136909	-0.205266
1419067_a_at	-0.19853	-0.360155
1428728_at	-0.410971	-0.504232
1415907_at	-0.629026	-0.635363
1459996_at	-0.391921	-0.335568
1416357_a_at	-0.790476	-0.816529
1423186_at	-0.729271	-0.192917
1422697_s_at	-0.297153	-0.332674
1435736_x_at	-0.275086	-0.311932
1433776_at	-0.464552	-0.530791
1421316_at	-0.0237523	-0.000316684
1417819_at	-0.622673	-0.428371
1418424_at	-0.539915	-0.715401
1448443_at	-1.01594	-0.882216
1428771_at	-0.409787	-0.420701
1418732_s_at	-0.247974	-0.363349
1451463_at	-0.462727	-0.656163
1448772_at	-0.165673	-0.152608
1445940_at	-0.493547	-0.459093
1452171_at	-0.327912	-0.30335
1428498_at	-0.0961724	0.0827029
1427101_at	-0.328939	-0.0264552
1429321_at	-0.203241	-0.256247
1443357_at	-0.19425	0.122465
1426377_at	-0.429775	-0.500804
1426656_at	-0.128502	-0.130177
1455633_at	-0.850884	-0.959993
1424072_at	-0.262582	-0.418448
1424421_at	-0.20924	-0.138329
1434898_at	-0.312578	-0.430925
1419694_at	-0.51142	-0.497456
1440383_at	-0.791837	-0.655068
1424928_at	-0.234122	-0.150739
1437668_at	-0.555731	-0.355058
1418560_at	-0.117722	-0.133305
1460334_at	-0.257583	-0.239051
1433777_at	-0.413406	-0.204849
1417465_at	-0.11375	-0.138713
1428233_at	-0.387877	-0.430865
1440101_at	-0.413985	-0.0517149
1437187_at	-0.604643	-0.603314
1429329_at	-0.204504	-0.0414154
1441619_at	-0.219444	-0.101955
1416911_a_at	-0.205349	-0.202338
1445498_at	-0.107109	0.16642
1438306_at	-0.100874	-0.278303
1451098_at	-0.570638	-0.466816
1430658_a_at	-0.212865	-0.250808
1454971_x_at	-0.2963	-0.326191
1425488_at	-0.331419	-0.442852
1419745_at	-0.747343	-0.562387
1435187_at	-0.378882	-0.451142
1439368_a_at	-0.353181	-0.214995
1439187_at	-0.272252	-0.333282
1433570_s_at	-0.213436	-0.253809
1453301_a_at	-0.223335	-0.22898
1457268_at	-0.292697	-0.338706
1434453_at	-0.542902	-0.308671
1424500_at	-0.187989	-0.355845
1456730_x_at	-0.212674	-0.302234
1434054_at	-0.415336	-0.304998
1434435_s_at	-0.212301	-0.272323
1442526_at	-0.126242	-0.116203
1430379_at	-0.286935	0.128717
1436445_at	-0.211231	-0.0469682
1418481_at	-0.161814	-0.108017
1447307_at	-0.353365	-0.358705
1459553_at	-0.228035	-0.1167
1423862_at	-0.385447	-0.389117
1439102_at	-0.257088	-0.179758
1435823_x_at	-0.460824	-0.296177
1432539_a_at	-0.438333	-0.284522
1423291_s_at	-0.245349	-0.127532
1437193_s_at	-0.117053	-0.182356
1421459_a_at	-0.435821	-0.192648
1451174_at	-0.259888	-0.0289757
1433558_at	-0.403281	-0.357332
1440261_at	-0.347508	-0.395472
1424081_at	-0.246022	-0.200189
1439772_at	-0.90389	-0.900801
1419588_at	-0.348701	-0.460034
1446320_at	-0.208605	-0.014972
1450052_at	-0.297243	-0.225763
1460304_a_at	-0.511051	-0.32508
1454665_at	-0.15812	-0.0455363
1453930_at	-0.156956	0.0667142
1417907_at	-0.339583	-0.351816
1426845_at	-0.190131	-0.127783
1416458_at	-0.326338	-0.336422
1437061_at	-0.262326	-0.368776
1455420_at	-0.647606	-0.669126
1424532_at	-0.375356	-0.40708
1454180_at	-0.839709	-0.551989
1438744_at	-0.317148	-0.309847
1452146_a_at	-0.269561	-0.360552
1437062_s_at	-0.586736	-0.616275
1428375_at	-0.108478	0.0047234
1452697_at	-0.344743	-0.304634
1455171_at	-0.290468	-0.385902
1444749_at	-0.687814	-0.708671
1452831_s_at	-0.395325	-0.433474
1439854_at	-0.164817	0.0899362
1423991_at	-0.412142	-0.46143
1426940_at	-0.380809	-0.36048
1426959_at	-0.497753	-0.372054
1449319_at	-0.267676	-0.121054
1419434_at	-0.159852	0.047311
1459771_x_at	-0.220098	-0.0994301
1417788_at	-0.226373	-0.370531
1425043_s_at	-0.313813	-0.376712
1439789_at	-0.205337	-0.118679
1427271_at	-0.363959	-0.461268
1447225_at	-0.193797	-0.0380521
1451611_at	-0.497365	-0.632674
1429933_at	-0.602636	-0.465169
1419869_s_at	-0.331177	-0.255216
1435556_at	-0.408296	-0.369094
1423953_at	-0.287527	-0.284115
1432656_at	-0.165628	0.0724795
1428800_a_at	-0.28254	-0.186424
1452752_at	-0.52161	-0.414083
1416032_at	-0.563532	-0.353676
1427705_a_at	-0.529899	-0.579333
1421197_a_at	-0.309412	-0.335088
1460730_at	-0.363736	-0.267684
1426381_at	-0.758526	-0.786539
1426865_a_at	-0.61853	-0.665794
1423601_s_at	-0.61099	-0.501993
1447602_x_at	-0.245524	-0.269087
1426884_at	-0.160155	-0.284035
1416789_at	-0.149384	-0.117315
1453034_at	-0.398545	-0.348168
1454186_a_at	-0.435758	-0.344294
1424816_at	-0.440957	-0.256419
1435508_x_at	-0.239237	-0.387627
1416513_at	-0.488515	-0.781996
1427337_at	-0.0940516	-0.0462205
1425491_at	-0.369116	0.0297009
1445739_at	-0.156823	0.17356
1434613_at	-0.234058	-0.331935
1425757_a_at	-0.13291	-0.19977
1422159_at	-0.378732	-0.0276684
1423900_at	-0.32071	-0.215356
1450066_at	-0.338403	-0.409852
1454957_at	-0.309339	-0.183308
1455069_x_at	-0.368231	-0.387505
1421265_a_at	-0.511809	-0.48274
1435103_x_at	-0.145004	-0.274451
1436872_at	-0.0996417	-0.0937122
1437067_at	-0.320145	-0.426434
1435614_s_at	-0.04697	0.157724
1451491_at	-0.513417	-0.422899
1420952_at	-0.209216	-0.251978
1444066_at	-0.456609	-0.213623
1420382_at	-0.335392	-0.0905405
1429341_at	-0.204991	-0.0903649
[truncated: 43,104 more rows]

## Sheet: Wapal changed genes
All probes which exhibited a significant change after Wapal depletion (>1.5) with BOTH shRNAs and a p-value<0.05 were selected.
Official Gene symbol shown
DOWN after Wapal depletion	UP after Wapal depletion
Penk	Adamts1
MCC	ADM
C030039L03Rik	eIF1A
pola2	snai2
bdh2	Ppp1r3c
MYC	egln3
2610002J02Rik	ERAP1
Enc1	Hist1h2bb
FBP2	Hist3h2a
FXN	Gm10664
SEMA3B	1110007C09Rik
PLAGL1	1190002F15Rik
Cited2	1300014I06Rik
ptprf	1600029D21Rik
SCN3A	1700008I05Rik
POLR1E	1700013H16Rik
STEAP1	1700019A02Rik
myo1f	1700097N02Rik
ITGA9	2410018L13Rik
NUPL2	2510009E07Rik
DNAJC11	2610528J11Rik
RNF169	3110040M04Rik
DIDO1	4930526L06Rik
PRSS35	5330406M23Rik
0610011L14Rik	5830408C22Rik
1110029L17Rik	6720418B01Rik
1810008A18Rik	8030474K03Rik
2010305A19Rik	9530008L14Rik
2310014D11Rik	A2M
2310043M15Rik	A530030E21Rik
2610019F03Rik	A930024E05Rik
2610021K21Rik	aass
2610201A13Rik	AB041803
2700081O15Rik	acp5
2810046L04Rik	ACSL5
2900086B20Rik	AIM2
4930555K19Rik	Akt3
5430440L12Rik	aldoc
6030451C04Rik	alg6
A230071A22Rik	Ankrd37
A930004D18Rik	ANXA1
AA414768	APP
ACAA2	AU046084
ACCSL	AW551984
acpP	B630005N14Rik
Actr1b	BC005512
adipor1	BC061212
AEN	BDNF
Afap1l2	Bex6
AGTPBP1	bhlhe40
AI451250	BLVRB
AI452195	Bmpr1b
Akr1b3	brdt
AKTIP	C130073F10Rik
ALG14	C330026N13Rik
AMPD3	CALB1
Ankle2	calca
Ap1s2	Car4
apod	CCNG2
Apol8	ccno
APPBP2	Cd96
AQP3	CDHR1
ASB1	CDKN1B
ATMIN	CDKN1C
Atp11a	chd7
AU018091	CHST15
AVEN	Clca6
B230120H23Rik	Cml2
B230325K18Rik	CMTM8
b4galnt4	Coch
Bach2	csf1r
BC005537	CTGF
BC032203	CTHRC1
BCAS1	CTSC
Bcl3	cxcr7
BRIX1	Cyp2c55
BTBD11	Cyp2j9
BTBD19	Cytsb
bysl	D0H4S114
C230081A13Rik	D5Ertd798e
Cacna1a	D930003E18Rik
Cacng8	ddit4
CAND2	DDIT4L
CC2D2A	Ddx60
Ccar1	DLL1
CCDC30	Dmrtc1c
ccdc97	Dtna
CCND2	ENO3
CCND3	ENPP2
cct4	ENPP3
CDADC1	Epb4.1l5
Cdc42ep4	ERO1L
Ceacam2	Esrp1
Cebpz	FAM114A1
CHERP	FAM169A
Cisd3	Fam63b
clgn	fem1b
COG1	FGF4
COL13A1	FGFBP1
COMTD1	fggy
copA	FLT1
CPE	Fndc3c1
Cpsf4l	FOS
CREBBP	Fstl5
Crebzf	fut9
CRTAC1	G2E3
CRYAB	Gadd45g
CRYM	Galnt7
Cyp11a1	GAS1
D16Ertd472e	GBP2
D19Bwg1357e	GCH1
D1Bwg0212e	GCLC
DCAF12L1	gem
DCLRE1B	Gm10394
dcp2	Gm13043
DENR	Gm13251
DEP1	Gm13646
DFFB	Gm13871
DGKE	Gm14458
DLGAP4	Gm15023
DNAJC6	Gm1995
Dos	Gm2098
dph3	Gm2371
DUSP27	Gm4064
Dyx1c1	Gm4850
E130012A19Rik	Gm5617
E2F3	Gm5891
E2F7	Gm6532
E2F8	Gm7210
EFCAB10	Gm9112
Egfl6	Gm9295
EIF4G2	Gm9299
ENG	GNG12
Epb4.1l4a	Gpr116
EPHA4	GPX7
esrrb	GstT2
Ets2	H19
Etv4	H2-Bl
EXOC3L	Hist1h2bc
F2R	Hist1h2bp
Fam184b	HIST2H3B
FAM189B	Hist3h2ba
FAM49A	HMGN5
FASN	HOXD1
FBLIM1	HS6ST2
FBXL17	Hspa1l
Fbxo2	hspb11
Fcgr2b	HYDIN
Fgf15	id1
FGF17	Ier3
Frmd4a	IER5
FRYL	Ifi47
G3BP1	Inpp5d
GAA	Irgm1
GATAD2A	IRS1
GFOD1	Itpripl2
GJB3	Jhdm1d
Gjb5	JPH1
glcE	kctd12
GLI1	KLHL10
GLI2	KRT19
Gm10397	lamp2
Gm11627	LCORL
Gm11701	Lef1
Gm12892	LEFTY1
Gm14166	LGALS1
Gm2802	Lgals4
Gm4682	LIMA1
Gm4811	lipH
Gm6396	LOC100044260
Gm6440	LOC100044830
Gm6978	LOC100046861
Gm7270	LOC100047734
Gm7625	LOC100048247
Gm7973	LOC100048362
Gm8670	LOC100048867
Gm9430	LOC639910
Gm9918	LOC676708
GPR126	LOC73899
Gpr83	LONRF3
Grik3	loxl2
GYS1	lpp
H2AFB3	mael
hal	Magoh-rs1
helz	MAOB
HNRNPD	MAPK12
HSPA4	MGC118608
HTRA1	mgst1
HUWE1	MRC1
IDH1	MSL3
IFNAR2	NAB1
igfbp7	Nat2
Ino80e	ndrg1
INTS7	NKD1
IPMK	Nlrp4c
ITFG1	Nlrp4f
ITGAL	Nmu
ITPK1	Nptx2
Jam2	NRP2
KAT2A	NUDT7
Kbtbd11	NXNL2
KCNJ3	OGFRL1
KCNT2	ostf1
KCTD15	Ott
KCTD20	P4HA1
KIF5C	PCDH8
Klf4	Pcf11
LAMA1	pdhA2
LAPTM5	PDK4
Lmo7	PDPN
LOC100039744	pfn2
LOC100044103	pgm1
LOC100044338	pitx2
LOC100044968	PKDCC
LOC100045887	Pkp2
LOC100046166	pla2g4a
LOC100046698	PLA2G7
LOC100046802	PLEC
LOC100046855	PLEKHA2
LOC100046995	PPP1R3B
LOC100047134	Pramef8
LOC100047260	PRDM5
LOC100047318	PRKCB
LOC100047608	PRMT8
LOC100047963	PROM1
LOC100048415	Prrg1
LOC633677	Psme2b-ps
LOC675933	ptbp2
LOC677143	Ptpn20
LOC677429	PTPRM
LRRC49	Rabgap1l
LRRN2	rassf6
Lrrn4	RBM44
Ly75	Rgs5
MAPRE2	Rhox2c
mapt	RLIM
MCAM	RNF128
Mcm5	Rnf217
MEAF6	RORA
med9	S1pr3
METTL13	scarb2
Mfsd7b	SCML2
MIA3	SEMA4C
MICAL1	SEPP1
MIDN	Serf1
Mll1	SERPINB9
MLL3	SERPINE2
MLLT6	SESN3
MSC	SETBP1
Msl1	SGK3
msrB2	SGTB
Mtap6	Skil
MTHFSD	SLAMF6
Mtmr9	SLC16A6
MYBL2	Slc25a31
MYO5C	slc35f1
NAV1	SLC40A1
Ncam1	SLC43A1
ncl	Slc5a4b
NCOA3	Snx13
NCOR1	sorD
ndrg4	SOX11
NEK4	SPAG16
NFATC2IP	Spink10
Nfkbie	stc1
ngdn	STC2
nhsl1	Steap2
Nif3l1	Sycp1
NKRF	sycp2
NOC3L	Sycp3
Noc4l	taf9b
NOLC1	Tcstv1
NOTCH4	Tex101
NTN1	Tgtp1
NUDT21	THEMIS
OBFC1	TNFRSF12A
oxnad1	TNIK
P4HTM	Tpx2
PA2G4	TRIM5
Pak2	TTLL10
palld	twist1
parp11	Txn1
PARP14	UBTFL1
Pdgfrb	upp1
Peg12	WLS
PEX6	X83313
PGA5	ZADH2
PGAP1	ZC3H6
phlda1	Zscan4f
phyH
phyhipl
PLA2G1B
PLCG2
PLEKHA8
PML
PNKD
POM121
PPCS
Ppih
ppm1h
Ppp1r14a
Ppp1r7
pprc1
Pramel6
PRKAB1
PRMT3
PRODH
PRPF31
PTGR2
Ptgs1
PTPRK
qk
RAB3IP
rab6b
Rab7l1
RAD1
RAD23B
Rasgrp2
Rbm12
RBM14
RBM28
RCC2
RINL
Rlbp1
RNF123
RPL7L1
Rprd2
Rrp12
Rrp1b
RRP8
rsph4a
RYBP
RYR2
sall1
SAMD9L
SAMHD1
Sbk1
sco1
Serpini1
SETD1B
Sf3a1
SF3A2
Sfrp1
SGK2
She
Sik1
Sipa1l3
SLC11A1
SLC13A5
SLC25A20
Slc29a3
SLC35C1
SLC35D3
SLC4A5
SLC6A1
SLC7A1
SLC7A6OS
SMARCD3
smpd2
SMPD4
SNED1
snx5
Sod2
SOLH
Sox21
SPATS1
speG
Spink3
spr
SSSCA1
ST8SIA1
ST8SIA4
STAR
STK31
sufU
SULF2
SULT6B1
Syt11
SYVN1
Szt2
TACC1
TAF1C
taf3
tbx3
tcf7l1
Tcfap2c
TCOF1
TET2
Tgm1
Tial1
tiam1
TLR2
TMEM109
TMEM130
TMTC3
Tnfsf11
Tppp3
Trip12
Trp53
trpa1
TRPM1
TSIX
TSR2
ttyh1
Tubb2a
Tubb3-ps1
tysnd1
TYW1
TYW3
Ube2cbp
UBR4
UMPS
USP9X
utp6
vapB
VPS54
vti1a
WAPAL
Wasf2
WDFY3
Wdr6
WDR77
WWOX
Zbtb24
Zbtb32
ZBTB34
zbtb44
ZBTB45
ZCCHC14
ZDBF2
Zfp148
Zfp365
zfp36l1
Zfp423
Zfp462
Zfp647
Zfp828
Zfp84
Zmiz2
ZSCAN10
