# Supplementary material for: The cohesin-associated protein Wapal is required for proper Polycomb-mediated gene silencing
Source: Epigenetics Chromatin. 2016 Apr 15;9:14. doi: 10.1186/s13072-016-0063-7 (PMC4832553; doi:10.1186/s13072-016-0063-7)
Supplement: Supplementary file 15 — 10.1186/s13072-016-0063-7 List of all primers used. [file 13072_2016_63_MOESM15_ESM.xlsx]

## Sheet: RT-qPCR Primers
Transcript	Forward	Reverse	Reference
Nanog	CAAGGGTCTGCTACTGAGATGCTCTG	TTTTGTTTGGGACTGGTAGAAGAATCAG	Rao et al, MCB, 2010
Oct4	CTCCCGAGGAGTCCCAGGACAT	GATGGTGGTCTGGCTGAACACCT	Rao et al, MCB, 2010
Sall4	AATGCTGTGCCGAGTTCTTT	GTGCCCAGCTTCTTCAAGTC	Rao et al, MCB, 2010
Rex1	GACAGACTGACCCTAAAGCAAGACGA	GGTATCCGTCAGGGAAGCCATCT	Rao et al, MCB, 2010
Scc1/Rad21	TCCCCCAGAGGAGCCTCCAA	AGCAAGAGCTCGCTGGAGACCA	This Study
Smc3	AGGGGCGCGGAGCCATGTAC	ACACGAGGACCTGTACCCTCATGC	This Study
Wapal	ACTAACCATGTGGGCAAAGC	TAGACCCAATCCCAGCACTC	This Study
Nipbl	AGCCCAGTGCCTAGTCCATA	CCTGTGCACCATGTGTAGGT	This Study
Actin	GATCTGGCACCACACCTTCTACAATG	CGTACATGGCTGGGGTGTTGAAG	Rao et al, MCB, 2010
Brachury/T	CTGTGACTGCCTACCAGAATGAGGAG	GGTCGTTTCTTTCTTTGGCATCAAG	Rao et al, MCB, 2010
Cdx2	GCGAAACCTGTGCGAGTGGATG	CGGTATTTGTCTTTTGTCCTGGTTTTCA	Rao et al, MCB, 2010
Fgf5	CAAAGTCAATGGCTCCCACGAAG	CTACAATCCCCTGAGACACAGCAAATA	Rao et al, MCB, 2010
Bmp2	CGCAGCTTCCATCACGAAGAAG	TGAGAAACTCGTCACTGGGGACAGA	Rao et al, MCB, 2010
Gata4	CTCTATCACAAGATGAACGGCATCAAC	TCTGGCAGTTGGCACAGGAGAG	Rao et al, MCB, 2010
Gata6	CTTGCGGGCTCTATATGAAACTCCAT	TAGAAGAAGAGGAAGTAGGAGTCATAGGGACA	Rao et al, MCB, 2010
HNF4alpha	GGAGCGTGAGGAAGAACCACATG	TTGTCTACCACACATTGTCGGCTAAA	Rao et al, MCB, 2010
Lamb1	GCACAAACCAGAGCCCTACTGTATTG	GTTGAGGGTCTCGTGATAAGGGTCTC	Rao et al, MCB, 2010
Isl1	GGGATGGGAAAACCTACTGTAAAAGAGA	GTCGTTCTTGCTGAAGCCTATGCTG	Rao et al, MCB, 2010

## Sheet: ChIP-qPCR Primers
Genomic Locus	Forward	Reverse	Reference	Genomic Coordinates (mm9)
HoxD1 promoter	ATACCTGTCCCAGGAGCTGA	CGAGCCCGAGGTAAATAGTG	This Study	chr2:74600832+74601065
Sox11 promoter	ATGAGGTCGTCTGCATCCTC	GCCGGCTCTACTACAGCTTC	This Study	chr12:28026324+28026474
Snai2 promoter	GCCATCGAAGCTGAGAAGTT	CACCCAGGCTCACATATTCC	This Study	chr16:14707091+14707244
Ppp1r3c promoter	CACCCAAGTGTTTGGGTCTT	AGGCTTTGAAGGGATGGAAT	This Study	chr19:36810753+36810911
Twist1 promoter	CCGTTAGATGGACTCGGTTG	TGTGACAGCAGTAGTGGCAAG	This Study	chr12:34641974+34642122
Lefty1 promoter	TTCTAGACAGCCCCTCCTCA	GTCCCTGAGGTGTCCTGAAA	This Study	chr1:182865028+182865205
Nanog promoter	ATAGGGGGTGGGTAGGGTAG	CCCACAGAAAGAGCAAGACA	Kagey et al, Nature, 2010	chr6:122657528+122657651
Control 1 (Gene Desert)	GGTATTTGGAAACGTCCCACACTCACTCG	GATGGAAGATGAAAAAGAAATTGCAAGGATCCC	Rao et al, MCB, 2010	chr19:32825123+32825274
Control 2 (Gene Desert)	GGGCACGTTATACCACTGGTCCTAGTTTCTTTG	TTTTACAGCACCACAGACTCTTTCCATCCTACA	Rao et al, MCB, 2010	chr19:32825183+32825334
GAPDH (promoter)	GGTCCAAAGAGAGGGAGGAG	GCCCTGCTTATCCAGTCCTA	Rao et al, MCB, 2010	chr6:125115700-125115810
c-fos (Wapal Binding Site)	GATTGGTGCCTCCTGGTTGA	GGTGGCAGAGATGCTGTTCT	This Study	chr12:86828759+86828883
Adm (Wapal Binding Site)	ATGCTCCAACTGTGGGTGTT	CTACAGCCCCGCTTATGGAC	This Study	chr7:117773730+117773862
Lefty1 (Wapal Binding Site)	TCTCGAGCCAAGAAAGGCAG	GACTCGTCCCTGGTGTGTTC	This Study	chr1:182863855+182864057
c-Myc (Wapal Binding Site)	TTGCCTCCTTTGCAGCCTAA	GGGTTGTGGCTCTCGGATTT	This Study	chr15:61814834+61815036
Ppp1r3c (Wapal Binding Site)	ACGTCTACTGAACATCACAGAGG	TGCATACATACAGAGGGGTAAAA	This Study	chr19:36812787+36812891

## Sheet: 3C primers
Primer	Sequence	Genomic Coordinates (mm9)
Internal control & anchor, forward	CCATCCATTCACAGCGCTTC	chr12:86814787-86814806 (+)
Internal control, reverse	CAGTCGCGGTTGGAGTAGTA	chr12:86814831-86814850 (-)
3.5, reverse	CAGGACCCACCCATCTTGAC	chr12:86818291-86818311 (-)
5.1, reverse	ACACAGCTCGACAGAGTACG	chr12:86819880-86819904 (-)
12.5, reverse	CGGGCACAGAAAGCGAAAAT	chr12:86827308-86827327 (-)
12.7, reverse	GAGGGTGATGGAAGACCTCG	chr12:86827544-86827563 (-)
12.8, reverse	AAGAACTGCGGGGGTCTTC	chr12:86827612-86827631 (-)
14.3, reverse	GCCAGATTGGCTCTTCCCAT	chr12:86829094-86829113 (-)
		Strand is indicated in parentheses
