# Supplementary material for: The cohesin-associated protein Wapal is required for proper Polycomb-mediated gene silencing
Source: Epigenetics Chromatin. 2016 Apr 15;9:14. doi: 10.1186/s13072-016-0063-7 (PMC4832553; doi:10.1186/s13072-016-0063-7)
Supplement: Supplementary file 16 — 10.1186/s13072-016-0063-7 List of datasets, total # of reads, and # of aligned reads used. [file 13072_2016_63_MOESM16_ESM.xlsx]

## Sheet: GEO_ID
ChIP-seq datasets utilized in this study
Protein/Histone	GSE	GSM(Experimental)	GSM (Control)	Reference	MACS( p-value)
Smc1a	GSE22562	GSM560341,GSM560342	GSM560357	Kagey MH et al, Nature, 2010. PMID: 20720539	1e-05
Smc3	GSE22562	GSM560343,GSM560344	GSM560357	Kagey MH et al, Nature, 2010. PMID: 20720539	1e-05
Scc1/Rad21	GSE24030	GSM591469	GSM591471	Nitzsche A et al, PLoS One, 2011. PMID: 21589869	1e-05
CTCF	GSE28247	GSM699165	GSM699168	Handoko L et al, Nat Genet 2011. PMID: 21685913	1e-05
H3K27me3	GSE47949	GSM1163104, GSM1163105	GSM1163130,GSM1163131	Warmstad JA et al, Cell, 2012.PMID: 22981692	1e-05
Nanog	GSE44286	GSM1082342	GSM1082343	Whyte et al, Cell, 2013 PMID:23582322	1e-05
Stag1	GSE36561	GSM937541	GSM560357	Kagey MH et al, Nature, 2010. PMID: 20720539 AND Hnisz et al, Cell, 2013 PMID24119843	1e-05
Stag2	GSE36561	GSM937542	GSM560357	Kagey MH et al, Nature, 2010. PMID: 20720539 AND Hnisz et al, Cell, 2013 PMID24119843	1e-05
H2AUb1	GSE34518	GSM850471	GSM850473	Brookes E et al,Cell Stem Cell, 2012.PMID: 22305566	1e-05
Ring1b	GSE40860	GSM1003596	GSM1003598	Farcas AM et al, Elife 2012.PMID: 23256043	1e-05
Ezh2	GSE49431	GSM1199182,GSM1199183	GSM1199187	Kaneko S et al,Nat Struct Mol Biol 2013 .PMID: 24141703	1e-05
Suz12	GSE44286	GSM1082345	GSM1082343	Whyte et al, Cell, 2013 PMID:23582322	1e-05
Microarray datasets utilized in this study
Sample	GSE	GSMs	Reference
Empty Vector	GSE63291	GSM1545150, GSM1545151	This Study
Wapal shRNA #1	GSE63291	GSM1545152, GSM1545153	This Study
Wapal shRNA #2	GSE63291	GSM1545154, GSM1545155	This Study
Smc3 shRNA #1	GSE63291	GSM1973502, GSM1973503	This Study
Smc3 shRNA #2	GSE63291	GSM1973504, GSM1973505	This Study
Parental Vector	GSE4189	GSM94856,GSM94857, GSM94858, GSM94859, GSM94860	Loh Y et al, 2006 PMID16518401
Nanog RNAi	GSE4189	GSM94861, GSM94862, GSM94863, GSM94864, GSM94865	Loh Y et al, 2006 PMID16518401
Pou5f1 RNAi	GSE4189	GSM94866, GSM94867, GSM94868, GSM94869	Loh Y et al, 2006 PMID16518401

## Sheet: # reads
Protein/Histone	Total EXP Raw reads	Total Input Raw reads
Smc1a	39069640	7344784
Smc3	35742269	7344784
Scc1/Rad21	27039478	24818010
CTCF	17155797	13762015
H3K27me3	207034504	204798004
Nanog	60867764	59849536
Stag1	24437958	7344784
Stag2	24525497	7344784
H2AUb1	25058564	20026185
Ring1b	41124065	52913180
Ezh2	58081780	26441572
Suz12	13697392	59849536
Wapal	214513899	119852622
Protein/Histone	# exp reads mapped to MM9	# Input reads mapped to MM9
Smc1a	4592902	3640788
Smc3	3640788	3640788
Scc1/Rad21	17851888	16170485
CTCF	13008418	8625074
H3K27me3	146836436	135438102
Nanog	29745419	42181270
Stag1	17319930	3640788
Stag2	16903505	3640788
H2AUb1	16661953	10709855
Ring1b	27854291	34269245
Ezh2	35241496	17379619
Suz12	36493113	42181427
Wapal	118228079	83762002
